# Supplementary material for: Convergent Epigenetic Mechanisms Avoid Constitutive Expression of Immune Receptor Gene Subsets
Source: Front Plant Sci. 2021 Sep 7;12:703667. doi: 10.3389/fpls.2021.703667 (PMC8452986; doi:10.3389/fpls.2021.703667)
Supplement: Supplementary Table 1 — Fold change of defense genes in the mutants here analyzed, according to data described in legend of Figure 2. [file Table_1.XLSX]

## Sheet: mom1 (1)
AGI	baseMean	log2FoldChange	lfcSE	stat	pvalue	padj
AT3G09600	504.128	1.79096	0.389025	4.60372	4.15003e-06	0.001584
AT1G61120	79.4854	7.03558	1.70067	4.13694	3.51976e-05	0.00934949
AT2G29350	126.273	4.08701	1.01047	4.04466	5.23993e-05	0.0133333
AT2G15890	3548.92	-2.0934	0.556495	-3.76175	0.000168728	0.03545
AT4G23470	2292.45	-1.03571	0.283705	-3.65066	0.00026157	0.0511984
AT2G46830	1075.9	2.16946	0.648905	3.34326	0.000827999	0.12475
AT4G35770	8498.66	-4.39242	1.38631	-3.16844	0.00153261	0.199671
AT3G14050	1108.92	-1.28254	0.411851	-3.11408	0.00184521	0.225974
AT3G30775	8864.54	-3.14405	1.04593	-3.00598	0.00264726	0.288345
AT4G02380	10018.4	-2.14308	0.71737	-2.98741	0.00281356	0.302504
AT1G76970	268.328	-1.09261	0.367188	-2.97561	0.00292407	0.311461
AT1G74930	91.69	3.2726	1.11783	2.92764	0.00341549	0.344574
AT4G24230	1631.74	-2.03859	0.703583	-2.89743	0.00376228	0.360696
AT4G37760	872.008	1.09495	0.389383	2.81202	0.00492315	0.425453
AT5G17300	438.041	1.42388	0.512169	2.78011	0.00543406	0.45418
AT1G15010	133.501	-2.82771	1.0378	-2.72471	0.00643583	0.494587
AT3G16770	4875.47	-3.07355	1.13173	-2.7158	0.0066115	0.499703
AT1G11260	7736.17	-2.3999	0.891845	-2.69094	0.00712519	0.514745
AT1G01060	1617.2	2.22085	0.838348	2.64908	0.0080712	0.555642
AT4G03450	31.0596	-3.18634	1.22337	-2.60456	0.00919935	0.595182
AT2G02930	104.415	-3.26716	1.25616	-2.60091	0.00929757	0.597345
AT5G46330	725.862	-1.18526	0.455971	-2.59943	0.009338	0.597345
AT5G61410	9600.94	0.629011	0.244109	2.57676	0.00997306	0.618951
AT2G24850	407.529	3.58675	1.39982	2.56228	0.0103986	0.633348
AT4G39090	9660.53	-1.33562	0.527265	-2.53311	0.0113055	0.657589
AT4G15430	194.071	1.41718	0.568159	2.49435	0.012619	0.693908
AT5G54590	127.933	0.83862	0.336054	2.49549	0.0125783	0.693908
AT1G01820	937.285	-1.06905	0.429619	-2.48837	0.0128331	0.695953
AT4G26850	4677.67	1.93392	0.781868	2.47346	0.0133812	0.703599
AT4G08870	814.825	1.60642	0.656158	2.44822	0.0143565	0.719822
AT1G61340	120.542	-2.5541	1.04715	-2.43909	0.0147242	0.726724
AT1G15430	247.561	-0.927282	0.38111	-2.43311	0.0149699	0.737258
AT2G23770	227.412	-1.15027	0.477189	-2.41051	0.0159302	0.756225
AT3G50700	349.657	-1.40295	0.584663	-2.39958	0.016414	0.765574
AT5G61420	596.071	1.43948	0.606006	2.37536	0.0175317	0.782638
AT1G16130	199.912	-1.97681	0.835029	-2.36736	0.0179157	0.788452
AT1G19640	29.9933	2.50551	1.06699	2.34819	0.0188647	0.80726
AT1G65870	84.6243	2.83705	1.21028	2.34413	0.0190717	0.807706
AT4G11280	645.436	2.31762	0.988765	2.34395	0.0190808	0.807706
AT3G33520	397.164	-0.854734	0.369157	-2.31537	0.0205927	0.842133
AT1G60950	26731.5	0.99061	0.435203	2.2762	0.0228339	0.862167
AT3G45860	191.616	-2.46423	1.08476	-2.27168	0.0231058	0.867451
AT3G08720	396.245	-0.940938	0.417352	-2.25454	0.024162	0.887247
AT4G28490	400.903	-0.747862	0.33348	-2.2426	0.0249225	0.903085
AT4G12720	1737.36	-1.77118	0.791783	-2.23696	0.0252892	0.906823
AT1G63350	111.945	-1.40842	0.630236	-2.23475	0.0254341	0.907268
AT3G01290	4673.12	-1.68739	0.758186	-2.22556	0.0260434	0.913442
AT5G02290	984.43	-0.974115	0.437536	-2.22637	0.0259896	0.913442
AT5G41260	901.797	-1.26868	0.569292	-2.22853	0.0258455	0.913442
AT3G48360	6227.27	-1.27139	0.576625	-2.20488	0.0274627	0.932555
AT4G15560	7875.94	0.665419	0.30148	2.20718	0.0273017	0.932555
AT4G02520	868.823	-1.63057	0.746617	-2.18395	0.0289661	0.948723
AT5G23570	227.869	-0.46862	0.21458	-2.1839	0.0289698	0.948723
AT2G37040	2814.23	1.42352	0.653873	2.17706	0.0294764	0.949883
AT2G32030	83.4696	-1.87041	0.860683	-2.17317	0.0297673	0.95108
AT1G33960	308.698	2.15503	1.00096	2.15296	0.0313222	0.960491
AT1G65060	217.363	1.76454	0.821444	2.14809	0.0317064	0.960491
AT4G33430	1134.25	-0.772109	0.3598	-2.14594	0.0318776	0.960491
AT3G62770	557.235	-0.701339	0.331118	-2.11809	0.0341671	0.970805
AT3G61220	520.843	2.05123	0.972425	2.1094	0.0349104	0.978558
AT4G38540	154.775	-1.95742	0.931093	-2.10228	0.0355289	0.98148
AT1G20620	33014.8	-1.66948	0.799514	-2.08812	0.036787	0.987438
AT4G28350	74.6433	-1.50782	0.722505	-2.08694	0.0368938	0.987674
AT5G57220	734.474	-1.94535	0.935273	-2.07999	0.0375267	0.988489
AT1G01040	579.443	-0.303079	0.509184	-0.595226	0.551692	1
AT1G01470	784.666	0.132919	0.569022	0.233592	0.815302	1
AT1G01560	92.6794	-1.45966	1.03883	-1.4051	0.15999	1
AT1G01720	815.623	-0.706276	0.823703	-0.857441	0.391201	1
AT1G02120	1254.92	-0.617705	0.434949	-1.42018	0.155556	1
AT1G02205	750.099	0.517829	0.963326	0.537543	0.590893	1
AT1G02360	224.926	-0.255995	1.07905	-0.237242	0.812469	1
AT1G02450	16.7505	-0.372347	1.72951	-0.21529	0.829541	1
AT1G02860	230.01	-0.866508	0.638971	-1.3561	0.175067	1
AT1G02920	2173.35	-0.577172	1.02507	-0.563059	0.573395	1
AT1G02930	2895.74	-0.429329	1.03199	-0.416019	0.677396	1
AT1G03150	188.98	-0.0729037	0.306089	-0.238178	0.811743	1
AT1G03430	206.783	-0.210871	0.316247	-0.666793	0.504905	1
AT1G03680	4500.74	0.463925	0.550756	0.842343	0.399596	1
AT1G03850	409.726	-0.989828	0.780726	-1.26783	0.204859	1
AT1G04510	834.845	-0.249662	0.336554	-0.741818	0.458198	1
AT1G05010	7169.75	-0.561246	0.441744	-1.27052	0.203898	1
AT1G05690	68.7277	0.807751	0.57944	1.39402	0.163311	1
AT1G05840	560.736	-1.32812	0.767623	-1.73017	0.0836007	1
AT1G05850	8007.25	0.0936857	0.373417	0.250888	0.801901	1
AT1G06080	328.277	1.1258	1.13629	0.990767	0.321799	1
AT1G06100	104.901	0.0948999	1.27221	0.0745948	0.940537	1
AT1G06160	130.923	0.0784835	0.807374	0.0972084	0.922561	1
AT1G06180	123.781	-0.572903	0.562463	-1.01856	0.308411	1
AT1G06620	119.387	0.47508	0.806442	0.589107	0.55579	1
AT1G06680	63897.7	0.626591	0.560931	1.11706	0.26397	1
AT1G07000	517.377	-1.25037	0.611917	-2.04336	0.0410168	1
AT1G07360	621.562	0.0149279	0.296529	0.0503421	0.95985	1
AT1G07390	77.2954	-0.438255	0.507527	-0.863509	0.387858	1
AT1G07630	390.732	-0.342816	0.462352	-0.74146	0.458415	1
AT1G07640	374.679	0.262599	0.269583	0.974092	0.330011	1
AT1G07745	104.645	-0.26555	0.483845	-0.548833	0.58312	1
AT1G08050	172.723	0.0768693	0.570674	0.134699	0.89285	1
AT1G08450	1414.34	0.0610881	0.302315	0.202068	0.839864	1
AT1G08550	1092.61	-0.384711	0.357028	-1.07754	0.281241	1
AT1G08590	6.60424	0.438379	1.67124	0.262308	0.793084	1
AT1G08720	450.468	-0.438396	0.367377	-1.19331	0.232746	1
AT1G08810	122.761	0.436906	0.502861	0.868842	0.384934	1
AT1G08830	1122.6	0.259483	0.7882	0.32921	0.741997	1
AT1G08930	6313.85	-1.35808	0.779441	-1.74238	0.0814419	1
AT1G09090	30.7137	-0.0345264	1.60568	-0.0215027	0.982845	1
AT1G09340	14464.3	1.0297	0.895865	1.14939	0.250394	1
AT1G09700	157.735	-0.0999853	0.289932	-0.344857	0.730202	1
AT1G09770	2540.27	-1.09383	0.606786	-1.80267	0.0714403	1
AT1G09970	4589.51	-0.832163	0.498851	-1.66816	0.0952845	1
AT1G10170	1146.27	-1.08827	0.627499	-1.73431	0.082864	1
AT1G10210	118.911	-0.925775	0.58079	-1.59399	0.110938	1
AT1G10340	244.464	-1.03665	0.79323	-1.30687	0.191257	1
AT1G10920	139.019	-0.0837897	0.568213	-0.147462	0.882768	1
AT1G11310	2203.77	-0.406981	0.477435	-0.852432	0.393975	1
AT1G11350	628.881	-0.27555	0.39617	-0.695535	0.48672	1
AT1G12200	362.228	-0.200322	0.487242	-0.411135	0.680974	1
AT1G12210	8.27212	0.0910723	0.94847	0.0960203	0.923504	1
AT1G12220	184.656	-0.94944	0.62038	-1.53042	0.125913	1
AT1G12280	168.151	0.34177	0.432947	0.789402	0.429877	1
AT1G12290	54.7136	-0.562913	0.561967	-1.00168	0.316496	1
AT1G12460	234.929	0.552725	0.359833	1.53606	0.124524	1
AT1G13440	24269	0.756575	0.457958	1.65206	0.0985223	1
AT1G13470	73.0086	-0.504166	1.0529	-0.478835	0.632056	1
AT1G13750	136.839	0.494715	0.710838	0.69596	0.486454	1
AT1G13780	93.5738	0.100287	0.45295	0.221408	0.824775	1
AT1G14000	826.853	0.0105536	0.412945	0.0255568	0.979611	1
AT1G14790	179.088	-0.409884	0.373838	-1.09642	0.272894	1
AT1G14920	1149.25	-0.455175	0.693013	-0.656805	0.511306	1
AT1G15310	85.8502	0.429272	0.599106	0.71652	0.47367	1
AT1G15520	258.28	0.287195	1.23074	0.23335	0.815489	1
AT1G15780	767.389	-0.0962094	0.368709	-0.260936	0.794142	1
AT1G15890	90.4964	-0.528844	0.449616	-1.17621	0.23951	1
AT1G16540	150.142	-0.428518	0.716022	-0.598471	0.549526	1
AT1G16670	229.007	-0.786821	0.402756	-1.95359	0.0507497	1
AT1G16880	5946.77	0.383364	0.420409	0.911883	0.36183	1
AT1G17380	82.5091	0.994481	1.05327	0.944185	0.345075	1
AT1G17420	293.922	0.276332	0.911808	0.303059	0.761845	1
AT1G17520	213.808	-0.576211	0.426915	-1.34971	0.177109	1
AT1G17600	96.5679	-0.816597	0.925472	-0.882358	0.377583	1
AT1G17745	563.67	0.376752	0.766357	0.491614	0.622993	1
AT1G17750	46.7045	0.456181	0.672561	0.678274	0.497598	1
AT1G18350	5.70351	1.16461	1.38332	0.84189	0.39985	1
AT1G18570	507.722	-1.24798	0.828318	-1.50664	0.131902	1
AT1G18590	323.983	1.42739	0.790751	1.80511	0.0710577	1
AT1G18710	105.914	0.0961238	0.805174	0.119383	0.904972	1
AT1G18890	540.729	-0.491993	0.429434	-1.14568	0.251929	1
AT1G19020	561.863	-1.69737	0.854832	-1.98562	0.0470758	1
AT1G19180	588.491	-0.18498	0.875634	-0.211253	0.83269	1
AT1G19250	51.7684	0.392144	1.60004	0.245085	0.806391	1
AT1G19570	2928.86	0.268488	0.623191	0.430828	0.666594	1
AT1G19670	868.221	1.30227	0.736915	1.76719	0.0771968	1
AT1G20020	11442.6	0.133267	0.911844	0.146151	0.883802	1
AT1G20440	6044.23	-1.05365	0.538007	-1.95844	0.0501784	1
AT1G20510	798.079	-0.185188	0.810897	-0.228375	0.819355	1
AT1G20980	1477.34	-0.379603	0.467663	-0.811701	0.416963	1
AT1G21250	1196.94	-0.382884	1.00921	-0.37939	0.704399	1
AT1G21590	576.818	0.0793311	0.362685	0.218733	0.826858	1
AT1G21910	659.315	-0.266247	1.05957	-0.251278	0.801599	1
AT1G22070	396.768	0.0943402	0.504753	0.186904	0.851736	1
AT1G22640	296.71	0.0127904	0.872752	0.0146553	0.988307	1
AT1G22900	117.587	0.431271	1.03097	0.418314	0.675717	1
AT1G22920	522.677	0.0893703	0.228079	0.391839	0.695177	1
AT1G23710	553.068	-0.0800445	0.855401	-0.0935755	0.925446	1
AT1G23740	2157.56	1.38404	0.73798	1.87544	0.0607319	1
AT1G24100	999.26	0.78729	0.535253	1.47088	0.141325	1
AT1G24150	315.89	-0.549976	0.605623	-0.908116	0.363817	1
AT1G24240	155.885	-0.103829	0.331841	-0.312887	0.754366	1
AT1G24450	175.357	-0.140377	0.374573	-0.374766	0.707834	1
AT1G25275	2950.79	-0.719926	0.550432	-1.30793	0.190897	1
AT1G25390	434.127	-0.259831	0.429596	-0.604827	0.545294	1
AT1G25400	626.539	-1.04341	0.683834	-1.52583	0.127052	1
AT1G25540	494.932	-0.643875	0.483401	-1.33197	0.18287	1
AT1G26630	8351.02	0.146246	0.326339	0.448142	0.654051	1
AT1G27170	37.4059	-0.421546	0.630314	-0.668787	0.503631	1
AT1G27180	93.225	-0.21455	0.57537	-0.37289	0.70923	1
AT1G27320	1518.88	-0.509859	0.497198	-1.02546	0.305145	1
AT1G28370	111.327	0.191487	0.864853	0.221409	0.824774	1
AT1G28380	1081.56	-0.508167	0.516481	-0.983903	0.325163	1
AT1G28440	1102.52	-0.197098	0.460968	-0.427575	0.668961	1
AT1G28480	41.9199	0.367837	0.981843	0.374639	0.707929	1
AT1G29340	1093.27	-0.406388	0.385642	-1.0538	0.291976	1
AT1G29690	655.692	-0.459195	0.596504	-0.769811	0.441412	1
AT1G30040	112.766	-1.16552	0.739845	-1.57535	0.115175	1
AT1G30135	7.35046	1.58984	1.40274	1.13338	0.257056	1
AT1G30210	546.765	-0.103708	0.194832	-0.532295	0.594521	1
AT1G30900	149.202	0.18957	0.935755	0.202585	0.839459	1
AT1G31130	1377.38	-0.759843	0.645401	-1.17732	0.239068	1
AT1G31280	344.617	-0.0825159	0.30972	-0.266421	0.789915	1
AT1G31420	2073.48	0.180317	0.267679	0.67363	0.500547	1
AT1G31540	765.942	-0.626788	0.637567	-0.983094	0.325561	1
AT1G31580	8409.25	0.599378	1.0004	0.599138	0.549081	1
AT1G32060	19348.4	0.626851	0.448709	1.39701	0.162411	1
AT1G32130	1189.04	-0.339664	0.362579	-0.936801	0.348861	1
AT1G32230	3616.1	-1.16621	0.56936	-2.04828	0.0405327	1
AT1G32540	269.769	0.27388	0.694775	0.394199	0.693434	1
AT1G32920	1266.43	-0.436735	0.747192	-0.584503	0.558882	1
AT1G33520	647.986	-1.16714	0.597138	-1.95456	0.0506355	1
AT1G33560	245.046	0.221262	0.407848	0.54251	0.587467	1
AT1G33590	3273.24	-0.577633	0.545587	-1.05874	0.289719	1
AT1G33600	1608.99	-0.799122	0.516243	-1.54796	0.121633	1
AT1G33980	657.02	-0.435556	0.338587	-1.28639	0.198306	1
AT1G34420	90.6547	-0.19556	0.604462	-0.323527	0.746296	1
AT1G34750	205.71	-0.292539	0.55235	-0.529625	0.596372	1
AT1G35515	10.9481	0.621671	1.4922	0.416614	0.676961	1
AT1G35680	5949.09	0.553329	0.563781	0.98146	0.326366	1
AT1G35710	986.979	-0.513512	0.950673	-0.540156	0.589089	1
AT1G42970	32352.1	0.904526	0.882099	1.02542	0.305163	1
AT1G42990	895.5	-0.46977	0.504971	-0.930292	0.35222	1
AT1G43160	45.2727	0.800784	1.7257	0.464035	0.642623	1
AT1G43800	187.836	0.518288	1.21398	0.426933	0.669428	1
AT1G44350	293.899	-0.411899	0.680677	-0.605132	0.545091	1
AT1G45145	598.802	-0.0939515	1.03373	-0.0908856	0.927584	1
AT1G45616	12.0428	1.5349	1.08282	1.4175	0.156336	1
AT1G47128	7890.91	-0.562903	0.503007	-1.11908	0.263108	1
AT1G47890	17.3787	-1.15558	1.24291	-0.929743	0.352504	1
AT1G48000	8.66719	-0.741095	1.31326	-0.564315	0.57254	1
AT1G49010	349.236	0.757657	0.560145	1.35261	0.176181	1
AT1G49430	522.287	0.658465	0.444904	1.48002	0.138869	1
AT1G49860	266.069	1.513	1.86419	0.811609	0.417016	1
AT1G49950	550.879	-0.170583	0.324376	-0.525879	0.598973	1
AT1G50180	58.6017	1.17986	0.698246	1.68976	0.0910748	1
AT1G50740	347.663	-0.862375	0.455766	-1.89214	0.0584717	1
AT1G51090	49.6843	0.818013	0.839485	0.974422	0.329847	1
AT1G51360	147.327	-0.500363	0.410994	-1.21745	0.223434	1
AT1G51660	336.561	-0.83738	0.527907	-1.58623	0.112688	1
AT1G51800	379.86	0.376483	0.79393	0.474202	0.635356	1
AT1G51890	171.733	0.197836	1.26861	0.155948	0.876074	1
AT1G52310	370.948	0.264449	0.182086	1.45232	0.146411	1
AT1G52400	5133.1	0.15654	0.900296	0.173876	0.861963	1
AT1G52410	657.955	0.182922	0.788642	0.231946	0.81658	1
AT1G52660	10.6239	0.606807	1.93234	0.314028	0.7535	1
AT1G52740	2131.42	-0.741171	0.605279	-1.22451	0.22076	1
AT1G52890	55.4354	1.95559	1.12606	1.73667	0.0824458	1
AT1G53130	5.17411	2.37569	3.1487	0.7545	0.450549	1
AT1G53230	70.5434	-0.130378	0.767651	-0.169841	0.865136	1
AT1G53240	4662.43	0.718783	0.511469	1.40533	0.159923	1
AT1G53350	177.277	-0.0443394	0.393793	-0.112595	0.910351	1
AT1G53940	9.50596	0.0935748	1.81682	0.0515048	0.958923	1
AT1G54040	350.634	1.11563	0.830718	1.34297	0.179282	1
AT1G54320	917.59	-0.2041	0.308865	-0.660805	0.508737	1
AT1G55020	735.97	-0.191818	1.12487	-0.170525	0.864597	1
AT1G55210	816.13	1.1093	0.661461	1.67705	0.0935323	1
AT1G55870	165.991	-0.0300128	0.305221	-0.0983315	0.921669	1
AT1G56200	2650.27	-0.934138	0.594613	-1.571	0.116183	1
AT1G56510	1173.43	-0.819047	0.964433	-0.849252	0.395741	1
AT1G56520	200.594	-0.407421	0.567611	-0.717781	0.472892	1
AT1G56540	65.5662	-0.365493	0.861968	-0.424021	0.67155	1
AT1G56570	38.5669	-0.468807	0.668538	-0.701241	0.483152	1
AT1G56650	9.86879	2.40214	1.22874	1.95495	0.0505884	1
AT1G57560	24.965	0.325114	0.956354	0.339952	0.733893	1
AT1G57630	56.0488	-0.532028	1.16894	-0.455138	0.64901	1
AT1G57650	4.04273	-0.256919	1.83627	-0.139914	0.888728	1
AT1G58170	30.7721	1.16126	1.19214	0.974094	0.33001	1
AT1G58200	846.149	-0.550366	0.345873	-1.59124	0.111556	1
AT1G58400	28.9152	-0.134204	0.648994	-0.206788	0.836175	1
AT1G58410	18.4525	-0.102427	0.69495	-0.147388	0.882826	1
AT1G58602	2033.4	0.20979	0.555873	0.377406	0.705872	1
AT1G58848	140.66	0.215573	0.649601	0.331854	0.739999	1
AT1G59218	15.9157	-0.355906	0.661897	-0.537706	0.59078	1
AT1G59620	205.639	-0.0454959	0.393933	-0.115492	0.908055	1
AT1G59780	9.57989	0.657286	1.09615	0.599634	0.54875	1
AT1G59870	16385.2	-0.998882	0.768083	-1.30049	0.193434	1
AT1G61100	2166.29	-0.42899	0.76367	-0.561747	0.574288	1
AT1G61180	251.535	-0.0822234	0.420762	-0.195416	0.845068	1
AT1G61190	982.311	0.385482	0.691269	0.557644	0.577087	1
AT1G61300	274.489	0.620363	0.931434	0.66603	0.505392	1
AT1G61310	74.1352	0.211148	0.613483	0.344179	0.730712	1
AT1G61560	82.8359	-0.322261	1.35382	-0.238038	0.811852	1
AT1G61850	589.536	-0.398973	0.532786	-0.748843	0.453952	1
AT1G61890	613.925	-0.327667	0.568158	-0.576719	0.564129	1
AT1G62630	178.801	0.75281	0.548394	1.37276	0.169828	1
AT1G62950	66.2893	0.419813	0.467838	0.897347	0.369534	1
AT1G63360	389.859	0.245678	0.379218	0.647855	0.517079	1
AT1G63720	96.0193	-0.828733	0.640406	-1.29408	0.195639	1
AT1G63730	33.1089	-0.422159	0.796778	-0.529832	0.596228	1
AT1G63740	204.496	-0.575291	0.71934	-0.799748	0.423857	1
AT1G63750	405.527	-0.525543	0.683257	-0.769173	0.441791	1
AT1G63840	150.334	-0.354769	0.491694	-0.721525	0.470587	1
AT1G63860	522.664	-1.26997	0.928667	-1.36752	0.171461	1
AT1G63880	978.473	-0.0951945	0.459147	-0.207329	0.835753	1
AT1G64060	288.67	0.20665	0.651319	0.317279	0.751032	1
AT1G64160	17.0426	0.237847	1.99621	0.119149	0.905157	1
AT1G64280	523.496	-0.3695	0.244689	-1.51008	0.131023	1
AT1G64400	375.952	1.13191	0.740004	1.52959	0.126117	1
AT1G64550	1172.58	-0.257925	0.350067	-0.736786	0.461253	1
AT1G64610	178.508	-0.390735	0.55925	-0.698677	0.484754	1
AT1G64790	1472.2	-0.0627191	0.493266	-0.127151	0.898821	1
AT1G65850	8.58211	0.172316	1.14038	0.151104	0.879894	1
AT1G65930	12741.8	-0.274563	0.310474	-0.884335	0.376516	1
AT1G66090	290.044	-0.879235	1.06812	-0.823159	0.410418	1
AT1G66340	471.337	-0.351611	0.290889	-1.20874	0.226761	1
AT1G66350	212.741	0.104075	0.67585	0.153991	0.877617	1
AT1G66760	444.77	-0.279904	0.440992	-0.634715	0.525614	1
AT1G66880	420.247	0.28951	0.285082	1.01553	0.309852	1
AT1G67720	300.222	0.011408	0.393963	0.0289571	0.976899	1
AT1G67865	610.087	-0.104608	0.564372	-0.185352	0.852953	1
AT1G68520	5570.65	-0.291666	0.568327	-0.513201	0.60781	1
AT1G68530	4830.44	0.145604	0.509299	0.285891	0.774962	1
AT1G69260	132.863	-0.632344	0.624032	-1.01332	0.310907	1
AT1G69270	60.6894	-0.334852	0.710698	-0.47116	0.637526	1
AT1G69370	140.209	0.189641	0.397543	0.477033	0.633338	1
AT1G69550	370.725	0.268549	0.535808	0.501203	0.616228	1
AT1G69690	280.568	-0.573913	0.580061	-0.989401	0.322467	1
AT1G70000	137.31	1.24943	0.703432	1.77619	0.0757021	1
AT1G70520	671.866	-0.254743	0.540543	-0.471273	0.637446	1
AT1G70530	636.498	-0.221813	0.291503	-0.76093	0.446699	1
AT1G70560	237.021	0.466596	0.771308	0.604941	0.545218	1
AT1G70690	118.396	-0.0597397	0.761836	-0.0784155	0.937498	1
AT1G70700	1254.28	0.261803	0.686993	0.381085	0.70314	1
AT1G71030	624.081	0.0828358	0.547081	0.151414	0.879649	1
AT1G71100	347.697	-0.412695	0.683624	-0.603687	0.546052	1
AT1G71220	1153.84	-0.266747	0.562495	-0.47422	0.635343	1
AT1G71400	125.109	0.457427	0.841997	0.543264	0.586948	1
AT1G71697	328.314	-0.509475	0.473081	-1.07693	0.281511	1
AT1G71830	149.43	0.211814	0.421849	0.502108	0.615591	1
AT1G72180	1157.36	-0.293127	0.517387	-0.566553	0.571018	1
AT1G72450	1091.57	-0.0120402	0.71969	-0.0167297	0.986652	1
AT1G72520	544.911	-1.36238	1.07111	-1.27194	0.203395	1
AT1G72840	82.3147	-0.510164	0.447552	-1.1399	0.254329	1
AT1G72850	4.35439	-0.64134	1.72633	-0.371504	0.710262	1
AT1G72870	18.3096	-0.176629	1.17754	-0.149999	0.880766	1
AT1G72890	90.4205	0.510219	0.381153	1.33862	0.180694	1
AT1G72900	700.108	-0.47888	0.727059	-0.658653	0.510119	1
AT1G72920	135.023	1.98363	1.21407	1.63387	0.102285	1
AT1G72940	343.431	0.285258	0.635494	0.448876	0.653521	1
AT1G72950	13.1495	0.603383	0.904149	0.667349	0.50455	1
AT1G73260	891.617	-1.58651	1.3692	-1.15871	0.246573	1
AT1G73650	608.942	0.717923	0.555961	1.29132	0.196593	1
AT1G73730	276.833	0.127894	0.301317	0.42445	0.671238	1
AT1G73805	241.118	-1.21613	0.890989	-1.36492	0.172279	1
AT1G74100	1056.74	0.222711	0.689936	0.3228	0.746847	1
AT1G74360	187.977	0.243013	0.621279	0.39115	0.695686	1
AT1G74440	142.183	-0.685989	0.454444	-1.50951	0.131168	1
AT1G74520	443.737	0.103087	0.30965	0.332915	0.739198	1
AT1G74640	550.476	0.49012	0.422358	1.16044	0.245871	1
AT1G74710	277.601	0.394222	0.537158	0.733904	0.463007	1
AT1G74840	1000.53	-0.891516	0.657396	-1.35613	0.175057	1
AT1G74950	484.153	0.0779623	0.440123	0.177138	0.8594	1
AT1G74960	2367.42	-0.0061221	0.289145	-0.0211731	0.983108	1
AT1G75020	217.282	0.111644	0.469506	0.237791	0.812043	1
AT1G75040	263.085	-0.177694	0.496863	-0.357632	0.720619	1
AT1G75380	4427.28	-0.220435	0.392349	-0.561835	0.574229	1
AT1G75460	1812.81	0.980973	0.669502	1.46523	0.142859	1
AT1G76040	249.195	-0.644696	0.633549	-1.0176	0.30887	1
AT1G76070	143.15	-0.849792	0.431727	-1.96836	0.0490271	1
AT1G76110	402.473	0.674812	0.430924	1.56596	0.117357	1
AT1G76360	419.368	-0.127394	0.553115	-0.23032	0.817843	1
AT1G76650	202.344	-1.53059	1.14645	-1.33507	0.181853	1
AT1G77120	307.558	0.464984	0.984304	0.472399	0.636642	1
AT1G77280	121.415	0.664199	0.582196	1.14085	0.253932	1
AT1G77920	163.645	0.334849	0.643253	0.520555	0.602677	1
AT1G78410	71.9059	-1.7695	1.21457	-1.45689	0.145148	1
AT1G78600	379.714	-0.394154	0.528855	-0.745297	0.456092	1
AT1G79210	692.875	0.16871	0.223607	0.754493	0.450553	1
AT1G79380	1096.96	-0.496904	0.293618	-1.69235	0.0905792	1
AT1G79670	381.495	-0.531496	0.291277	-1.82471	0.0680444	1
AT1G79680	49.9854	-0.346806	1.16867	-0.296754	0.766654	1
AT1G80080	265.873	0.211131	0.654398	0.322634	0.746972	1
AT1G80460	1725.21	-0.0708473	0.407292	-0.173947	0.861907	1
AT1G80600	2074.09	0.348265	0.234477	1.48529	0.137467	1
AT1G80820	79.7351	0.562961	1.05255	0.534855	0.59275	1
AT1G80840	566.386	-0.89404	0.89781	-0.995801	0.319347	1
AT2G01570	1589.09	0.0453397	0.576636	0.0786278	0.937329	1
AT2G01820	1618.77	-0.064923	0.350307	-0.185332	0.852969	1
AT2G01830	256.716	-0.195919	0.529666	-0.369891	0.711464	1
AT2G01950	369.411	-0.165346	0.302094	-0.547332	0.584151	1
AT2G02130	1439.14	0.601995	0.805997	0.746896	0.455127	1
AT2G02500	443.425	0.468282	0.596249	0.78538	0.432231	1
AT2G02860	411.476	-0.460667	0.519696	-0.886416	0.375394	1
AT2G03070	291.004	-0.0289947	0.319329	-0.0907988	0.927652	1
AT2G03760	427.2	-0.461631	0.404007	-1.14263	0.253192	1
AT2G04400	695.614	0.33944	0.354045	0.958747	0.337686	1
AT2G04430	68.7159	-0.482835	0.42791	-1.12836	0.259169	1
AT2G04450	87.5329	-0.559948	0.543618	-1.03004	0.302992	1
AT2G05520	27831.8	-0.819544	0.615286	-1.33197	0.182869	1
AT2G05940	495.05	0.168907	0.444788	0.379748	0.704133	1
AT2G06050	754.314	-0.0508403	0.604686	-0.0840772	0.932995	1
AT2G11000	273.065	-0.196378	0.337235	-0.582319	0.560352	1
AT2G11520	448.967	-0.375774	0.235663	-1.59454	0.110816	1
AT2G13790	634.517	-0.951343	0.835788	-1.13826	0.255012	1
AT2G13810	45.9718	1.69975	1.65789	1.02525	0.305246	1
AT2G14080	483.043	-0.182977	0.38672	-0.473151	0.636105	1
AT2G14560	1058.27	-0.416448	1.63935	-0.254032	0.799471	1
AT2G14610	587.125	1.60197	1.10395	1.45113	0.146743	1
AT2G15080	568.526	-0.673374	0.780814	-0.8624	0.388468	1
AT2G16060	274.23	1.05509	0.82833	1.27376	0.202749	1
AT2G16250	130.586	-0.0330569	0.782935	-0.0422218	0.966322	1
AT2G16390	185.766	-0.66989	0.51588	-1.29854	0.194102	1
AT2G16720	52.1434	0.0215485	0.866988	0.0248544	0.980171	1
AT2G16870	67.8513	-0.620971	0.615317	-1.00919	0.312884	1
AT2G17040	199.303	0.621184	0.952825	0.651939	0.514441	1
AT2G17050	13.1975	1.98881	1.2167	1.63459	0.102136	1
AT2G17060	21.847	0.830173	1.1182	0.742419	0.457833	1
AT2G17220	527.864	-0.0812271	0.345372	-0.235187	0.814064	1
AT2G17290	552.245	-0.720807	0.552342	-1.305	0.191892	1
AT2G17720	667.833	0.198439	0.649379	0.305582	0.759923	1
AT2G17740	93.5344	-0.497114	1.1584	-0.42914	0.667821	1
AT2G17850	9.54487	0.396743	1.90734	0.208008	0.835223	1
AT2G18690	638.092	-1.20276	1.00894	-1.1921	0.233222	1
AT2G18790	1087.32	-0.0130808	0.579616	-0.022568	0.981995	1
AT2G18950	375.543	0.254755	0.525411	0.484868	0.62777	1
AT2G19190	56.869	0.103316	0.93078	0.110999	0.911617	1
AT2G19560	194.96	-0.164742	0.4104	-0.401418	0.688113	1
AT2G19990	31.5243	1.05164	1.13282	0.928344	0.353229	1
AT2G20010	379.401	-0.0230418	0.441555	-0.0521833	0.958383	1
AT2G20230	1658.86	-0.454849	0.522228	-0.870978	0.383766	1
AT2G20310	115.433	0.178839	0.260623	0.686197	0.492589	1
AT2G20570	2225.01	0.853089	0.72207	1.18145	0.237424	1
AT2G20610	1144.32	0.897279	0.569178	1.57645	0.114923	1
AT2G20890	5992.29	0.376898	0.481734	0.782378	0.433993	1
AT2G21100	68.8341	0.787785	1.41107	0.558288	0.576648	1
AT2G21120	692.736	-0.633466	0.457291	-1.38526	0.165974	1
AT2G21330	21642.4	1.26738	0.76222	1.66275	0.0963625	1
AT2G22230	765.864	0.380539	0.470467	0.808854	0.418599	1
AT2G22240	345.396	1.0725	0.626718	1.7113	0.0870263	1
AT2G22300	1262.95	-1.00639	0.794468	-1.26675	0.205245	1
AT2G22330	882.352	0.367627	0.465117	0.790397	0.429296	1
AT2G22540	1020.48	-0.414876	0.655484	-0.632931	0.526779	1
AT2G23150	160.648	0.185605	0.591446	0.313815	0.753661	1
AT2G23560	49.8652	0.625696	0.615019	1.01736	0.308982	1
AT2G23620	23.0758	0.621422	0.85737	0.7248	0.468575	1
AT2G23680	180.285	-0.83864	0.839768	-0.998657	0.317961	1
AT2G23810	2322.83	-0.4874	0.651937	-0.747619	0.45469	1
AT2G24570	228.146	0.461333	0.58945	0.782649	0.433833	1
AT2G25000	116.552	0.530983	0.735663	0.721774	0.470433	1
AT2G25110	708.056	0.0322282	0.290477	0.110949	0.911657	1
AT2G25620	215.592	0.509625	0.51823	0.983395	0.325413	1
AT2G25735	324.829	-0.769503	0.852923	-0.902194	0.366954	1
AT2G26300	1098.84	-0.933246	0.470192	-1.98482	0.0471645	1
AT2G26330	1204.63	0.0106574	0.462108	0.0230627	0.9816	1
AT2G26400	41.0989	0.727937	1.10177	0.660701	0.508804	1
AT2G26530	505.68	-0.238903	0.763914	-0.312736	0.754481	1
AT2G26560	1132.5	-2.28719	1.36322	-1.67779	0.0933876	1
AT2G27040	729.539	0.265023	0.510627	0.519015	0.60375	1
AT2G27050	1485.22	-0.462451	0.413881	-1.11735	0.263843	1
AT2G27170	632.541	-0.162317	0.383992	-0.42271	0.672507	1
AT2G27310	244.358	-0.257303	0.547402	-0.470044	0.638324	1
AT2G27690	162.358	-1.37585	1.25435	-1.09686	0.272702	1
AT2G28380	624.375	0.120544	0.315774	0.381741	0.702653	1
AT2G28830	78.8624	-0.750642	0.366411	-2.04864	0.0404978	1
AT2G28900	2699.51	-0.720223	0.68207	-1.05594	0.290997	1
AT2G29650	1182.14	1.10673	0.717102	1.54334	0.122749	1
AT2G30020	305.422	0.701998	0.689603	1.01797	0.308691	1
AT2G30110	2519.47	0.130045	0.275825	0.471479	0.637299	1
AT2G30250	724.782	-1.14229	0.643508	-1.77511	0.0758805	1
AT2G30550	432.867	-0.0745126	0.425776	-0.175004	0.861076	1
AT2G30770	76.537	2.90859	1.45049	2.00525	0.044936	1
AT2G30860	12180.1	0.626462	0.606069	1.03365	0.301301	1
AT2G30870	5951.34	-0.343861	0.609435	-0.564229	0.572599	1
AT2G31070	581.317	0.278873	0.252432	1.10475	0.269269	1
AT2G31180	6.08395	-0.216881	1.23483	-0.175637	0.860579	1
AT2G31260	378.002	-0.181887	0.391979	-0.464022	0.642632	1
AT2G31360	1778.54	-0.36118	0.434293	-0.831651	0.405606	1
AT2G31865	228.751	-0.251411	0.846576	-0.296974	0.766486	1
AT2G31870	89.4038	-0.0846064	0.519388	-0.162897	0.8706	1
AT2G32660	113.207	-1.03776	1.32694	-0.782068	0.434174	1
AT2G32680	161.982	-0.108818	0.953159	-0.114166	0.909107	1
AT2G33340	2039.19	-1.00357	0.567445	-1.76858	0.0769644	1
AT2G33380	131.836	1.40724	0.90021	1.56323	0.117998	1
AT2G33800	7401	0.00466028	0.36362	0.0128163	0.989774	1
AT2G34600	41.9081	0.77154	1.30503	0.591205	0.554383	1
AT2G34690	697.421	-0.875676	0.519404	-1.68592	0.0918103	1
AT2G34720	353.625	0.863281	0.53999	1.5987	0.109888	1
AT2G34810	232.382	0.506169	0.650505	0.778117	0.4365	1
AT2G34940	23.0337	0.477608	0.97331	0.490705	0.623635	1
AT2G35000	50.1573	0.0260309	1.1323	0.0229895	0.981659	1
AT2G35370	7529.29	0.730224	0.771334	0.946703	0.34379	1
AT2G35620	480.979	0.143054	0.262961	0.544011	0.586434	1
AT2G35650	347.033	0.0124013	0.51976	0.0238597	0.980964	1
AT2G35690	289.236	-0.260817	0.466788	-0.558748	0.576333	1
AT2G35930	239.161	-0.937859	0.794038	-1.18113	0.237553	1
AT2G35940	623.113	-0.190372	0.484451	-0.392965	0.694346	1
AT2G35980	78.8333	0.706274	1.35526	0.521137	0.602271	1
AT2G36470	146.253	-0.230802	0.365661	-0.63119	0.527916	1
AT2G36740	246.197	-0.305699	0.459514	-0.665265	0.505881	1
AT2G36890	40.0624	0.493812	1.27512	0.387266	0.698559	1
AT2G37130	1000.15	-1.21843	0.940201	-1.29593	0.195	1
AT2G37220	15629.2	0.149717	0.44638	0.335401	0.737322	1
AT2G37630	1174.45	0.0428093	0.883408	0.0484592	0.96135	1
AT2G37660	6131.5	0.547699	0.525431	1.04238	0.297235	1
AT2G37710	922.156	0.245577	0.483948	0.507445	0.611843	1
AT2G37940	1195.05	-0.973601	0.565002	-1.72318	0.0848556	1
AT2G38130	272.706	-0.144603	0.245266	-0.589577	0.555474	1
AT2G38290	669.385	-0.989879	0.606546	-1.63199	0.102681	1
AT2G38470	1812.75	-0.469154	0.822082	-0.570689	0.56821	1
AT2G38810	160.391	0.353661	0.661914	0.5343	0.593134	1
AT2G38860	779.41	0.0265822	0.464279	0.0572549	0.954342	1
AT2G38870	966.349	0.523559	0.576458	0.908235	0.363754	1
AT2G39010	6656.98	-0.213442	0.692072	-0.30841	0.75777	1
AT2G39200	250.863	0.72778	0.900451	0.80824	0.418952	1
AT2G39210	694.628	-0.0453296	0.494761	-0.0916191	0.927001	1
AT2G39430	116.956	0.682782	1.58527	0.430703	0.666684	1
AT2G39460	4302.21	0.46169	0.385826	1.19663	0.231452	1
AT2G39650	136.485	0.173633	0.778184	0.223126	0.823437	1
AT2G39660	528.18	-0.519594	0.454486	-1.14326	0.252933	1
AT2G39730	125508	1.1572	0.761374	1.51988	0.128541	1
AT2G39770	2620.25	0.0184613	0.345372	0.0534535	0.957371	1
AT2G39940	583.912	-0.15382	0.442926	-0.347281	0.72838	1
AT2G40000	4697.56	-0.889795	0.7327	-1.21441	0.224593	1
AT2G40140	1293.91	-0.301667	0.711375	-0.424062	0.67152	1
AT2G40270	715.605	-0.373397	0.45305	-0.824185	0.409834	1
AT2G40750	90.8317	0.340419	1.10434	0.308256	0.757887	1
AT2G41010	330.644	-0.382452	0.702941	-0.544073	0.586391	1
AT2G41370	113.925	0.17776	0.440469	0.403569	0.68653	1
AT2G41560	3148.35	-0.568467	0.493707	-1.15142	0.249558	1
AT2G41940	531.952	-0.497314	0.446079	-1.11486	0.264912	1
AT2G42010	452.829	-0.247147	0.398184	-0.620685	0.534807	1
AT2G42530	502.261	-1.01862	0.975286	-1.04443	0.296285	1
AT2G42540	654.855	-0.718389	0.74015	-0.970599	0.331748	1
AT2G42800	48.0508	-0.300306	0.631325	-0.475676	0.634306	1
AT2G43010	1002.1	-0.695989	0.651108	-1.06893	0.285101	1
AT2G43510	341.154	0.893975	0.707274	1.26397	0.20624	1
AT2G43710	2864.16	0.572442	0.282016	2.02982	0.0423751	1
AT2G43790	1078.42	-0.637797	0.553743	-1.15179	0.249407	1
AT2G44180	544.841	-0.730998	0.509548	-1.4346	0.151401	1
AT2G44490	3227.52	-0.781721	0.564637	-1.38447	0.166215	1
AT2G44620	1110.72	0.509885	0.384906	1.3247	0.185271	1
AT2G44840	52.587	1.36816	1.18165	1.15784	0.24693	1
AT2G44920	1191.96	0.252772	0.366545	0.689606	0.490442	1
AT2G44950	388.047	-0.422396	0.420419	-1.0047	0.31504	1
AT2G45760	15.5969	-0.0313988	1.17618	-0.0266956	0.978703	1
AT2G45770	726.471	0.302016	0.345294	0.874662	0.381758	1
AT2G46220	3496.27	-0.596227	0.503571	-1.184	0.236413	1
AT2G46240	117.667	-0.334045	0.374269	-0.892525	0.372112	1
AT2G46270	216.771	-0.402219	0.501435	-0.802136	0.422475	1
AT2G46370	785.668	0.0836043	0.373986	0.223549	0.823108	1
AT2G46400	103.405	0.174907	0.939545	0.186161	0.852318	1
AT2G46500	1215.05	-0.550574	0.400667	-1.37414	0.169398	1
AT2G46510	390.534	0.0483556	0.526893	0.0917749	0.926877	1
AT2G46520	668.02	0.0511504	0.311015	0.164463	0.869367	1
AT2G46650	382.694	1.57647	0.820122	1.92224	0.0545761	1
AT2G47000	556.455	-0.770482	0.841625	-0.91547	0.359945	1
AT2G47130	179.66	-0.510557	0.753302	-0.677758	0.497925	1
AT2G47190	13.9881	0.095066	1.61261	0.0589516	0.952991	1
AT2G47730	7775.22	-0.242158	0.572651	-0.422873	0.672388	1
AT2G48070	1216.52	0.308012	0.373976	0.823614	0.410159	1
AT3G01420	2242.41	-0.61653	1.80607	-0.341366	0.732828	1
AT3G01480	4062.64	0.585841	0.488191	1.20002	0.23013	1
AT3G01500	49747.6	0.736055	1.28678	0.572013	0.567313	1
AT3G01830	28.907	-2.00876	1.2987	-1.54674	0.121926	1
AT3G02130	652.44	-0.392568	0.491065	-0.799421	0.424046	1
AT3G02550	180.8	0.516293	0.704555	0.732793	0.463685	1
AT3G02840	40.4812	-1.4368	1.29174	-1.1123	0.266009	1
AT3G02850	26.4228	-0.0262674	0.933159	-0.0281489	0.977543	1
AT3G02885	70.4579	1.15397	1.76285	0.654602	0.512724	1
AT3G03000	148.034	-0.364879	0.700296	-0.521036	0.602342	1
AT3G03300	317.919	-0.160736	0.58161	-0.276363	0.782269	1
AT3G03450	67.3599	1.22131	0.793472	1.53919	0.123757	1
AT3G03770	640.86	1.14379	0.715135	1.59941	0.10973	1
AT3G04210	1148.04	-0.660292	1.0917	-0.604826	0.545294	1
AT3G04220	41.7238	-0.772951	1.33089	-0.580775	0.561392	1
AT3G04290	846.801	0.423824	0.653029	0.649012	0.516331	1
AT3G04570	93.4695	-0.574087	1.28721	-0.445993	0.655602	1
AT3G04720	1585.57	-0.16474	0.877831	-0.187667	0.851138	1
AT3G04790	2672.38	0.555661	0.715409	0.776704	0.437333	1
AT3G05020	494.989	-0.241925	0.516366	-0.468514	0.639417	1
AT3G05120	480.817	-0.855234	0.530468	-1.61223	0.106912	1
AT3G05200	897.484	-0.465021	0.6453	-0.720627	0.471139	1
AT3G05360	120.183	0.624585	0.556015	1.12332	0.2613	1
AT3G05370	212.496	0.111592	0.825295	0.135215	0.892442	1
AT3G05420	878.059	0.0462889	0.238343	0.194212	0.84601	1
AT3G05650	74.4913	-0.514072	0.879177	-0.58472	0.558736	1
AT3G05660	59.6044	-1.7047	0.964537	-1.76738	0.0771646	1
AT3G05710	327.681	-0.0778456	0.27152	-0.286703	0.774339	1
AT3G05800	446.449	-0.827174	1.10751	-0.746875	0.455139	1
AT3G05970	1028.18	-0.542507	0.403203	-1.3455	0.178465	1
AT3G06490	14.9961	-0.530427	1.34427	-0.394582	0.693151	1
AT3G06550	768.278	0.203354	0.409294	0.496841	0.619301	1
AT3G07040	270.231	-0.583655	0.759678	-0.768293	0.442313	1
AT3G07370	327.491	-0.6562	0.345512	-1.89921	0.0575368	1
AT3G07525	100.028	-0.732919	0.556185	-1.31776	0.187584	1
AT3G07720	678.588	0.173552	0.576637	0.300973	0.763435	1
AT3G08980	52.1666	0.269043	0.548173	0.490801	0.623567	1
AT3G09010	100.91	-0.72175	0.740926	-0.974119	0.329997	1
AT3G09020	140.284	-0.602892	0.940596	-0.640968	0.521543	1
AT3G09260	16153.6	0.386094	0.97091	0.397662	0.69088	1
AT3G09830	396.191	-0.918697	0.625761	-1.46813	0.14207	1
AT3G09840	7721.69	-0.498822	0.416286	-1.19827	0.230813	1
AT3G09940	175.296	0.799816	1.30685	0.612018	0.540526	1
AT3G10040	140.535	0.165286	1.03459	0.15976	0.87307	1
AT3G10640	621.843	-0.578383	0.378504	-1.52808	0.126494	1
AT3G10800	531.799	-0.449376	0.27567	-1.63013	0.103075	1
AT3G10920	2950.58	0.319749	0.393017	0.813574	0.415889	1
AT3G11010	247.364	-0.915315	0.815478	-1.12243	0.261681	1
AT3G11080	55.4808	0.18586	0.838483	0.221662	0.824577	1
AT3G11170	4454.04	0.412322	0.620403	0.664603	0.506304	1
AT3G11340	429.922	-0.144754	1.48718	-0.0973348	0.922461	1
AT3G11630	11504	0.659763	0.551333	1.19667	0.231436	1
AT3G11650	187.955	0.0996439	0.481063	0.207133	0.835906	1
AT3G11660	559.058	0.816577	0.587927	1.38891	0.16486	1
AT3G11820	1138.19	-1.18071	0.608681	-1.93978	0.0524065	1
AT3G11840	124.105	-0.802788	0.747188	-1.07441	0.282638	1
AT3G12250	102.049	-0.538547	0.489239	-1.10079	0.27099	1
AT3G12500	212.064	-0.196243	1.17475	-0.167051	0.86733	1
AT3G12780	26945.3	0.69468	0.652214	1.06511	0.286826	1
AT3G12810	395.32	-0.0524459	0.567608	-0.0923982	0.926382	1
AT3G13100	76.5754	0.21023	0.713919	0.294473	0.768396	1
AT3G13380	235.904	-0.140479	0.447567	-0.313872	0.753618	1
AT3G13650	110.928	0.743287	0.90572	0.820659	0.411841	1
AT3G13790	1435.74	0.0643967	0.609643	0.10563	0.915876	1
AT3G13950	51.6406	1.36359	0.909694	1.49896	0.133885	1
AT3G14110	1709.61	0.0372847	0.318263	0.117151	0.906741	1
AT3G14130	125.852	-0.123084	0.385121	-0.3196	0.749272	1
AT3G14150	301.413	-0.508285	0.371888	-1.36677	0.171698	1
AT3G14210	11381.7	1.00692	0.692244	1.45457	0.145788	1
AT3G14415	12329.2	0.421492	0.437648	0.963083	0.335506	1
AT3G14420	21610.7	0.664718	0.45866	1.44926	0.147265	1
AT3G14460	36.648	0.299924	1.04009	0.288363	0.773069	1
AT3G14470	107.827	-0.239307	0.778846	-0.307259	0.758646	1
AT3G15020	489.308	0.653459	0.590141	1.10729	0.268167	1
AT3G15210	1139.42	-0.0497656	0.987835	-0.0503784	0.959821	1
AT3G15356	3761.04	-1.54046	1.21873	-1.26398	0.206236	1
AT3G15500	189.903	-0.720623	0.761808	-0.945938	0.34418	1
AT3G15700	5.64232	0.18466	2.09414	0.0881793	0.929734	1
AT3G15850	2945.69	0.734674	0.417564	1.75943	0.0785047	1
AT3G16350	112.382	0.284635	0.362526	0.785144	0.432369	1
AT3G16470	2186.82	0.322565	0.51164	0.630454	0.528397	1
AT3G16530	1746.31	-0.738338	1.14146	-0.646835	0.517739	1
AT3G16640	27324.3	-0.482759	0.720144	-0.670365	0.502625	1
AT3G16720	554.789	-0.0704607	0.881041	-0.0799743	0.936258	1
AT3G16785	547.994	-0.606726	0.488855	-1.24111	0.214563	1
AT3G17210	971.41	0.296859	0.35446	0.837498	0.402312	1
AT3G17410	1336.58	-0.676731	0.333568	-2.02876	0.0424824	1
AT3G17700	258.395	-0.395475	0.353416	-1.11901	0.263137	1
AT3G18165	502.172	-0.0558955	0.205513	-0.27198	0.785637	1
AT3G19580	140.821	0.0725858	0.725968	0.0999849	0.920356	1
AT3G19970	148.764	0.140365	0.553573	0.253561	0.799835	1
AT3G20200	57.6499	0.772275	0.58961	1.30981	0.190261	1
AT3G20410	826.113	-0.928871	0.652097	-1.42444	0.15432	1
AT3G20420	42.899	0.190017	0.590685	0.321689	0.747688	1
AT3G20590	4.22431	0.889394	1.77784	0.500267	0.616887	1
AT3G20600	132.537	0.114484	0.861763	0.132849	0.894313	1
AT3G20770	2896.02	-1.20356	0.617275	-1.9498	0.0512005	1
AT3G21220	369.62	0.0218386	0.412972	0.0528816	0.957826	1
AT3G21630	529.303	-0.267628	0.366363	-0.730499	0.465085	1
AT3G22160	114.111	-0.124728	0.447012	-0.279027	0.780224	1
AT3G22400	93.9473	0.128529	0.449758	0.285775	0.775051	1
AT3G22890	8728.25	-0.0991688	0.495088	-0.200306	0.841242	1
AT3G23010	36.0299	-0.693652	0.743338	-0.933159	0.350738	1
AT3G23050	2256.62	-0.443978	0.477056	-0.930662	0.352029	1
AT3G23110	102.301	0.274456	0.865916	0.316955	0.751278	1
AT3G23250	56.8642	1.24623	1.04706	1.19022	0.233958	1
AT3G23400	2783.02	0.618592	0.585181	1.05709	0.290468	1
AT3G23700	2202.82	0.00255282	0.341329	0.00747905	0.994033	1
AT3G23780	396.387	-0.0638751	0.359537	-0.177659	0.858991	1
AT3G24020	13.8319	0.892285	1.75589	0.508166	0.611337	1
AT3G24140	271.47	-0.223802	0.617596	-0.362377	0.71707	1
AT3G24240	68.5118	0.730766	1.2224	0.597812	0.549966	1
AT3G24500	122.819	-0.0784064	0.508769	-0.15411	0.877523	1
AT3G24550	2110.71	-0.582138	0.449063	-1.29634	0.194859	1
AT3G24590	603.931	0.484703	0.41937	1.15579	0.247768	1
AT3G24900	10.6926	-0.101185	0.972411	-0.104056	0.917125	1
AT3G25010	80.3156	0.112437	0.666769	0.16863	0.866088	1
AT3G25020	94.6345	-0.577648	0.429401	-1.34524	0.178548	1
AT3G25070	657.761	-0.293971	0.253112	-1.16143	0.245468	1
AT3G25510	49.0167	-0.0738665	0.72025	-0.102557	0.918315	1
AT3G25520	9073.7	0.251771	0.324341	0.776252	0.4376	1
AT3G25760	761.48	0.450544	0.633442	0.711263	0.476921	1
AT3G25770	2866.22	0.608521	1.07579	0.565649	0.571632	1
AT3G25780	169.001	-0.376669	1.06088	-0.355055	0.722548	1
AT3G26090	246.129	-0.326124	0.649019	-0.502488	0.615325	1
AT3G26210	358.377	-0.909626	0.736964	-1.23429	0.217096	1
AT3G26520	17688.2	-1.10678	0.716727	-1.54422	0.122536	1
AT3G26650	33097.2	0.337232	0.328748	1.02581	0.304981	1
AT3G26830	442.846	1.50677	1.32925	1.13354	0.256986	1
AT3G26932	180.127	0.359173	0.393094	0.913705	0.360872	1
AT3G27850	4422.25	0.265708	0.292475	0.90848	0.363625	1
AT3G27890	650.944	0.383154	0.596001	0.642875	0.520305	1
AT3G28040	1432.4	0.322983	0.381866	0.845803	0.397663	1
AT3G28210	128.479	-0.784008	0.764317	-1.02576	0.305003	1
AT3G28460	396.572	0.266589	0.378378	0.704557	0.481086	1
AT3G28510	86.4965	0.324225	1.56716	0.206887	0.836098	1
AT3G28910	516.504	-0.03387	0.326706	-0.103671	0.91743	1
AT3G28930	567.679	-0.392989	0.870403	-0.451502	0.651627	1
AT3G28940	3037.36	0.0806578	0.466499	0.1729	0.86273	1
AT3G29320	2561.79	-0.353035	0.525753	-0.671484	0.501912	1
AT3G43190	101.397	0.235994	1.46404	0.161194	0.871941	1
AT3G43250	5.42178	-0.443136	3.29853	-0.134344	0.893131	1
AT3G43300	1884.97	-0.326206	0.566454	-0.575873	0.564701	1
AT3G43920	133.494	-0.018537	0.571407	-0.032441	0.97412	1
AT3G44260	1161.6	0.349097	1.03636	0.336849	0.736231	1
AT3G44400	128.233	-1.22443	0.794117	-1.54188	0.123103	1
AT3G44480	719.026	0.20642	0.50818	0.406195	0.684599	1
AT3G44630	648.527	-0.219118	0.622556	-0.351966	0.724864	1
AT3G44670	619.405	0.364451	0.611031	0.596452	0.550874	1
AT3G44880	1134.85	-0.326203	0.60413	-0.539955	0.589228	1
AT3G45140	9402.55	0.624877	0.809352	0.772071	0.440072	1
AT3G45260	490.9	-0.566359	0.426771	-1.32708	0.184482	1
AT3G45410	67.9786	-0.308806	1.18062	-0.261563	0.793658	1
AT3G45620	404.999	-0.258951	0.382675	-0.676685	0.498606	1
AT3G45640	1975.89	-0.581067	0.734723	-0.790865	0.429023	1
AT3G46510	1196.08	-0.788783	0.419932	-1.87836	0.0603322	1
AT3G46530	587.521	-0.252818	0.584023	-0.432891	0.665094	1
AT3G46620	756.314	-0.346366	0.888182	-0.389972	0.696557	1
AT3G46710	5.73436	0.834677	1.78066	0.468745	0.639252	1
AT3G46730	8.08949	0.0971792	1.29071	0.0752913	0.939983	1
AT3G47380	83.4767	-0.0218424	0.514572	-0.0424478	0.966142	1
AT3G47460	159.525	-0.240742	0.433515	-0.555324	0.578673	1
AT3G47480	136.519	0.607696	0.658652	0.922635	0.356197	1
AT3G47600	167.277	-0.481987	0.383473	-1.2569	0.20879	1
AT3G48080	87.8487	-0.406622	1.07299	-0.378962	0.704716	1
AT3G48090	548.627	-0.254891	0.475496	-0.536052	0.591922	1
AT3G48520	49.9555	-0.722699	1.32886	-0.54385	0.586545	1
AT3G48640	16.3676	-1.2333	1.01729	-1.21234	0.225384	1
AT3G48890	999.46	-0.251782	0.342579	-0.734959	0.462364	1
AT3G48990	7664.51	-0.990656	0.599981	-1.65114	0.0987091	1
AT3G49110	462.472	-1.03693	1.05633	-0.981636	0.326279	1
AT3G49120	2972.05	0.114233	1.04294	0.10953	0.912782	1
AT3G49350	334.944	-0.378485	0.344172	-1.0997	0.271464	1
AT3G49500	485.762	0.322351	0.295287	1.09165	0.274986	1
AT3G49530	647.325	-0.304657	0.517981	-0.588163	0.556423	1
AT3G49670	1014.07	0.181175	0.702447	0.25792	0.796468	1
AT3G49850	206.071	0.177452	0.293414	0.604785	0.545322	1
AT3G49860	31.268	0.540834	1.34664	0.401619	0.687965	1
AT3G49870	935.067	-0.236247	0.273278	-0.864493	0.387317	1
AT3G50260	116.368	-1.42417	0.709056	-2.00855	0.0445852	1
AT3G50760	86.8906	0.508345	0.772762	0.657828	0.510649	1
AT3G50820	23396.7	0.675805	0.716409	0.943323	0.345516	1
AT3G50930	284.019	-1.16307	0.944954	-1.23083	0.218388	1
AT3G50950	1974.1	-0.713465	0.499134	-1.42941	0.152888	1
AT3G50970	178.035	-0.237481	1.23951	-0.191593	0.848061	1
AT3G51130	593.826	-0.27578	0.379225	-0.727221	0.467091	1
AT3G51450	163.887	0.400999	0.846868	0.473508	0.635851	1
AT3G51550	4745.61	-0.850883	0.448493	-1.89721	0.0578007	1
AT3G51920	1428.34	0.247803	0.493829	0.501799	0.615809	1
AT3G52400	1027.99	-1.23833	0.715301	-1.7312	0.0834162	1
AT3G52430	422.837	0.199255	0.518953	0.383956	0.701011	1
AT3G52450	193.425	-0.170863	0.652704	-0.261777	0.793494	1
AT3G52960	5113.61	0.523026	0.585822	0.892807	0.37196	1
AT3G53180	1075.61	-0.617479	0.595062	-1.03767	0.299423	1
AT3G53260	2678.24	0.878856	0.451709	1.94563	0.0516997	1
AT3G54050	9735.91	0.678461	0.754616	0.899082	0.368609	1
AT3G54560	583.631	0.280114	0.73173	0.382811	0.70186	1
AT3G54640	1306.81	0.463781	0.491449	0.943703	0.345322	1
AT3G54920	2147.5	-0.683637	0.608308	-1.12383	0.261084	1
AT3G55230	246.814	0.534223	1.96951	0.271246	0.786202	1
AT3G55370	85.5947	0.0336583	0.4314	0.0780212	0.937811	1
AT3G55730	77.8149	0.11605	0.480244	0.241648	0.809053	1
AT3G55800	15200.5	0.840921	0.732687	1.14772	0.251083	1
AT3G55980	2649.33	-0.174819	0.925718	-0.188847	0.850213	1
AT3G56400	919.803	1.31406	1.05733	1.2428	0.21394	1
AT3G56710	161.013	-0.124802	1.03543	-0.120531	0.904062	1
AT3G57130	19.5113	0.333589	0.800394	0.416781	0.676839	1
AT3G57240	74.5226	-1.70292	1.03614	-1.64353	0.100274	1
AT3G57260	397.392	0.720958	0.944274	0.763505	0.445162	1
AT3G57330	1932.8	-0.452976	0.619575	-0.731107	0.464714	1
AT3G57450	879.845	-0.706034	0.75534	-0.934723	0.349931	1
AT3G57460	39.5454	-1.25894	1.12854	-1.11555	0.264615	1
AT3G57530	1302.17	-0.71032	0.506066	-1.40361	0.160435	1
AT3G57550	1184.46	-0.733252	0.489809	-1.49702	0.134389	1
AT3G58090	73.5036	-0.0786661	0.373544	-0.210594	0.833204	1
AT3G59060	1986.89	-0.564889	0.612095	-0.922878	0.356071	1
AT3G59080	511.304	-0.14564	0.751911	-0.193694	0.846416	1
AT3G59420	203.954	0.182338	0.633541	0.287808	0.773494	1
AT3G59660	582.981	-0.40638	0.491555	-0.826722	0.408395	1
AT3G59700	103.008	-0.616302	1.01411	-0.607728	0.543368	1
AT3G60190	904.071	-0.530798	0.377004	-1.40794	0.15915	1
AT3G60690	221.585	-0.388763	0.60661	-0.640879	0.521601	1
AT3G60820	1658.13	-0.066724	0.244986	-0.272359	0.785346	1
AT3G61190	68.7803	-0.136607	0.782018	-0.174685	0.861327	1
AT3G61710	369.877	-0.11066	0.328294	-0.337077	0.736059	1
AT3G62030	12443.1	0.87132	0.855647	1.01832	0.308527	1
AT3G62800	151.473	-0.0872522	0.443218	-0.196861	0.843936	1
AT3G63010	248.305	-0.446594	0.543459	-0.821763	0.411212	1
AT3G63190	2470.04	0.33306	0.476734	0.698629	0.484784	1
AT3G63380	471.897	-1.52417	0.942394	-1.61733	0.105806	1
AT3G63420	333.84	-0.408755	0.502409	-0.81359	0.41588	1
AT4G00020	123.889	0.253479	0.633142	0.40035	0.688898	1
AT4G00550	205.111	-0.0599868	0.230272	-0.260504	0.794475	1
AT4G01010	248.9	-1.44599	0.76008	-1.90242	0.057116	1
AT4G01050	8365.92	0.339544	0.225785	1.50384	0.132623	1
AT4G01060	32.086	1.3257	0.985449	1.34527	0.178536	1
AT4G01280	215.098	0.0179139	0.395373	0.0453089	0.963861	1
AT4G01370	872.763	0.0230548	0.167205	0.137883	0.890333	1
AT4G01700	158.241	0.254592	0.820264	0.310378	0.756273	1
AT4G01900	666.041	0.416195	0.522565	0.796446	0.425773	1
AT4G02195	114.95	-0.380188	0.403831	-0.941453	0.346473	1
AT4G02410	313.978	0.754534	0.674096	1.11933	0.263001	1
AT4G02530	3258.34	0.718689	0.719428	0.998973	0.317808	1
AT4G02550	150.554	-0.519622	0.449945	-1.15486	0.248148	1
AT4G02640	500.296	0.0373996	0.329621	0.113463	0.909664	1
AT4G03280	22243	0.601525	0.550511	1.09267	0.27454	1
AT4G03550	1170.95	-0.298779	0.521426	-0.573004	0.566642	1
AT4G03560	2263.19	-0.514357	0.404485	-1.27163	0.203503	1
AT4G03960	104.269	0.717498	0.700471	1.02431	0.30569	1
AT4G04490	58.4972	0.80548	0.851811	0.945608	0.344348	1
AT4G04500	13.9242	-0.115056	1.09951	-0.104643	0.916659	1
AT4G04700	89.881	0.36793	0.697121	0.527785	0.597649	1
AT4G04780	176.374	-0.175927	0.320975	-0.548104	0.583621	1
AT4G04920	467.577	-0.406574	0.433992	-0.936823	0.348849	1
AT4G05100	29.4753	-0.0349531	0.805742	-0.04338	0.965399	1
AT4G08170	195.743	0.0746591	0.390979	0.190954	0.848562	1
AT4G08180	487.304	-0.39274	0.336484	-1.16719	0.243135	1
AT4G08230	293.247	-0.00662447	0.547563	-0.0120981	0.990347	1
AT4G08450	5.62791	-0.562501	1.75906	-0.319773	0.74914	1
AT4G08500	583.802	-0.7002	0.363297	-1.92735	0.0539366	1
AT4G08770	193.116	0.83119	1.53107	0.542883	0.58721	1
AT4G08850	2629.95	-0.442312	0.544726	-0.81199	0.416798	1
AT4G08900	253.771	-0.0797017	0.297981	-0.267472	0.789106	1
AT4G09360	4.02233	1.92774	2.84108	0.678525	0.497439	1
AT4G09420	91.9383	0.00754264	0.418747	0.0180124	0.985629	1
AT4G09430	4.27689	0.452285	2.17507	0.207941	0.835275	1
AT4G09570	500.514	-0.613587	0.695345	-0.882421	0.377549	1
AT4G09650	12441.5	0.891101	0.670984	1.32805	0.184161	1
AT4G10390	35.828	0.876355	0.795709	1.10135	0.270744	1
AT4G10500	59.0367	-0.0628405	1.52613	-0.0411764	0.967155	1
AT4G11130	122.319	-0.273591	0.542603	-0.504219	0.614107	1
AT4G11140	41.5433	0.346019	0.891497	0.388133	0.697918	1
AT4G11150	4356.01	-0.124794	0.26693	-0.467518	0.640129	1
AT4G11170	57.2127	-1.16126	1.30802	-0.887803	0.374647	1
AT4G11190	93.71	0.254952	1.27988	0.199201	0.842106	1
AT4G11210	31.2429	-0.541838	1.55621	-0.348177	0.727707	1
AT4G11260	1897.05	-0.467418	0.256915	-1.81935	0.0688582	1
AT4G11330	318.287	-0.739715	0.385297	-1.91986	0.0548759	1
AT4G11650	1189.29	-0.71405	1.76161	-0.405339	0.685228	1
AT4G11850	776.173	-1.12097	0.68325	-1.64065	0.100871	1
AT4G11890	229.952	0.111153	0.633045	0.175585	0.86062	1
AT4G12010	200.643	-0.0474499	0.510001	-0.0930388	0.925873	1
AT4G12020	309.642	-0.407836	0.530337	-0.769012	0.441886	1
AT4G12470	1822.65	-0.924491	0.836248	-1.10552	0.268933	1
AT4G12480	2064.03	0.907451	0.882479	1.0283	0.30381	1
AT4G12490	377.248	1.8148	1.04814	1.73145	0.0833712	1
AT4G13580	55.1062	0.876999	1.67533	0.523477	0.600642	1
AT4G13810	114.58	1.23251	0.658159	1.87266	0.061116	1
AT4G13820	21.8035	-0.293433	0.649294	-0.451926	0.651322	1
AT4G14110	365.706	-0.0951547	0.266322	-0.357292	0.720873	1
AT4G14220	344.992	-0.281613	0.357087	-0.788639	0.430323	1
AT4G14365	747.14	-1.42065	1.04875	-1.35461	0.175542	1
AT4G14370	145.381	-1.35612	1.05915	-1.28038	0.200412	1
AT4G14400	1700.19	-0.117433	1.08647	-0.108087	0.913927	1
AT4G14430	912.112	-1.05206	0.686621	-1.53223	0.125465	1
AT4G14465	87.3124	0.00572651	0.94521	0.00605845	0.995166	1
AT4G15760	1771.57	-1.11847	0.650202	-1.72019	0.0853973	1
AT4G15900	1035.88	-0.320627	0.338124	-0.948252	0.343001	1
AT4G16260	826.786	-0.393465	1.69685	-0.23188	0.816631	1
AT4G16760	2047.21	-0.59209	0.632728	-0.935773	0.34939	1
AT4G16860	647.356	0.019785	0.87404	0.0226362	0.98194	1
AT4G16880	133.928	1.82226	1.05509	1.72711	0.084147	1
AT4G16890	1739.86	-0.106167	0.502101	-0.211446	0.832539	1
AT4G16900	285.095	-0.671086	0.573174	-1.17082	0.24167	1
AT4G16920	111.358	-0.990212	0.772287	-1.28218	0.199779	1
AT4G16940	16.7136	-0.00471682	0.773669	-0.00609669	0.995136	1
AT4G16950	856.804	0.14351	0.671035	0.213864	0.830653	1
AT4G16960	52.2201	-0.549256	0.697801	-0.787125	0.431209	1
AT4G16990	4205.05	-0.444534	0.500996	-0.8873	0.374917	1
AT4G17040	3071.46	-0.105263	0.250163	-0.420779	0.673916	1
AT4G17490	747.971	-0.879869	0.981137	-0.896785	0.369834	1
AT4G17500	967.581	0.120286	0.689167	0.174538	0.861442	1
AT4G17560	2941.31	0.485058	0.581488	0.834166	0.404187	1
AT4G17615	169.054	-0.0423554	0.520039	-0.0814467	0.935087	1
AT4G18010	1420.86	-0.992121	0.680229	-1.45851	0.1447	1
AT4G18360	113.259	0.337283	1.32929	0.253732	0.799702	1
AT4G18780	149.318	0.279353	0.617464	0.452419	0.650967	1
AT4G18880	308.232	-0.227156	0.386413	-0.587858	0.556628	1
AT4G18950	763.529	-0.513286	0.65942	-0.778389	0.43634	1
AT4G19050	41.4425	0.278571	0.793168	0.351213	0.725429	1
AT4G19060	203.122	-0.303007	0.348808	-0.868691	0.385016	1
AT4G19230	77.9888	0.329375	0.591878	0.556492	0.577875	1
AT4G19500	782.192	-0.0262303	0.459733	-0.0570556	0.954501	1
AT4G19510	736.851	-0.601647	0.509805	-1.18015	0.23794	1
AT4G19520	1253.27	-1.6357	0.928705	-1.76127	0.0781934	1
AT4G19530	2261.18	-0.283169	0.637567	-0.444141	0.656941	1
AT4G19660	393.504	-0.100266	0.420945	-0.238192	0.811732	1
AT4G19700	374.78	-0.598762	0.554148	-1.08051	0.279915	1
AT4G19810	229.674	0.107781	0.678786	0.158785	0.873838	1
AT4G19920	6.80467	-1.31757	2.25408	-0.584528	0.558865	1
AT4G20260	7374.33	-0.718398	0.672946	-1.06754	0.285727	1
AT4G20270	649.385	0.224785	0.304912	0.737213	0.460993	1
AT4G20380	561.677	-0.8376	0.448514	-1.8675	0.061832	1
AT4G20970	7.25655	1.76121	1.18814	1.48233	0.138253	1
AT4G21390	158.301	-1.147	1.04397	-1.09869	0.271903	1
AT4G21440	9.68899	0.274788	1.08506	0.253246	0.800078	1
AT4G21610	89.7495	-0.50136	0.412341	-1.21589	0.224028	1
AT4G21980	635.547	-0.317526	0.637131	-0.498369	0.618224	1
AT4G22130	357.868	0.288511	0.390838	0.738185	0.460402	1
AT4G22300	216.05	-0.161303	0.396694	-0.406617	0.684289	1
AT4G22890	6304.79	0.998163	0.742839	1.34371	0.179041	1
AT4G22980	81.1615	0.528262	0.542997	0.972863	0.330621	1
AT4G23100	6033.59	-0.356725	0.484822	-0.735787	0.46186	1
AT4G23130	89.5833	0.11758	0.869013	0.135303	0.892372	1
AT4G23150	28.2634	-0.234112	0.960961	-0.243623	0.807523	1
AT4G23190	539.513	-0.697317	0.744307	-0.936867	0.348827	1
AT4G23210	164.78	0.471464	0.87341	0.539796	0.589337	1
AT4G23220	205.408	-1.03376	1.11929	-0.92359	0.3557	1
AT4G23270	755.934	-0.872716	0.504182	-1.73095	0.08346	1
AT4G23280	19.2477	0.254956	0.961269	0.265228	0.790834	1
AT4G23300	370.606	0.418392	0.346459	1.20762	0.227192	1
AT4G23320	8.84655	0.237563	1.24512	0.190796	0.848685	1
AT4G23440	235.338	-0.303202	0.50981	-0.594735	0.55202	1
AT4G23510	34.1782	-0.168325	1.33232	-0.12634	0.899463	1
AT4G23570	970.967	-0.835176	0.531453	-1.5715	0.116068	1
AT4G23600	960.24	0.796465	0.969951	0.821139	0.411567	1
AT4G23670	10273.9	0.760347	0.802818	0.947098	0.343589	1
AT4G23690	203.193	0.781144	1.21327	0.643832	0.519684	1
AT4G23810	211.076	0.534395	0.793798	0.673213	0.500812	1
AT4G23850	4207.46	-0.367708	0.392289	-0.937338	0.348585	1
AT4G24210	268.814	0.0712515	0.365471	0.194958	0.845426	1
AT4G24380	80.1291	0.595444	0.889472	0.669435	0.503218	1
AT4G24460	278.32	0.562615	0.498902	1.12771	0.259444	1
AT4G24670	142.158	0.811929	0.437601	1.85541	0.0635375	1
AT4G25030	1863.88	-0.463219	0.424649	-1.09083	0.275348	1
AT4G25160	13.6768	0.0259747	0.724879	0.0358331	0.971415	1
AT4G25560	11.2171	-0.601598	1.78618	-0.336807	0.736262	1
AT4G26070	324.479	-0.488068	0.541039	-0.902094	0.367007	1
AT4G26080	1147.16	-0.313803	0.776116	-0.404325	0.685974	1
AT4G26540	390.891	0.0530842	0.587084	0.0904202	0.927953	1
AT4G27410	393.575	-0.310292	0.613873	-0.505466	0.613231	1
AT4G27450	1734.25	-1.6849	0.853526	-1.97404	0.0483768	1
AT4G28400	531.778	-0.430383	0.508323	-0.846673	0.397177	1
AT4G28650	17.3404	-0.270321	0.984608	-0.274547	0.783664	1
AT4G29380	666.937	-1.18012	0.711557	-1.6585	0.0972171	1
AT4G29810	678.541	-0.0190751	0.465108	-0.0410122	0.967286	1
AT4G30520	137.977	0.0930642	0.330285	0.281769	0.77812	1
AT4G30650	693.918	-0.845191	1.09875	-0.769227	0.441758	1
AT4G30950	6429.68	0.715443	0.45835	1.56091	0.118545	1
AT4G31500	2384.74	0.185402	0.633817	0.292516	0.769892	1
AT4G31550	791.816	-0.155175	0.6816	-0.227663	0.819908	1
AT4G31750	234.512	-0.297259	0.313702	-0.947584	0.343341	1
AT4G31780	1454.31	-0.134099	0.263984	-0.50798	0.611467	1
AT4G31800	1219.3	-1.84206	1.23096	-1.49644	0.134538	1
AT4G32260	18469.9	0.407256	0.5942	0.685385	0.493101	1
AT4G32770	451.904	1.2855	0.635201	2.02377	0.0429941	1
AT4G32980	362.399	1.07437	0.650513	1.65158	0.098621	1
AT4G33050	1271.14	-1.17751	0.785576	-1.49892	0.133895	1
AT4G33070	149.266	0.32094	1.25687	0.255349	0.798454	1
AT4G33300	1897.37	-0.846939	0.514687	-1.64554	0.0998582	1
AT4G33560	156.156	0.90989	1.05782	0.860156	0.389703	1
AT4G33680	2025.61	0.480753	0.516854	0.930152	0.352292	1
AT4G33925	23.3154	0.205912	0.606516	0.3395	0.734233	1
AT4G33940	485.23	-0.675157	0.386833	-1.74535	0.0809248	1
AT4G33950	304.42	-0.193985	0.294834	-0.657948	0.510571	1
AT4G34000	712.073	-0.237901	0.612953	-0.388123	0.697925	1
AT4G34150	2648.17	-1.23962	0.736078	-1.68409	0.0921639	1
AT4G34390	580.042	-0.829559	0.486746	-1.70429	0.0883261	1
AT4G34460	1246.75	-0.624722	0.388288	-1.60892	0.107634	1
AT4G34620	12113.6	0.319895	0.639717	0.500057	0.617035	1
AT4G34710	7520.88	0.44132	0.434205	1.01639	0.309446	1
AT4G34990	48.2821	-0.748401	0.62943	-1.18901	0.234434	1
AT4G35450	5509.48	0.218608	0.358754	0.609352	0.542291	1
AT4G35600	440.504	-0.311068	0.347975	-0.893939	0.371354	1
AT4G36140	317.698	-0.275964	0.513533	-0.537383	0.591003	1
AT4G36150	152.568	-0.492102	0.669963	-0.734522	0.462631	1
AT4G36180	421.531	0.186124	0.383766	0.484994	0.627681	1
AT4G36290	206.536	-0.0496616	0.235354	-0.211008	0.832881	1
AT4G36500	873.029	-0.55568	0.757938	-0.733147	0.463469	1
AT4G36550	187.053	0.0191742	0.343058	0.0558921	0.955428	1
AT4G36690	2046.13	-0.881034	0.504545	-1.74619	0.0807773	1
AT4G37000	742.31	0.544408	0.437839	1.2434	0.213722	1
AT4G37150	46.5075	0.884987	0.80208	1.10337	0.269869	1
AT4G37460	1072.55	-0.0515833	0.385802	-0.133704	0.893636	1
AT4G37510	1389	0.203267	0.367384	0.553282	0.58007	1
AT4G37560	89.8406	0.108941	0.40221	0.270856	0.786501	1
AT4G37610	988.981	-0.152454	0.521639	-0.29226	0.770088	1
AT4G37640	877.34	-0.693255	0.617396	-1.12287	0.261493	1
AT4G37870	4067.17	-1.08	0.54564	-1.97932	0.0477798	1
AT4G37930	31530	0.820136	0.920834	0.890645	0.37312	1
AT4G38130	1857.39	-0.720502	0.438412	-1.64343	0.100293	1
AT4G38560	44.3286	0.825048	0.809286	1.01948	0.307977	1
AT4G38620	293.866	0.410736	0.502058	0.818105	0.413297	1
AT4G38700	47.8994	0.559221	0.838618	0.666836	0.504877	1
AT4G38840	474.257	0.637697	0.455717	1.39933	0.161714	1
AT4G39030	189.8	-0.424989	0.848254	-0.501016	0.61636	1
AT4G39270	405.618	-0.118848	0.262707	-0.4524	0.650981	1
AT4G39400	2336.69	-0.208167	0.508186	-0.409627	0.682079	1
AT4G39640	928.75	-0.697303	0.609245	-1.14454	0.252402	1
AT4G39670	100.025	-0.730281	0.917436	-0.796002	0.426031	1
AT4G39830	84.3443	-0.130414	0.758793	-0.171871	0.863539	1
AT4G39890	105.336	-1.08732	0.667473	-1.62902	0.10331	1
AT4G39940	706.638	1.20037	0.712365	1.68505	0.0919784	1
AT4G39950	811.681	0.457286	0.734607	0.622491	0.533619	1
AT4G39980	1327.27	0.135804	0.45791	0.296573	0.766793	1
AT5G01890	542.512	0.499971	0.727089	0.687634	0.491684	1
AT5G01900	10.1159	0.465823	1.34249	0.346985	0.728602	1
AT5G02490	637.778	0.343429	0.733083	0.468472	0.639447	1
AT5G02500	39087.7	-0.0962281	0.376645	-0.255488	0.798346	1
AT5G02840	1422.44	-0.142082	0.500878	-0.283666	0.776666	1
AT5G03210	8.40139	1.12903	1.36758	0.825564	0.409051	1
AT5G03280	1581.6	-0.382847	0.524671	-0.729691	0.465579	1
AT5G03780	141.275	-0.0043707	0.607413	-0.00719559	0.994259	1
AT5G03940	2686.34	0.0641144	0.332827	0.192636	0.847244	1
AT5G04140	21734.4	0.676176	0.528937	1.27837	0.20112	1
AT5G04250	74.9138	-0.519842	0.489385	-1.06223	0.288129	1
AT5G04540	487.523	-0.330431	0.480427	-0.687786	0.491588	1
AT5G04720	1152.52	-0.801495	0.44309	-1.80888	0.0704701	1
AT5G05140	614.314	-0.819136	0.552934	-1.48144	0.13849	1
AT5G05170	6794.31	-0.3345	0.429673	-0.778498	0.436275	1
AT5G05190	184.812	-0.438971	0.362668	-1.21039	0.226128	1
AT5G05300	22.5629	-2.20837	1.09759	-2.01201	0.0442187	1
AT5G05400	39.6391	0.0840419	1.07133	0.078446	0.937473	1
AT5G05600	500.562	0.343626	1.06834	0.321643	0.747723	1
AT5G05730	883.764	-0.114916	0.650879	-0.176555	0.859858	1
AT5G06290	3404.15	0.51204	0.637907	0.802688	0.422155	1
AT5G06320	1193.58	-0.345022	0.767072	-0.449791	0.652861	1
AT5G06720	43.3981	0.69827	0.709604	0.984029	0.325101	1
AT5G06860	14.58	-1.89173	1.11793	-1.69216	0.0906146	1
AT5G06870	736.952	0.00723044	0.639862	0.0113	0.990984	1
AT5G06950	182.043	0.0863554	0.251923	0.342785	0.73176	1
AT5G06960	200.835	-0.154309	0.303044	-0.509196	0.610615	1
AT5G07180	184.009	0.450221	0.482121	0.933834	0.35039	1
AT5G07280	79.3166	-0.181221	0.822292	-0.220385	0.825571	1
AT5G07690	171.457	2.01347	1.07478	1.87337	0.0610174	1
AT5G07700	15.1209	1.91906	1.13908	1.68475	0.0920371	1
AT5G08120	295.531	-0.285721	0.268791	-1.06299	0.287789	1
AT5G08280	4903.51	0.516151	0.552159	0.934787	0.349898	1
AT5G08330	1267.57	0.208896	0.701225	0.297901	0.765779	1
AT5G08790	1194.85	-0.303044	0.450276	-0.673017	0.500936	1
AT5G09230	187.402	0.309262	0.304867	1.01442	0.310384	1
AT5G09290	35.718	0.258129	1.30188	0.198274	0.84283	1
AT5G09440	884.46	-1.16801	0.604542	-1.93206	0.0533516	1
AT5G09650	3656.9	0.964242	0.753142	1.28029	0.200443	1
AT5G09660	13362.8	0.637945	0.625921	1.01921	0.308103	1
AT5G09860	398.551	-0.0110054	0.26516	-0.0415045	0.966894	1
AT5G10030	349.477	0.0744818	0.243312	0.306117	0.759516	1
AT5G10190	326.304	-0.58781	0.370737	-1.58552	0.112849	1
AT5G10300	50.847	0.0995303	0.578713	0.171986	0.863449	1
AT5G10380	350.849	-0.259501	0.449394	-0.577447	0.563637	1
AT5G10450	10489.7	-1.36108	0.67091	-2.02871	0.0424883	1
AT5G10520	70.0514	-0.615984	0.531463	-1.15903	0.246442	1
AT5G10760	233.704	0.301357	0.685935	0.439337	0.660417	1
AT5G11250	240.479	-0.237482	0.617989	-0.384283	0.700769	1
AT5G11270	539.508	0.181808	0.216744	0.838816	0.401573	1
AT5G11630	114.625	0.2337	0.418478	0.558453	0.576535	1
AT5G11920	58.3008	-0.143517	1.3307	-0.10785	0.914115	1
AT5G12170	378.967	-0.168314	0.362931	-0.463763	0.642818	1
AT5G12870	21.7972	0.464644	0.687591	0.675757	0.499195	1
AT5G13160	523.489	-0.22884	0.348165	-0.657275	0.511004	1
AT5G13170	53.6012	1.58774	1.53752	1.03266	0.301762	1
AT5G13190	676.372	-0.828176	0.553894	-1.49519	0.134865	1
AT5G13220	114.184	0.126739	0.992663	0.127675	0.898406	1
AT5G13330	185.964	-1.55086	1.02043	-1.51981	0.128559	1
AT5G13930	2757.85	1.92681	1.75969	1.09497	0.273528	1
AT5G14620	207.419	-0.492142	0.664881	-0.740196	0.459181	1
AT5G14740	26949.4	0.613333	0.514857	1.19127	0.233549	1
AT5G14930	369.298	-0.638298	0.406906	-1.56866	0.116727	1
AT5G15090	1988.27	0.581118	0.364655	1.59361	0.111023	1
AT5G15120	72.6325	0.401954	0.530007	0.758394	0.448215	1
AT5G15310	344.53	0.23107	0.340308	0.679003	0.497136	1
AT5G15380	4.39222	1.03098	1.68115	0.61326	0.539705	1
AT5G15920	197.724	-0.044551	0.342934	-0.129911	0.896637	1
AT5G16000	364.235	0.207322	0.39735	0.521762	0.601836	1
AT5G16590	609.884	0.383564	0.457966	0.837538	0.40229	1
AT5G17290	284.056	-0.165822	0.405084	-0.409351	0.682282	1
AT5G17490	67.7354	-0.565654	0.883688	-0.640107	0.522103	1
AT5G17680	16.863	-0.980073	0.614829	-1.59406	0.110923	1
AT5G17760	258.681	0.127658	0.489672	0.260701	0.794323	1
AT5G17880	366.561	-0.019675	0.444303	-0.0442829	0.964679	1
AT5G17890	687.035	-0.162636	0.504668	-0.322264	0.747253	1
AT5G17990	1227.9	0.474541	0.508022	0.934094	0.350255	1
AT5G18360	67.2313	-0.540401	0.999558	-0.54064	0.588756	1
AT5G18370	94.3708	-0.111661	0.605922	-0.184283	0.853792	1
AT5G19280	343.499	-0.51854	0.417114	-1.24316	0.213808	1
AT5G19380	138.025	0.0116017	0.384949	0.0301382	0.975957	1
AT5G19510	4242.61	-0.357512	0.398609	-0.8969	0.369772	1
AT5G20230	2326.83	-1.50234	0.894079	-1.68032	0.0928954	1
AT5G20320	358.324	-0.390212	0.530983	-0.734886	0.462409	1
AT5G20480	149.237	-0.564914	0.744497	-0.758786	0.447981	1
AT5G20630	7593.74	-0.938146	0.727817	-1.28899	0.197403	1
AT5G20830	487.287	0.32536	0.687499	0.473251	0.636034	1
AT5G20990	977.983	-0.19485	0.365961	-0.532435	0.594424	1
AT5G22000	1652.6	-0.957707	0.573677	-1.66942	0.0950348	1
AT5G22250	154.357	-0.0161165	0.789734	-0.0204075	0.983718	1
AT5G22330	347.103	-0.203334	0.213023	-0.954516	0.339823	1
AT5G22530	16.6752	-1.82868	1.46917	-1.2447	0.213241	1
AT5G22570	22.1362	0.200339	1.08245	0.18508	0.853166	1
AT5G22690	282.976	-0.790903	0.826168	-0.957314	0.338409	1
AT5G23400	172.577	0.585784	0.534246	1.09647	0.272874	1
AT5G24210	1280.86	-0.374939	0.953812	-0.393096	0.694249	1
AT5G24400	771.729	-0.134989	0.187572	-0.719665	0.471731	1
AT5G24530	861.314	-0.0524836	0.876199	-0.0598993	0.952236	1
AT5G24590	545.259	-0.298243	0.437107	-0.682311	0.495042	1
AT5G24770	1191.27	0.0794607	1.89755	0.0418755	0.966598	1
AT5G24930	6782.86	-0.211899	0.80543	-0.263088	0.792483	1
AT5G25110	39.4945	-0.858129	1.03808	-0.826653	0.408434	1
AT5G25440	321.371	-0.9551	0.668449	-1.42883	0.153053	1
AT5G25910	56.003	-0.761199	0.660064	-1.15322	0.24882	1
AT5G25980	9663.36	-0.0399359	0.779066	-0.0512612	0.959117	1
AT5G26000	30819.5	0.0201488	0.307176	0.0655936	0.947701	1
AT5G26170	69.3616	-0.0950501	0.361219	-0.263137	0.792445	1
AT5G26920	446.245	-0.384408	0.603861	-0.636583	0.524397	1
AT5G27060	13.8736	1.57612	1.2727	1.23841	0.215566	1
AT5G27320	276.955	-0.714839	0.619332	-1.15421	0.248414	1
AT5G27420	494.712	-0.607547	0.963739	-0.630406	0.528429	1
AT5G27520	277.652	-0.671452	0.680254	-0.98706	0.323613	1
AT5G35450	169.248	0.0799118	0.515564	0.154999	0.876822	1
AT5G35620	1029.61	0.283413	0.293931	0.964217	0.334937	1
AT5G35735	1597.47	-1.62981	0.861931	-1.89088	0.05864	1
AT5G36930	300.743	-0.188591	0.636619	-0.296239	0.767048	1
AT5G37055	129.552	-0.547709	0.446082	-1.22782	0.219513	1
AT5G37260	1151.42	0.425304	0.396712	1.07207	0.283687	1
AT5G37480	193.475	0.0356058	0.46113	0.0772141	0.938453	1
AT5G37500	87.4124	-0.466035	0.403403	-1.15526	0.247985	1
AT5G37680	112.619	0.827305	0.476681	1.73555	0.082643	1
AT5G38280	32.7767	-0.390387	0.97484	-0.400463	0.688816	1
AT5G38340	47.5635	-0.000535262	0.822362	-0.000650884	0.999481	1
AT5G38350	21.1848	-0.495649	1.69591	-0.292262	0.770086	1
AT5G38710	99.384	0.504965	0.982418	0.514002	0.607251	1
AT5G38850	219.416	-0.539447	0.6077	-0.887686	0.37471	1
AT5G38900	111.452	0.64184	1.1145	0.575899	0.564683	1
AT5G38980	1667.04	0.890104	0.824534	1.07952	0.280354	1
AT5G39020	146.479	-0.622861	0.775846	-0.802815	0.422081	1
AT5G39580	1182.06	-1.38785	0.772128	-1.79743	0.0722671	1
AT5G39610	224.324	-1.70672	0.942625	-1.81061	0.070202	1
AT5G39890	48.9313	0.361954	0.949541	0.381188	0.703064	1
AT5G40010	29.6526	-0.74323	1.76075	-0.422109	0.672946	1
AT5G40060	140.917	0.463137	0.386957	1.19687	0.231357	1
AT5G40090	20.6649	-0.171215	0.639528	-0.26772	0.788915	1
AT5G40100	34.3449	-1.22975	0.789908	-1.55682	0.119512	1
AT5G40170	765.746	-0.407419	0.407413	-1.00001	0.317304	1
AT5G40440	110.338	0.178748	0.441088	0.405243	0.685299	1
AT5G40910	815.736	-0.576619	0.495567	-1.16355	0.244604	1
AT5G40990	8.98333	0.131273	1.25584	0.10453	0.916748	1
AT5G41070	129.84	0.486224	0.425112	1.14375	0.252725	1
AT5G41410	332.949	0.520997	0.497807	1.04658	0.295292	1
AT5G41550	14.3563	-1.19263	1.14617	-1.04053	0.298093	1
AT5G41740	523.817	-0.535159	0.806058	-0.663921	0.506741	1
AT5G41750	443.47	-1.96472	1.05237	-1.86695	0.0619086	1
AT5G42050	2717.33	-0.467493	0.559738	-0.835199	0.403606	1
AT5G42380	33.21	-1.83489	1.34399	-1.36525	0.172173	1
AT5G42500	37.7734	0.704665	1.84657	0.381608	0.702752	1
AT5G42510	19.8542	0.0583519	2.06946	0.0281967	0.977505	1
AT5G42650	3219.62	0.827321	0.698382	1.18462	0.236166	1
AT5G42655	7.08314	-0.624037	1.75702	-0.355167	0.722464	1
AT5G42740	1256.02	0.32981	0.318766	1.03465	0.300835	1
AT5G42810	210.436	0.4588	0.543093	0.844791	0.398228	1
AT5G42980	7679.05	0.347158	0.400125	0.867626	0.385599	1
AT5G43470	1303.9	-0.112414	0.500938	-0.224406	0.822441	1
AT5G43580	512.604	-1.44361	1.17473	-1.22888	0.219115	1
AT5G43730	80.5538	0.167052	0.496303	0.336593	0.736423	1
AT5G43740	137.802	0.401111	0.368937	1.08721	0.276945	1
AT5G43910	121.809	0.0360587	0.627579	0.0574568	0.954181	1
AT5G43940	4238.4	-0.0838066	0.207381	-0.404119	0.686125	1
AT5G44030	280.233	-0.000460839	0.400176	-0.00115159	0.999081	1
AT5G44070	1725.67	-1.01474	0.716448	-1.41635	0.156674	1
AT5G44420	109.133	-0.713208	1.70173	-0.419108	0.675137	1
AT5G44510	276.273	0.267857	0.435317	0.615316	0.538346	1
AT5G44580	1501.61	0.257749	0.744969	0.345986	0.729353	1
AT5G44870	496.63	-0.0870333	0.574002	-0.151625	0.879482	1
AT5G45050	431.396	-0.0267191	0.430064	-0.0621281	0.950461	1
AT5G45060	550.289	0.0271775	0.568492	0.0478063	0.961871	1
AT5G45110	725.362	-0.591198	0.542028	-1.09071	0.275398	1
AT5G45200	6.59737	-0.310264	1.05607	-0.293791	0.768917	1
AT5G45210	11.3694	0.295567	1.3328	0.221764	0.824498	1
AT5G45240	7.79525	-1.95607	0.946874	-2.06582	0.0388456	1
AT5G45250	504.827	-0.698478	0.481764	-1.44984	0.147105	1
AT5G45260	339.55	-0.500922	0.46782	-1.07076	0.284279	1
AT5G45440	25.4835	-0.605268	0.748355	-0.808797	0.418632	1
AT5G45490	1246.03	-0.444691	0.299854	-1.48302	0.138068	1
AT5G45510	2962.85	0.0472609	0.363313	0.130083	0.896501	1
AT5G45710	204.731	-0.406328	0.285062	-1.4254	0.154041	1
AT5G45800	493.035	0.622822	0.361762	1.72164	0.0851354	1
AT5G45900	207.808	0.00152736	0.448478	0.00340564	0.997283	1
AT5G46050	230.802	-0.237874	0.886927	-0.268201	0.788545	1
AT5G46180	765.28	-1.32685	0.777623	-1.70628	0.0879553	1
AT5G46260	41.4754	-0.827592	0.742391	-1.11477	0.264951	1
AT5G46270	297.278	0.224024	0.460095	0.486908	0.626324	1
AT5G46350	35.2078	0.712371	0.918814	0.775315	0.438153	1
AT5G46420	1964.06	0.269007	0.390253	0.689314	0.490626	1
AT5G46450	803.635	-0.280218	0.744422	-0.376424	0.706602	1
AT5G46470	716.014	-0.114579	0.569519	-0.201185	0.840554	1
AT5G46490	304.372	0.163072	0.583744	0.279356	0.779972	1
AT5G46500	78.3756	-1.04254	0.966666	-1.07849	0.280816	1
AT5G46510	411.457	-0.72869	0.609421	-1.19571	0.23181	1
AT5G46520	47.7243	-0.430968	0.540862	-0.796817	0.425557	1
AT5G47010	1878.19	-0.0990836	0.53109	-0.186566	0.852001	1
AT5G47070	293.534	-0.708563	0.431074	-1.64372	0.100235	1
AT5G47120	992.365	0.165807	0.449954	0.368498	0.712502	1
AT5G47190	3127.32	0.515663	0.482925	1.06779	0.285614	1
AT5G47220	605.54	0.640737	0.755289	0.848334	0.396252	1
AT5G47230	323.233	1.18445	1.09651	1.0802	0.280053	1
AT5G47250	56.3242	0.275938	0.708868	0.389265	0.69708	1
AT5G47260	6.68904	1.10498	2.50357	0.441363	0.658951	1
AT5G47280	15.8078	-0.45444	2.63955	-0.172166	0.863307	1
AT5G47390	663.762	-0.033122	0.486833	-0.0680357	0.945757	1
AT5G47630	148.872	0.569072	0.357751	1.59069	0.111678	1
AT5G47910	1492.11	-0.401545	0.760901	-0.527723	0.597691	1
AT5G48380	1548.75	-0.775963	0.542895	-1.42931	0.152916	1
AT5G48590	485.518	0.235872	0.317197	0.743612	0.457111	1
AT5G48600	290.49	0.203289	0.582965	0.348716	0.727303	1
AT5G48620	1324.54	-0.531092	0.579786	-0.916015	0.359659	1
AT5G48780	23.206	-0.236654	0.707465	-0.334509	0.737995	1
AT5G48810	1788.04	-0.285396	0.46475	-0.614087	0.539158	1
AT5G48940	38.4542	0.340155	0.733726	0.4636	0.642934	1
AT5G49500	59.3916	-0.0666846	0.394967	-0.168836	0.865926	1
AT5G49520	176.428	-0.224619	0.63522	-0.353609	0.723632	1
AT5G49660	519.358	-0.0627306	0.307337	-0.20411	0.838268	1
AT5G50200	378.436	0.530766	0.678311	0.782482	0.433932	1
AT5G50250	1118.38	0.148203	0.389334	0.380657	0.703458	1
AT5G50850	2897.35	0.025778	0.254791	0.101173	0.919413	1
AT5G51545	819.312	0.15883	0.403737	0.3934	0.694024	1
AT5G51630	145.072	-0.2428	0.620095	-0.391553	0.695388	1
AT5G51640	106.472	-0.373277	0.869598	-0.429252	0.66774	1
AT5G51700	217.717	-0.292679	0.323007	-0.906107	0.364879	1
AT5G51770	256.745	-0.385008	0.69812	-0.551492	0.581296	1
AT5G51820	1919.34	0.169358	0.591602	0.286269	0.774672	1
AT5G52020	15.9639	0.352614	1.42845	0.246852	0.805023	1
AT5G52100	211.025	-0.0350547	0.39185	-0.0894593	0.928717	1
AT5G52640	287.168	-0.479962	0.70207	-0.683639	0.494203	1
AT5G52660	125.514	0.0850547	0.311925	0.272677	0.785101	1
AT5G52750	243.913	-1.2901	0.906793	-1.4227	0.154823	1
AT5G52760	105.122	-1.96596	1.10742	-1.77525	0.0758563	1
AT5G52830	58.2175	0.148811	0.89215	0.1668	0.867527	1
AT5G53120	390.833	0.621897	0.438335	1.41877	0.155966	1
AT5G53750	145.086	-0.549028	0.612055	-0.897024	0.369706	1
AT5G54170	1018.67	-0.000827847	0.515236	-0.00160673	0.998718	1
AT5G54230	25.4978	-0.243004	1.6822	-0.144456	0.885141	1
AT5G54490	106.455	-0.204412	0.933686	-0.21893	0.826704	1
AT5G54610	104.155	0.898732	1.5618	0.575447	0.564989	1
AT5G54770	61109.6	0.0768614	0.611985	0.125594	0.900054	1
AT5G54860	250.243	-0.533996	0.63054	-0.846887	0.397058	1
AT5G55120	608.706	0.52457	0.317328	1.65309	0.0983134	1
AT5G55300	983.716	-0.563161	0.481402	-1.16983	0.242068	1
AT5G55310	576.713	-0.299325	0.39323	-0.761195	0.446541	1
AT5G55390	498.407	-0.142124	0.362762	-0.391784	0.695218	1
AT5G55990	328.166	0.202058	0.593962	0.340186	0.733717	1
AT5G56030	4395.37	0.245827	0.553471	0.444155	0.656931	1
AT5G56040	729.758	-0.19248	0.519686	-0.370378	0.711101	1
AT5G56220	264.285	-0.243053	0.370522	-0.655975	0.51184	1
AT5G56360	952.277	-0.256385	0.23918	-1.07193	0.283751	1
AT5G56760	956.499	-0.208666	0.238834	-0.873686	0.382289	1
AT5G56940	415.669	0.0746673	0.388511	0.192188	0.847595	1
AT5G57060	183.336	-0.522905	0.398772	-1.31129	0.18976	1
AT5G57670	17.8998	0.919579	0.690452	1.33185	0.182909	1
AT5G58120	504.51	-0.457444	0.630757	-0.72523	0.468311	1
AT5G58220	657.746	-0.748642	0.439291	-1.70421	0.0883425	1
AT5G58260	985.479	0.760517	0.956082	0.795452	0.426351	1
AT5G58670	202.504	-0.0738252	0.619312	-0.119205	0.905113	1
AT5G58940	99.138	0.176143	0.644799	0.273175	0.784719	1
AT5G59220	60.9498	0.274316	0.939664	0.29193	0.77034	1
AT5G59420	1309.19	-0.507623	0.391874	-1.29537	0.195191	1
AT5G59430	538.423	0.441961	0.566361	0.780353	0.435183	1
AT5G59550	640.864	-0.383279	0.751663	-0.509908	0.610116	1
AT5G59780	321.421	-0.523136	0.72636	-0.720216	0.471392	1
AT5G59820	213.034	-0.425564	0.92342	-0.460856	0.644902	1
AT5G59890	936.27	-0.0254084	0.194637	-0.130542	0.896137	1
AT5G60300	230.02	-0.304655	0.447993	-0.680044	0.496477	1
AT5G60410	1256.88	-0.251698	0.43747	-0.575348	0.565056	1
AT5G60600	6085.56	0.247973	0.399403	0.62086	0.534692	1
AT5G60890	280.025	0.897086	0.674052	1.33089	0.183227	1
AT5G60900	68.5344	0.359936	0.893299	0.402929	0.687001	1
AT5G60950	121.271	0.237657	0.884628	0.268652	0.788198	1
AT5G60970	141.803	0.00630723	0.377501	0.0167078	0.98667	1
AT5G61010	669.582	-0.386541	0.452226	-0.854752	0.392688	1
AT5G61210	1198.01	-0.87235	0.461214	-1.89142	0.0585682	1
AT5G61560	244.189	-1.06384	0.708781	-1.50094	0.13337	1
AT5G61600	890.014	-0.114662	0.859045	-0.133476	0.893817	1
AT5G61890	8.09267	0.803264	1.23739	0.649157	0.516237	1
AT5G62210	111.8	1.70321	1.39437	1.22149	0.221902	1
AT5G62230	56.6854	0.328981	0.773877	0.425108	0.670758	1
AT5G62410	322.642	-0.00740894	0.494391	-0.014986	0.988043	1
AT5G62470	319.497	0.0576295	0.43746	0.131736	0.895193	1
AT5G62790	2208.79	0.531373	0.525614	1.01096	0.312037	1
AT5G63020	440.118	-0.402675	0.401169	-1.00375	0.315498	1
AT5G63780	655.711	0.573523	0.721116	0.795327	0.426423	1
AT5G63840	1567.89	-0.0998806	0.195535	-0.510805	0.609487	1
AT5G63930	240.092	-0.0935072	0.490431	-0.190663	0.848789	1
AT5G63940	358.205	0.187092	0.303351	0.616751	0.537399	1
AT5G63970	128.579	-0.244052	0.735545	-0.331798	0.740042	1
AT5G63980	723.25	0.82115	0.527561	1.5565	0.119589	1
AT5G64120	2358.41	-0.500847	0.800296	-0.625827	0.531428	1
AT5G64440	646.542	-0.134798	0.450741	-0.299058	0.764896	1
AT5G64660	214.503	-0.534631	0.764448	-0.699369	0.484321	1
AT5G64750	55.0109	-1.7777	1.1578	-1.53542	0.124682	1
AT5G64810	40.4935	-0.297524	1.50411	-0.197807	0.843196	1
AT5G64890	7.917	2.28387	1.35386	1.68693	0.0916164	1
AT5G64905	16.6358	0.409429	1.08176	0.378485	0.70507	1
AT5G64930	321.363	-0.227627	0.397205	-0.573073	0.566595	1
AT5G65210	578.709	0.0201614	1.04946	0.0192111	0.984673	1
AT5G65700	1349.32	0.114698	0.204924	0.559713	0.575675	1
AT5G66190	15723.9	0.568941	0.636343	0.894079	0.37128	1
AT5G66570	93162.9	0.309027	0.597593	0.517119	0.605073	1
AT5G66630	39.5105	-1.03403	0.916252	-1.12855	0.25909	1
AT5G66900	427.634	-0.403414	0.388917	-1.03728	0.299608	1
AT5G66910	182.125	-0.132354	0.717064	-0.184577	0.853561	1
AT5G67300	1867.06	0.0852446	0.426495	0.199872	0.84158	1
AT5G67330	633.349	0.329494	0.685186	0.480882	0.6306	1
AT5G67340	147.839	0.136362	0.732384	0.186189	0.852297	1
AT5G67480	2370.24	-1.77718	0.930326	-1.91028	0.0560974	1
AT5G67580	298.692	0.0737603	0.195005	0.378248	0.705247	1
AT1G05800	1.49853	2.76239	5.66521	0.487607	0.625828	NA
AT1G07730	0.0573841	2.16896	5.71724	0.379372	0.704411	NA
AT1G16760	0.664982	-0.396132	5.73763	-0.0690412	0.944957	NA
AT1G17230	0.296317	0	5.74055	0	1	NA
AT1G17540	1.55932	-0.763615	2.3256	-0.328352	0.742645	NA
AT1G17610	3.14171	-0.684794	1.72984	-0.39587	0.692201	NA
AT1G17615	2.10998	2.43786	2.59973	0.937736	0.34838	NA
AT1G27730	777.995	-0.1549	1.11616	-0.138779	NA	NA
AT1G32640	0	NA	NA	NA	NA	NA
AT1G51480	2.32177	-0.0625298	2.27226	-0.0275187	0.978046	NA
AT1G51490	0	NA	NA	NA	NA	NA
AT1G52900	0.989279	3.75532	5.61134	0.669238	0.503343	NA
AT1G54470	2.82379	0.100427	1.65105	0.060826	0.951498	NA
AT1G58390	3.42656	-0.573478	1.13596	-0.504838	0.613673	NA
AT1G58807	0	NA	NA	NA	NA	NA
AT1G59124	0	NA	NA	NA	NA	NA
AT1G61105	0	NA	NA	NA	NA	NA
AT1G63870	2.91174	0.679464	1.85472	0.366342	0.71411	NA
AT1G64070	1.07523	1.07536	4.11993	0.261015	0.794081	NA
AT1G71390	3.06305	-0.113158	2.50013	-0.0452608	0.963899	NA
AT1G72860	2.0516	-0.897154	1.98678	-0.451561	0.651585	NA
AT1G72910	248.588	1.36615	1.25039	1.09259	NA	NA
AT2G07020	1.32174	0	5.74055	0	1	NA
AT2G17055	2.30724	-0.689906	3.09002	-0.223269	0.823326	NA
AT2G17310	0	NA	NA	NA	NA	NA
AT2G21110	0.296317	0	5.74055	0	1	NA
AT2G24210	0.847885	0	5.74055	0	1	NA
AT2G24370	1.21748	0.353662	2.4723	0.14305	0.886251	NA
AT2G26380	1.06253	0	5.74055	0	1	NA
AT2G28670	3.47862	-0.672677	1.3273	-0.506803	0.612293	NA
AT2G30360	0	NA	NA	NA	NA	NA
AT2G34315	0.0993505	-0.485606	5.73534	-0.084669	0.932525	NA
AT2G34930	0	NA	NA	NA	NA	NA
AT2G36450	0.878287	0	5.74055	0	1	NA
AT2G41180	0	NA	NA	NA	NA	NA
AT3G02000	0	NA	NA	NA	NA	NA
AT3G03760	1.06739	0.514832	2.9515	0.17443	0.861527	NA
AT3G11480	2.54196	5.89835	2.66034	2.21714	0.0266133	NA
AT3G13660	2.08725	-1.5781	2.27353	-0.694118	0.487608	NA
AT3G13662	0.95697	0	5.74055	0	1	NA
AT3G15870	0.0339438	0	5.74055	0	1	NA
AT3G20610	0.329323	1.9116	5.73075	0.333569	0.738705	NA
AT3G26450	0	NA	NA	NA	NA	NA
AT3G28740	827.397	-4.36242	1.2968	-3.364	NA	NA
AT3G51560	1.96418	-2.06261	2.83608	-0.727274	0.467058	NA
AT3G51570	3.85288	0.589059	1.74258	0.338039	0.735334	NA
AT3G57700	0	NA	NA	NA	NA	NA
AT3G60420	1.85687	-1.41678	4.22835	-0.335067	0.737575	NA
AT4G04220	0.235847	-0.3961	5.73763	-0.0690355	0.944961	NA
AT4G10780	1.01374	-2.70273	4.26972	-0.632999	0.526734	NA
AT4G11030	1.7779	0	5.74055	0	1	NA
AT4G11180	0	NA	NA	NA	NA	NA
AT4G13510	0	NA	NA	NA	NA	NA
AT4G13920	0	NA	NA	NA	NA	NA
AT4G16095	0	NA	NA	NA	NA	NA
AT4G16740	1.8291	2.84325	3.90867	0.727421	0.466968	NA
AT4G16930	0	NA	NA	NA	NA	NA
AT4G19470	0.698892	0	5.74055	0	1	NA
AT4G19925	2.10792	1.07525	2.65922	0.404349	0.685956	NA
AT4G20790	0	NA	NA	NA	NA	NA
AT4G26090	0	NA	NA	NA	NA	NA
AT4G26740	0.988866	2.05392	3.28172	0.625868	0.531401	NA
AT4G27190	1.17009	2.95295	2.34456	1.25949	0.207853	NA
AT4G27220	3.94655	-0.376379	1.68523	-0.223339	0.823271	NA
AT4G34410	3.8937	4.57285	1.90194	2.40431	0.0162031	NA
AT4G38550	0.503336	1.84355	3.97402	0.463901	0.642718	NA
AT5G01540	0	NA	NA	NA	NA	NA
AT5G10040	3.98647	0.00154904	2.70276	0.000573135	0.999543	NA
AT5G12000	0.806819	0	5.74055	0	1	NA
AT5G14180	166.389	-0.685272	1.29819	-0.527868	NA	NA
AT5G17970	1.34569	0.909015	3.75831	0.241868	0.808883	NA
AT5G18350	2.66616	-0.0461598	2.03493	-0.0226837	0.981903	NA
AT5G33340	0.105806	1.14792	5.71202	0.200966	0.840725	NA
AT5G35380	2.11825	1.10344	2.48856	0.443404	0.657474	NA
AT5G36970	2.92238	-1.41528	3.16894	-0.44661	0.655157	NA
AT5G38210	0.410683	1.03891	5.11164	0.203245	0.838944	NA
AT5G41540	1.41432	1.07717	2.61015	0.412687	0.679836	NA
AT5G45230	1.79153	0	5.74055	0	1	NA
AT5G45890	0	NA	NA	NA	NA	NA
AT5G48485	0	NA	NA	NA	NA	NA
AT5G48770	0.580353	0.202474	4.90542	0.0412757	0.967076	NA
AT5G49040	0.116834	-0.485607	5.73534	-0.0846693	0.932524	NA
AT5G49140	2.06192	2.15886	2.75343	0.784063	0.433003	NA
AT5G51190	0	NA	NA	NA	NA	NA
AT5G55450	1.57925	1.78298	1.86869	0.954133	0.340016	NA
AT5G61900	2.05446	-1.32234	3.86731	-0.341927	0.732406	NA
AT5G66890	1.03771	0.737605	3.0888	0.2388	0.811261	NA
AT5G66970	0.0375247	0	5.74055	0	1	NA

## Sheet: met1 (1)
AGI	baseMean	log2FoldChange	lfcSE	stat	pvalue	padj
AT2G14610	587.125	6.95464	1.09964	6.32447	2.54106e-10	1.52983e-08
AT3G26520	17688.2	-4.4003	0.717292	-6.13461	8.53709e-10	4.7489e-08
AT5G15120	72.6325	-4.32102	0.754391	-5.72782	1.01727e-08	4.79668e-07
AT2G31070	581.317	-1.41427	0.261965	-5.39871	6.71201e-08	2.7052e-06
AT1G33960	308.698	5.36456	0.999181	5.36895	7.91943e-08	3.14977e-06
AT2G04450	87.5329	2.79701	0.523899	5.33884	9.35447e-08	3.7083e-06
AT3G47480	136.519	3.459	0.65262	5.30017	1.15694e-07	4.5269e-06
AT2G29350	126.273	5.01796	1.0102	4.96728	6.7897e-07	2.29254e-05
AT5G17760	258.681	2.35536	0.485972	4.8467	1.25532e-06	4.10648e-05
AT5G10760	233.704	3.18392	0.68101	4.67528	2.93547e-06	8.94799e-05
AT2G43510	341.154	3.28517	0.705794	4.65457	3.24651e-06	9.80942e-05
AT5G26000	30819.5	-1.41518	0.307311	-4.60503	4.1241e-06	0.000122767
AT1G75040	263.085	2.25795	0.493057	4.57949	4.66114e-06	0.000137064
AT3G13950	51.6406	4.09825	0.899431	4.55649	5.20147e-06	0.000151112
AT5G10380	350.849	1.99613	0.446498	4.47064	7.79854e-06	0.000218667
AT4G23210	164.78	3.82071	0.868384	4.39979	1.08356e-05	0.000295586
AT4G12480	2064.03	3.87501	0.882165	4.39261	1.11999e-05	0.000304834
AT5G26170	69.3616	1.45977	0.349259	4.17962	2.91991e-05	0.00074359
AT3G57260	397.392	3.93074	0.942087	4.17237	3.01446e-05	0.000765247
AT4G23150	28.2634	3.76384	0.903152	4.16745	3.08024e-05	0.000779488
AT1G08050	172.723	2.3388	0.566248	4.13034	3.62223e-05	0.000903387
AT2G19190	56.869	3.7347	0.91096	4.09974	4.13607e-05	0.00101787
AT4G12490	377.248	4.27655	1.04731	4.08338	4.43859e-05	0.00108348
AT1G74360	187.977	2.49645	0.618104	4.03888	5.37061e-05	0.00129787
AT5G38710	99.384	3.91901	0.974774	4.02043	5.80912e-05	0.00139407
AT2G30770	76.537	5.65235	1.44509	3.91142	9.17536e-05	0.00210963
AT5G49660	519.358	-1.22589	0.313862	-3.90582	9.39077e-05	0.00215301
AT3G02550	180.8	-2.86394	0.73791	-3.88116	0.000103961	0.00235514
AT2G42530	502.261	-3.83035	0.990187	-3.86831	0.000109593	0.0024704
AT3G57240	74.5226	3.78184	0.984231	3.84243	0.00012182	0.00272313
AT1G52890	55.4354	4.30151	1.12049	3.83895	0.000123561	0.00275695
AT2G24850	407.529	5.37272	1.39945	3.83918	0.000123447	0.00275695
AT2G25000	116.552	2.80034	0.730732	3.83224	0.000126981	0.00282802
AT4G04490	58.4972	3.21696	0.841452	3.82311	0.00013178	0.00292681
AT1G28480	41.9199	3.62801	0.959532	3.78102	0.000156185	0.00342161
AT3G26830	442.846	4.98777	1.32774	3.75657	0.000172258	0.00374118
AT2G17740	93.5344	4.26815	1.14005	3.74382	0.000181245	0.00390681
AT1G67865	610.087	-2.12555	0.570194	-3.72776	0.00019319	0.00413108
AT1G15520	258.28	4.56285	1.22666	3.71974	0.000199431	0.00424511
AT3G52430	422.837	1.9252	0.51759	3.71955	0.000199578	0.00424511
AT3G13790	1435.74	2.23016	0.609235	3.66058	0.000251644	0.00523273
AT4G11890	229.952	2.29357	0.630376	3.63841	0.000274329	0.00563647
AT1G34420	90.6547	2.14319	0.595051	3.60169	0.000316151	0.00640311
AT3G05360	120.183	1.97084	0.5536	3.56003	0.00037081	0.00744147
AT1G54040	350.634	-3.05138	0.857843	-3.55704	0.000375063	0.00751433
AT2G38870	966.349	2.04692	0.576062	3.5533	0.000380433	0.00760928
AT2G32660	113.207	4.55795	1.30799	3.48469	0.000492704	0.0095849
AT4G23280	19.2477	3.20766	0.921609	3.4805	0.000500477	0.00972045
AT4G12470	1822.65	2.90427	0.835364	3.47665	0.000507711	0.00985302
AT5G46050	230.802	3.05459	0.883422	3.45768	0.000544842	0.0104818
AT1G10340	244.464	2.69768	0.787819	3.42424	0.000616531	0.0116497
AT5G39580	1182.06	2.63905	0.770761	3.42395	0.000617179	0.0116497
AT1G74710	277.601	1.80873	0.535728	3.37622	0.000734901	0.0135435
AT1G08450	1414.34	0.995581	0.302118	3.29534	0.000983022	0.0174629
AT5G39890	48.9313	-3.60273	1.10186	-3.26966	0.00107675	0.01903
AT2G42540	654.855	-2.41442	0.744055	-3.24494	0.00117474	0.0205215
AT5G67340	147.839	2.35633	0.728812	3.2331	0.00122453	0.0212834
AT1G43800	187.836	-3.98085	1.24326	-3.20195	0.00136499	0.0233713
AT2G39210	694.628	1.57824	0.493985	3.19492	0.00139869	0.0238806
AT5G24770	1191.27	-6.10743	1.92249	-3.17683	0.00148892	0.0251719
AT1G66880	420.247	0.898591	0.285279	3.14987	0.00163345	0.0271403
AT5G43910	121.809	1.95658	0.623352	3.13881	0.00169635	0.0280297
AT3G22160	114.111	1.37763	0.441458	3.12063	0.00180467	0.0295981
AT4G37150	46.5075	2.47483	0.796556	3.10692	0.00189051	0.0307759
AT5G24530	861.314	2.70746	0.875478	3.09255	0.00198443	0.0320885
AT5G46350	35.2078	2.74504	0.91077	3.01397	0.0025785	0.0403174
AT2G42800	48.0508	-2.1711	0.72234	-3.00565	0.00265012	0.0411971
AT5G25910	56.003	1.92625	0.643757	2.99221	0.00276969	0.0426441
AT3G25010	80.3156	1.96024	0.659383	2.97284	0.00295054	0.045055
AT4G05100	29.4753	2.32727	0.784899	2.96505	0.00302629	0.0458924
AT2G38860	779.41	1.36961	0.463761	2.95327	0.00314427	0.0474135
AT1G70530	636.498	0.856771	0.290817	2.94608	0.00321824	0.0481381
AT5G22570	22.1362	3.10681	1.05485	2.94528	0.00322668	0.0482343
AT1G45616	12.0428	-5.24908	1.79488	-2.92448	0.00345037	0.0511978
AT5G61890	8.09267	3.44172	1.18956	2.89328	0.00381241	0.0555457
AT3G54640	1306.81	1.41959	0.491331	2.88927	0.00386143	0.0560232
AT3G61190	68.7803	2.22864	0.771967	2.88697	0.00388974	0.056265
AT5G40990	8.98333	3.40427	1.17983	2.88538	0.00390942	0.0564937
AT5G44030	280.233	-1.17545	0.409404	-2.87112	0.00409019	0.05814
AT2G35980	78.8333	3.87333	1.3494	2.87041	0.0040994	0.0581821
AT5G64890	7.917	3.83164	1.33507	2.86999	0.00410485	0.0582252
AT4G00550	205.111	0.654847	0.230055	2.84648	0.00442052	0.0621188
AT1G74440	142.183	1.27437	0.448168	2.84351	0.00446195	0.0625191
AT2G04400	695.614	1.00046	0.354072	2.82559	0.00471936	0.0655551
AT3G28210	128.479	2.13449	0.755866	2.8239	0.00474426	0.065863
AT1G13470	73.0086	2.88649	1.03392	2.79179	0.00524174	0.0715758
AT3G13100	76.5754	1.96831	0.708441	2.77836	0.00546336	0.0738916
AT2G30550	432.867	1.17814	0.424842	2.77313	0.00555201	0.0746722
AT5G49520	176.428	1.74644	0.63217	2.76262	0.005734	0.0767777
AT5G45510	2962.85	1.00197	0.363235	2.75848	0.00580715	0.0775748
AT1G47890	17.3787	3.16548	1.15785	2.73393	0.00625826	0.0822465
AT5G16000	364.235	-1.10144	0.403782	-2.72782	0.00637552	0.083379
AT2G45760	15.5969	3.09071	1.13848	2.71477	0.00663216	0.0860826
AT3G23250	56.8642	2.83131	1.04422	2.71141	0.00669974	0.0868197
AT5G37500	87.4124	-1.15315	0.425396	-2.71077	0.00671271	0.0869411
AT4G01370	872.763	0.453086	0.167817	2.69988	0.00693642	0.089317
AT5G09440	884.46	1.61402	0.60328	2.67541	0.00746383	0.0951382
AT5G25980	9663.36	-2.0851	0.779349	-2.67544	0.0074631	0.0951382
AT5G05190	184.812	0.957338	0.35926	2.66475	0.00770446	0.0977924
AT4G08900	253.771	-0.815905	0.307522	-2.65316	0.00797412	0.100568
AT2G47190	13.9881	4.11522	1.5635	2.63205	0.00848712	0.105889
AT4G04500	13.9242	2.73187	1.03973	2.62749	0.00860173	0.106918
AT1G61310	74.1352	-1.68982	0.648593	-2.60536	0.00917768	0.112186
AT1G80460	1725.21	1.05315	0.407081	2.58707	0.00967953	0.117017
AT4G16940	16.7136	-2.44153	0.951441	-2.56614	0.0102839	0.122908
AT1G76070	143.15	1.07866	0.425012	2.53796	0.0111501	0.131182
AT5G02490	637.778	1.85691	0.732335	2.5356	0.0112254	0.131875
AT4G33070	149.266	-3.17502	1.27806	-2.48425	0.0129825	0.148121
AT1G73805	241.118	2.20178	0.886891	2.48258	0.0130436	0.148677
AT3G45620	404.999	0.946266	0.381631	2.47953	0.0131555	0.149882
AT5G35450	169.248	-1.29943	0.528896	-2.45688	0.0140149	0.157102
AT3G14210	11381.7	1.6926	0.692244	2.44509	0.0144814	0.160888
AT3G22400	93.9473	-1.16795	0.478559	-2.44055	0.014665	0.162133
AT4G39270	405.618	0.640247	0.262487	2.43916	0.0147215	0.162583
AT3G43190	101.397	-3.6496	1.49727	-2.4375	0.014789	0.162997
AT1G33560	245.046	0.984089	0.407614	2.41427	0.0157669	0.171385
AT3G50760	86.8906	1.85524	0.769835	2.40992	0.015956	0.17274
AT5G01900	10.1159	3.12475	1.29884	2.40579	0.0161376	0.174003
AT2G17220	527.864	0.829091	0.344983	2.40328	0.0162487	0.174967
AT4G34410	3.8937	4.66996	1.947	2.39854	0.0164607	0.176462
AT1G03850	409.726	1.86647	0.778605	2.39719	0.0165212	0.176641
AT1G71390	3.06305	5.0323	2.11429	2.38014	0.017306	0.182987
AT3G24900	10.6926	2.11357	0.90038	2.34742	0.0189039	0.195871
AT5G05600	500.562	2.5022	1.06766	2.34363	0.0190969	0.197446
AT1G51800	379.86	1.85575	0.793277	2.33934	0.0193177	0.198627
AT5G43580	512.604	2.73567	1.17251	2.33317	0.0196394	0.201417
AT1G02205	750.099	-2.25505	0.968572	-2.32822	0.0199005	0.203662
AT3G09940	175.296	3.03779	1.3053	2.32727	0.0199507	0.203916
AT3G11080	55.4808	1.93476	0.832856	2.32304	0.0201771	0.205448
AT5G64120	2358.41	1.84462	0.800059	2.3056	0.0211329	0.213112
AT3G10040	140.535	-2.4338	1.05601	-2.30471	0.0211829	0.213349
AT5G65700	1349.32	-0.476363	0.206966	-2.30165	0.0213549	0.214632
AT4G20270	649.385	-0.709679	0.308886	-2.29754	0.0215878	0.216294
AT5G38900	111.452	2.53699	1.11241	2.28063	0.0225703	0.222677
AT1G61300	274.489	-2.14974	0.942867	-2.28	0.0226077	0.222774
AT2G39200	250.863	2.05048	0.899779	2.27887	0.0226749	0.222779
AT4G09420	91.9383	0.949218	0.416997	2.27632	0.0228271	0.223567
AT1G52400	5133.1	-2.04137	0.900957	-2.26578	0.0234647	0.228237
AT2G39660	528.18	1.02119	0.45322	2.25319	0.0242475	0.233499
AT5G14930	369.298	0.908887	0.404712	2.24576	0.0247194	0.236067
AT5G19380	138.025	-0.898186	0.400599	-2.24211	0.0249544	0.237935
AT4G19700	374.78	1.23602	0.552206	2.23833	0.0251997	0.239516
AT5G27060	13.8736	2.83177	1.26687	2.23525	0.0254012	0.240768
AT3G59700	103.008	2.2449	1.00811	2.22684	0.0259582	0.244317
AT1G58400	28.9152	-1.58907	0.717062	-2.21609	0.0266852	0.249317
AT3G63010	248.305	1.19128	0.541265	2.20092	0.0277419	0.256019
AT1G13750	136.839	1.56159	0.709698	2.20036	0.0277814	0.256089
AT1G65870	84.6243	2.66582	1.21391	2.19605	0.0280881	0.257736
AT2G01950	369.411	-0.665918	0.307084	-2.16852	0.0301193	0.269012
AT3G52450	193.425	1.40951	0.650093	2.16816	0.0301466	0.269156
AT5G26920	446.245	1.30684	0.602826	2.16786	0.0301694	0.269247
AT3G14050	1108.92	0.888465	0.41076	2.16298	0.0305426	0.271788
AT1G77120	307.558	-2.12788	0.99032	-2.14867	0.0316603	0.27855
AT4G19050	41.4425	-1.80921	0.842504	-2.14742	0.0317598	0.278987
AT1G06180	123.781	1.19655	0.558009	2.14432	0.0320076	0.280075
AT1G61120	79.4854	3.65871	1.71869	2.12878	0.0332729	0.287705
AT4G39030	189.8	1.7972	0.84518	2.12641	0.0334694	0.288681
AT1G15310	85.8502	1.27003	0.598106	2.12341	0.0337194	0.290318
AT3G63380	471.897	1.98647	0.939796	2.11373	0.0345385	0.294952
AT1G51890	171.733	2.67351	1.26643	2.11106	0.0347669	0.295995
AT5G05730	883.764	1.37114	0.650481	2.10788	0.0350413	0.297636
AT3G13380	235.904	0.939506	0.446276	2.10521	0.0352729	0.298792
AT1G06080	328.277	-2.43867	1.15931	-2.10356	0.0354173	0.29928
AT1G02930	2895.74	2.16618	1.03181	2.09939	0.0357828	0.301181
AT4G18780	149.318	-1.32069	0.631506	-2.09134	0.036498	0.30468
AT1G02920	2173.35	2.13912	1.02481	2.08733	0.0368582	0.306674
AT4G23100	6033.59	1.00613	0.484751	2.07556	0.0379342	0.313097
AT1G22900	117.587	2.13148	1.02702	2.07541	0.0379489	0.313111
AT5G60970	141.803	-0.809814	0.39186	-2.06659	0.0387731	0.318093
AT1G19640	29.9933	-3.60663	1.75333	-2.05702	0.039684	0.323013
AT3G23050	2256.62	-0.976155	0.477737	-2.04329	0.0410238	0.330558
AT4G22980	81.1615	1.10148	0.543749	2.02571	0.0427942	0.340183
AT4G11170	57.2127	2.60745	1.29353	2.01576	0.0438255	0.344959
AT1G12460	234.929	-0.74713	0.371815	-2.00941	0.0444934	0.347963
AT5G61010	669.582	0.907066	0.451608	2.00853	0.0445873	0.348358
AT1G06680	63897.7	-1.12265	0.560978	-2.00124	0.0453665	0.352393
AT2G16060	274.23	-1.67159	0.836746	-1.99773	0.0457461	0.354089
AT1G64280	523.496	0.482525	0.244263	1.97543	0.0482188	0.365724
AT4G02520	868.823	1.46965	0.745251	1.97202	0.0486073	0.367401
AT1G57650	4.04273	-4.505	2.29484	-1.9631	0.0496347	0.372368
AT2G23560	49.8652	-1.28885	0.660561	-1.95115	0.0510395	0.379137
AT5G67300	1867.06	0.826627	0.426471	1.9383	0.0525871	0.386118
AT5G44420	109.133	-3.40016	1.75543	-1.93694	0.052753	0.386866
AT5G64905	16.6358	2.0652	1.06849	1.93281	0.0532593	0.388584
AT2G02500	443.425	-1.15405	0.601192	-1.9196	0.0549083	0.397004
AT4G39670	100.025	1.74132	0.911604	1.91017	0.0561114	0.402517
AT5G07690	171.457	-2.1182	1.11243	-1.90412	0.0568946	0.406733
AT1G17380	82.5091	1.99864	1.05216	1.89956	0.0574911	0.409363
AT5G13220	114.184	1.88098	0.990253	1.89949	0.0574994	0.409363
AT5G17990	1227.9	0.960904	0.508114	1.89112	0.0586086	0.413964
AT5G47120	992.365	0.849403	0.449953	1.88776	0.0590583	0.415216
AT3G56400	919.803	1.97797	1.05734	1.87071	0.0613859	0.425978
AT5G45490	1246.03	0.559785	0.299567	1.86865	0.061672	0.426982
AT5G20230	2326.83	1.66557	0.893692	1.8637	0.0623641	0.429434
AT1G79680	49.9854	2.16066	1.16041	1.86198	0.0626055	0.430604
AT2G27310	244.358	1.0139	0.545958	1.8571	0.0632974	0.434127
AT2G17850	9.54487	-4.32734	2.34213	-1.84761	0.0646592	0.439719
AT5G09290	35.718	2.39119	1.29442	1.84731	0.0647023	0.439888
AT2G14080	483.043	0.710595	0.386364	1.83918	0.0658883	0.444447
AT5G08790	1194.85	0.82709	0.450009	1.83794	0.0660711	0.445183
AT3G26932	180.127	-0.742106	0.406736	-1.82454	0.0680709	0.451852
AT4G39950	811.681	1.33988	0.734507	1.82419	0.0681237	0.451949
AT3G07370	327.491	0.626706	0.343807	1.82284	0.0683271	0.452638
AT1G25275	2950.79	1.00226	0.550205	1.82162	0.0685129	0.453056
AT5G61420	596.071	-1.1106	0.612843	-1.81221	0.0699533	0.458539
AT5G48940	38.4542	-1.40515	0.777938	-1.80625	0.0708787	0.461012
AT4G21440	9.68899	1.92155	1.06593	1.80271	0.071434	0.463591
AT3G48890	999.46	0.616753	0.342404	1.80124	0.0716644	0.463964
AT2G04430	68.7159	0.758212	0.421655	1.79818	0.0721485	0.466098
AT4G19230	77.9888	1.05881	0.591564	1.78984	0.0734792	0.471401
AT5G06870	736.952	1.1417	0.639589	1.78505	0.074253	0.474739
AT2G37040	2814.23	1.16526	0.654036	1.78165	0.0748061	0.477138
AT4G38560	44.3286	1.44133	0.809731	1.78002	0.0750734	0.478085
AT5G59820	213.034	1.63114	0.920394	1.77221	0.0763591	0.483594
AT3G11660	559.058	1.04254	0.588459	1.77165	0.0764526	0.483733
AT5G23570	227.869	-0.389775	0.220022	-1.77152	0.0764735	0.483733
AT3G25070	657.761	0.447883	0.252991	1.77035	0.0766689	0.484286
AT5G04140	21734.4	-0.935399	0.529049	-1.76808	0.0770482	0.485459
AT5G13330	185.964	1.7961	1.01577	1.76822	0.0770241	0.485459
AT3G06490	14.9961	2.29599	1.30268	1.76252	0.0779816	0.488235
AT1G60950	26731.5	-0.764449	0.435348	-1.75595	0.0790973	0.491697
AT4G23600	960.24	-1.70131	0.972572	-1.74929	0.0802415	0.495192
AT5G64810	40.4935	2.61014	1.49374	1.74739	0.0805706	0.496715
AT1G47128	7890.91	0.877147	0.502947	1.74401	0.0811565	0.498798
AT3G48080	87.8487	1.85901	1.06811	1.74047	0.0817766	0.500512
AT3G05660	59.6044	-1.68259	0.971519	-1.73192	0.0832883	0.505562
AT3G49120	2972.05	1.80357	1.04286	1.72946	0.0837276	0.506784
AT3G05020	494.989	-0.894274	0.519201	-1.72241	0.084996	0.5114
AT1G16670	229.007	0.6877	0.399785	1.72017	0.0854008	0.513034
AT2G28830	78.8624	-0.645491	0.375861	-1.71737	0.0859123	0.514536
AT1G64610	178.508	0.956288	0.557343	1.7158	0.0861993	0.515232
AT1G07640	374.679	-0.471715	0.275814	-1.71027	0.0872167	0.517216
AT2G18690	638.092	1.71931	1.00775	1.70609	0.0879911	0.520267
AT5G54170	1018.67	0.878631	0.515125	1.70566	0.0880705	0.520365
AT3G26210	358.377	1.2537	0.735399	1.70479	0.0882339	0.520817
AT4G18880	308.232	0.651395	0.385877	1.68809	0.0913937	0.531034
AT4G08870	814.825	-1.10865	0.660207	-1.67925	0.0931036	0.536739
AT2G32680	161.982	1.58976	0.950891	1.67186	0.0945514	0.54225
AT2G22230	765.864	-0.789191	0.473411	-1.66703	0.0955082	0.544325
AT4G19810	229.674	1.12909	0.678048	1.6652	0.0958728	0.544474
AT4G27410	393.575	1.01923	0.612884	1.663	0.096312	0.545845
AT4G09360	4.02233	4.3119	2.60463	1.65547	0.0978288	0.549891
AT3G08720	396.245	0.685971	0.41524	1.65198	0.0985377	0.55182
AT4G23470	2292.45	0.466893	0.283257	1.6483	0.0992908	0.554879
AT3G23780	396.387	-0.598673	0.363663	-1.64623	0.0997163	0.556613
AT3G29320	2561.79	-0.864144	0.526215	-1.64219	0.100551	0.559144
AT3G05120	480.817	0.862892	0.529073	1.63095	0.102901	0.566033
AT5G38280	32.7767	-1.64457	1.01041	-1.62763	0.103603	0.567678
AT3G04720	1585.57	1.41635	0.87763	1.61383	0.106564	0.576781
AT5G67330	633.349	1.10535	0.685132	1.61334	0.106672	0.5769
AT2G25110	708.056	0.46917	0.290918	1.61272	0.106805	0.577488
AT3G20590	4.22431	-3.63221	2.25552	-1.61037	0.107318	0.578815
AT2G46400	103.405	1.50929	0.937735	1.60951	0.107506	0.578868
AT4G18010	1420.86	1.0919	0.679783	1.60625	0.108218	0.580965
AT1G79670	381.495	0.464291	0.290374	1.59894	0.109834	0.585991
AT1G03430	206.783	-0.514805	0.323473	-1.59149	0.111499	0.591216
AT5G10040	3.98647	-4.83308	3.04328	-1.58812	0.11226	0.593297
AT3G11340	429.922	2.35933	1.48644	1.58723	0.11246	0.593705
AT1G07630	390.732	0.732585	0.461656	1.58686	0.112544	0.593992
AT3G45860	191.616	1.70569	1.07563	1.58575	0.112796	0.594829
AT3G15500	189.903	1.19889	0.759259	1.57903	0.114329	0.598911
AT5G61410	9600.94	-0.383949	0.244442	-1.57072	0.116248	0.602893
AT2G18790	1087.32	0.900626	0.579506	1.55413	0.120155	0.612836
AT5G60900	68.5344	1.38325	0.891735	1.55119	0.120856	0.6149
AT5G55120	608.706	0.493947	0.318563	1.55055	0.121011	0.615429
AT5G43740	137.802	-0.593078	0.383735	-1.54554	0.122216	0.616861
AT4G08450	5.62791	-3.40664	2.20751	-1.54321	0.12278	0.618435
AT4G28490	400.903	-0.514263	0.334877	-1.53568	0.124618	0.623938
AT1G19250	51.7684	2.42789	1.59542	1.52179	0.128062	0.633412
AT4G37760	872.008	0.590562	0.390527	1.51222	0.130478	0.640114
AT5G47630	148.872	-0.563744	0.375661	-1.50067	0.133441	0.648194
AT1G17745	563.67	1.14801	0.766291	1.49814	0.134096	0.649807
AT2G20010	379.401	0.657387	0.441559	1.48878	0.136544	0.656214
AT5G58940	99.138	0.957116	0.644337	1.48543	0.137431	0.658695
AT4G23300	370.606	0.516761	0.347949	1.48517	0.1375	0.658855
AT3G49670	1014.07	-1.04509	0.7044	-1.48367	0.137898	0.659493
AT2G17720	667.833	0.961499	0.649326	1.48077	0.138669	0.661871
AT2G40750	90.8317	1.63018	1.10276	1.47827	0.139335	0.662954
AT5G22530	16.6752	2.065	1.40037	1.47462	0.140316	0.666046
AT1G08830	1122.6	1.16066	0.788057	1.47282	0.1408	0.667271
AT1G20440	6044.23	-0.791576	0.538088	-1.47109	0.141267	0.668078
AT3G48090	548.627	0.697135	0.475136	1.46723	0.142313	0.67045
AT1G73650	608.942	0.814928	0.556484	1.46442	0.143078	0.671692
AT3G51130	593.826	0.553481	0.379013	1.46032	0.144201	0.674803
AT1G52660	10.6239	-3.20379	2.19744	-1.45796	0.144851	0.676639
AT3G43920	133.494	-0.844628	0.580216	-1.45571	0.145472	0.677728
AT1G17750	46.7045	0.981061	0.674157	1.45524	0.145603	0.678075
AT5G39610	224.324	1.36485	0.938617	1.45411	0.145916	0.679272
AT4G23810	211.076	1.15273	0.79396	1.45188	0.146535	0.680449
AT1G02450	16.7505	2.47765	1.70852	1.45018	0.147009	0.681471
AT3G49870	935.067	-0.397945	0.274526	-1.44957	0.147177	0.681726
AT5G07700	15.1209	-2.03945	1.4069	-1.4496	0.147171	0.681726
AT1G58848	140.66	0.941144	0.649395	1.44926	0.147264	0.681736
AT5G36970	2.92238	4.15185	2.87441	1.44442	0.148621	0.68539
AT3G04210	1148.04	-1.57327	1.09241	-1.44018	0.149816	0.68853
AT3G48640	16.3676	1.40328	0.976863	1.43652	0.150856	0.691336
AT4G36690	2046.13	-0.721631	0.504773	-1.42961	0.152828	0.695751
AT1G58390	3.42656	-2.41296	1.69063	-1.42725	0.153507	0.697793
AT1G64400	375.952	1.05459	0.740771	1.42364	0.15455	0.699634
AT1G32060	19348.4	-0.637834	0.448828	-1.42111	0.155285	0.701119
AT2G23770	227.412	-0.678148	0.478139	-1.41831	0.156101	0.702732
AT5G45900	207.808	0.634292	0.448637	1.41382	0.157415	0.706035
AT4G19660	393.504	0.594945	0.420921	1.41343	0.157528	0.706147
AT4G28400	531.778	-0.714637	0.50996	-1.40136	0.161107	0.713153
AT1G06620	119.387	1.12601	0.806539	1.39611	0.162683	0.714959
AT5G40090	20.6649	-0.966322	0.692912	-1.39458	0.163142	0.716364
AT4G21610	89.7495	0.569868	0.40884	1.39387	0.163358	0.716611
AT4G08230	293.247	0.762074	0.547339	1.39233	0.163824	0.717271
AT5G49500	59.3916	-0.583991	0.420011	-1.39042	0.164402	0.717999
AT4G21980	635.547	0.88323	0.636768	1.38705	0.165426	0.720562
AT1G05850	8007.25	-0.51785	0.373639	-1.38596	0.165758	0.721423
AT3G14130	125.852	0.532909	0.385296	1.38312	0.166629	0.722967
AT1G12200	362.228	0.672847	0.486855	1.38203	0.166963	0.723665
AT2G22240	345.396	-0.875828	0.634415	-1.38053	0.167424	0.724752
AT4G17500	967.581	0.948239	0.689076	1.3761	0.16879	0.728054
AT4G20970	7.25655	1.6629	1.21434	1.36938	0.170879	0.731058
AT5G20990	977.983	0.500887	0.365949	1.36873	0.171082	0.731229
AT5G63970	128.579	1.00394	0.733772	1.36819	0.171252	0.731359
AT4G02380	10018.4	0.977933	0.717235	1.36348	0.172732	0.733593
AT1G63720	96.0193	0.864125	0.63508	1.36066	0.173623	0.734589
AT1G56570	38.5669	-0.935265	0.688678	-1.35806	0.174445	0.735881
AT2G37130	1000.15	1.27327	0.939565	1.35517	0.175365	0.736921
AT4G24210	268.814	0.496276	0.36642	1.35439	0.175611	0.736939
AT5G45240	7.79525	-1.26922	0.946874	-1.34043	0.180105	0.743535
AT5G02500	39087.7	0.504213	0.376647	1.33869	0.180673	0.744715
AT3G16350	112.382	0.489996	0.366812	1.33582	0.181607	0.745243
AT3G53260	2678.24	0.60337	0.451999	1.33489	0.181912	0.746001
AT4G19510	736.851	-0.678888	0.510623	-1.32953	0.183673	0.749406
AT3G44880	1134.85	0.79813	0.603947	1.32152	0.186327	0.754216
AT2G32030	83.4696	-1.13256	0.860221	-1.31659	0.187975	0.755739
AT4G16760	2047.21	0.833373	0.63256	1.31746	0.187684	0.755739
AT4G35600	440.504	0.457704	0.347796	1.31601	0.18817	0.755968
AT2G26300	1098.84	0.617931	0.469648	1.31573	0.188264	0.75599
AT5G44510	276.273	-0.578924	0.440547	-1.3141	0.188812	0.756564
AT1G71400	125.109	1.1036	0.842098	1.31054	0.190014	0.75726
AT1G73730	276.833	0.397101	0.30297	1.3107	0.18996	0.75726
AT5G42510	19.8542	-2.81356	2.15491	-1.30565	0.19167	0.759244
AT5G60600	6085.56	-0.522443	0.399681	-1.30715	0.191161	0.759244
AT3G50260	116.368	0.913574	0.700842	1.30354	0.192391	0.759923
AT2G47130	179.66	0.974668	0.75131	1.29729	0.194531	0.763077
AT5G40060	140.917	-0.519332	0.400732	-1.29596	0.194989	0.763077
AT5G45210	11.3694	-1.89908	1.46388	-1.29729	0.194531	0.763077
AT2G31865	228.751	1.09482	0.845617	1.29471	0.195422	0.764199
AT5G06960	200.835	0.392735	0.303777	1.29284	0.196066	0.76496
AT1G52410	657.955	-1.02103	0.791009	-1.2908	0.196775	0.766016
AT3G48520	49.9555	1.69971	1.31672	1.29087	0.19675	0.766016
AT2G26330	1204.63	-0.596098	0.463103	-1.28718	0.19803	0.767162
AT4G33300	1897.37	0.661133	0.51441	1.28523	0.198713	0.768719
AT1G69690	280.568	-0.74905	0.583105	-1.28459	0.198936	0.76905
AT4G36180	421.531	-0.498045	0.388087	-1.28333	0.199375	0.770006
AT1G25400	626.539	0.869171	0.682785	1.27298	0.203025	0.776281
AT2G19990	31.5243	-1.57125	1.23676	-1.27046	0.203922	0.776633
AT2G46510	390.534	0.67062	0.526989	1.27255	0.203178	0.776633
AT4G39830	84.3443	0.957864	0.756983	1.26537	0.205738	0.780192
AT1G15010	133.501	1.28744	1.02191	1.25983	0.207731	0.783354
AT1G66340	471.337	0.361073	0.290817	1.24158	0.214391	0.79457
AT1G30900	149.202	1.15987	0.935171	1.24028	0.214873	0.795137
AT3G28460	396.572	-0.473641	0.382417	-1.23854	0.215514	0.795707
AT3G57460	39.5454	1.37702	1.11166	1.2387	0.215455	0.795707
AT4G25160	13.6768	-1.02769	0.829662	-1.23869	0.21546	0.795707
AT5G16590	609.884	-0.569487	0.460558	-1.23651	0.216268	0.795904
AT5G60950	121.271	1.09221	0.88419	1.23526	0.216733	0.796822
AT3G47380	83.4767	0.63514	0.514855	1.23363	0.217342	0.797304
AT4G18950	763.529	0.812189	0.65904	1.23238	0.217806	0.79796
AT1G64160	17.0426	2.44709	1.98745	1.23127	0.218221	0.798469
AT4G04920	467.577	0.533493	0.433569	1.23047	0.218522	0.798576
AT3G10800	531.799	0.338503	0.275426	1.22902	0.219065	0.798651
AT5G13170	53.6012	1.88546	1.53874	1.22533	0.220451	0.800439
AT3G04290	846.801	-0.802464	0.654974	-1.22518	0.220506	0.80052
AT5G22330	347.103	-0.265752	0.217068	-1.22428	0.220847	0.800793
AT1G66760	444.77	0.539304	0.440766	1.22356	0.221119	0.801241
AT3G49110	462.472	-1.29322	1.05782	-1.22253	0.221506	0.801241
AT4G23510	34.1782	-1.67018	1.36668	-1.22207	0.221682	0.801535
AT5G51820	1919.34	-0.718714	0.592312	-1.2134	0.224975	0.806112
AT5G67580	298.692	0.239978	0.198145	1.21112	0.225849	0.807057
AT4G23670	10273.9	-0.969992	0.803005	-1.20795	0.227065	0.808765
AT3G50820	23396.7	-0.86402	0.716499	-1.20589	0.22786	0.809413
AT1G56520	200.594	-0.688685	0.571415	-1.20523	0.228115	0.809841
AT5G11270	539.508	-0.265923	0.220907	-1.20378	0.228675	0.810911
AT5G53120	390.833	0.527946	0.439794	1.20044	0.229969	0.811801
AT3G53180	1075.61	0.711287	0.594763	1.19592	0.231729	0.814218
AT3G19580	140.821	0.866842	0.725608	1.19464	0.232227	0.814765
AT4G19530	2261.18	-0.759164	0.63793	-1.19004	0.23403	0.817216
AT5G42650	3219.62	-0.830151	0.699127	-1.18741	0.235066	0.818119
AT2G36890	40.0624	-1.55371	1.30889	-1.18704	0.235211	0.818124
AT4G09650	12441.5	-0.794222	0.67116	-1.18336	0.236668	0.8201
AT3G54050	9735.91	-0.891095	0.754802	-1.18057	0.237774	0.821389
AT1G16540	150.142	0.841246	0.714503	1.17739	0.239041	0.823417
AT2G01830	256.716	-0.627442	0.533476	-1.17614	0.239539	0.824606
AT1G06100	104.901	-1.50875	1.29125	-1.16844	0.242628	0.82817
AT2G14560	1058.27	1.90632	1.63903	1.16307	0.244799	0.830879
AT5G17290	284.056	0.47013	0.405201	1.16024	0.245951	0.832085
AT1G79210	692.875	0.260804	0.224861	1.15985	0.246111	0.832391
AT1G51660	336.561	-0.612544	0.529044	-1.15783	0.246933	0.833513
AT1G19180	588.491	1.013	0.875296	1.15732	0.247141	0.833546
AT3G44400	128.233	-0.920535	0.79601	-1.15644	0.247503	0.833946
AT5G48600	290.49	-0.678041	0.587651	-1.15382	0.248576	0.834996
AT5G46330	725.862	-0.52552	0.456003	-1.15245	0.249137	0.835144
AT4G08850	2629.95	0.627073	0.544638	1.15136	0.249585	0.835827
AT5G37260	1151.42	0.455174	0.397266	1.14577	0.251892	0.839015
AT1G43160	45.2727	1.9682	1.72423	1.1415	0.253663	0.841316
AT5G23400	172.577	-0.618104	0.544226	-1.13575	0.256062	0.843592
AT1G70560	237.021	-0.886399	0.782656	-1.13255	0.257402	0.845511
AT1G71830	149.43	-0.490548	0.43318	-1.13243	0.257452	0.845511
AT2G33380	131.836	1.02029	0.902579	1.13042	0.258299	0.845511
AT3G60690	221.585	0.685458	0.605569	1.13192	0.257666	0.845511
AT4G01900	666.041	-0.593947	0.524887	-1.13157	0.257815	0.845511
AT5G46180	765.28	0.879807	0.776857	1.13252	0.257415	0.845511
AT3G24140	271.47	-0.701631	0.621242	-1.1294	0.258729	0.84557
AT1G51480	2.32177	-2.92516	2.59941	-1.12532	0.260455	0.848227
AT5G18360	67.2313	1.11757	0.995254	1.1229	0.261479	0.84886
AT1G74950	484.153	0.493686	0.440591	1.12051	0.262496	0.849831
AT2G33800	7401	-0.407235	0.363812	-1.11936	0.262989	0.85012
AT5G25440	321.371	0.74383	0.666974	1.11523	0.264752	0.852306
AT5G45200	6.59737	-1.32422	1.19031	-1.1125	0.265924	0.853261
AT1G15430	247.561	0.420132	0.378476	1.11006	0.266972	0.853626
AT1G21250	1196.94	1.12098	1.00901	1.11097	0.266581	0.853626
AT2G46270	216.771	0.555157	0.5007	1.10876	0.267533	0.853626
AT1G01560	92.6794	1.14313	1.03193	1.10776	0.267965	0.853731
AT3G09010	100.91	0.81328	0.737314	1.10303	0.270014	0.85648
AT3G01500	49747.6	-1.41669	1.28681	-1.10093	0.270929	0.857946
AT3G57130	19.5113	0.885439	0.804344	1.10082	0.270974	0.857946
AT4G19060	203.122	-0.388324	0.353166	-1.09955	0.271527	0.858226
AT5G06290	3404.15	-0.700553	0.638355	-1.09743	0.272452	0.859021
AT2G03760	427.2	0.442075	0.403572	1.09541	0.273339	0.859154
AT2G17060	21.847	-1.31179	1.19706	-1.09584	0.273149	0.859154
AT5G44070	1725.67	-0.785031	0.716635	-1.09544	0.273324	0.859154
AT5G46420	1964.06	-0.428647	0.391037	-1.09618	0.272999	0.859154
AT5G63020	440.118	0.439003	0.400882	1.09509	0.273476	0.859154
AT1G48000	8.66719	1.39551	1.27826	1.09173	0.274952	0.86081
AT2G06050	754.314	-0.66022	0.60625	-1.08902	0.276143	0.862111
AT5G04720	1152.52	0.481623	0.442721	1.08787	0.276652	0.86269
AT2G18950	375.543	0.571936	0.526025	1.08728	0.276914	0.862775
AT4G03450	31.0596	-1.29401	1.19345	-1.08426	0.27825	0.864187
AT5G38340	47.5635	0.889459	0.820729	1.08374	0.278479	0.8647
AT1G74960	2367.42	-0.312742	0.289701	-1.07953	0.28035	0.865865
AT1G80820	79.7351	1.1354	1.05288	1.07838	0.280865	0.866211
AT4G12720	1737.36	-0.852184	0.791685	-1.07642	0.28174	0.867742
AT3G05800	446.449	-1.19437	1.11171	-1.07435	0.282665	0.868539
AT3G51450	163.887	0.904276	0.847373	1.06715	0.285903	0.871096
AT4G16880	133.928	1.13021	1.05898	1.06727	0.285851	0.871096
AT5G50200	378.436	0.725127	0.678948	1.06802	0.285514	0.871096
AT1G18570	507.722	-0.882827	0.828666	-1.06536	0.286713	0.871657
AT1G66350	212.741	-0.727756	0.683354	-1.06498	0.286886	0.871854
AT4G38540	154.775	0.984552	0.925309	1.06403	0.287317	0.872394
AT2G34810	232.382	-0.699434	0.65811	-1.06279	0.287876	0.872994
AT1G20020	11442.6	-0.968891	0.911938	-1.06245	0.28803	0.873131
AT4G24670	142.158	0.468714	0.443295	1.05734	0.290355	0.875126
AT2G11520	448.967	0.248942	0.235868	1.05543	0.291229	0.876336
AT4G02640	500.296	-0.349901	0.33217	-1.05338	0.292166	0.877363
AT5G51640	106.472	0.912438	0.86773	1.05152	0.293018	0.877891
AT5G06320	1193.58	0.805487	0.76689	1.05033	0.293567	0.878235
AT3G13650	110.928	-0.965493	0.920617	-1.04875	0.294295	0.87899
AT3G09840	7721.69	0.435787	0.416258	1.04691	0.295139	0.879985
AT3G43250	5.42178	3.38028	3.23229	1.04578	0.295661	0.880149
AT2G27040	729.539	-0.53533	0.513148	-1.04323	0.296844	0.881248
AT2G43010	1002.1	-0.677871	0.651537	-1.04042	0.298146	0.882546
AT4G08770	193.116	1.59182	1.531	1.03972	0.298468	0.883041
AT3G44260	1161.6	-1.07324	1.03861	-1.03334	0.301444	0.885839
AT5G46520	47.7243	0.554721	0.537239	1.03254	0.301818	0.886284
AT1G80840	566.386	-0.919142	0.898632	-1.02282	0.306391	0.890224
AT3G05970	1028.18	0.41217	0.402979	1.02281	0.306399	0.890224
AT5G05300	22.5629	-1.11263	1.08809	-1.02255	0.306519	0.890278
AT1G30135	7.35046	1.45603	1.42955	1.01852	0.308429	0.891722
AT1G70520	671.866	0.550341	0.540432	1.01834	0.308518	0.891722
AT2G43710	2864.16	-0.285736	0.282918	-1.00996	0.312514	0.89279
AT4G12010	200.643	0.516785	0.510354	1.0126	0.311251	0.89279
AT5G56760	956.499	0.24169	0.239219	1.01033	0.312338	0.89279
AT5G64750	55.0109	1.16115	1.14512	1.014	0.310584	0.89279
AT1G69270	60.6894	0.7098	0.707097	1.00382	0.315464	0.894218
AT3G21630	529.303	0.366676	0.366444	1.00063	0.317004	0.895528
AT1G17420	293.922	0.909509	0.911886	0.997393	0.318574	0.89611
AT2G31260	378.002	0.391558	0.39222	0.998313	0.318128	0.89611
AT3G17700	258.395	0.352731	0.353168	0.99876	0.317911	0.89611
AT4G30650	693.918	-1.0976	1.09964	-0.998145	0.318209	0.89611
AT4G31780	1454.31	-0.264555	0.264854	-0.998872	0.317857	0.89611
AT4G34150	2648.17	-0.734327	0.736125	-0.997557	0.318494	0.89611
AT3G17410	1336.58	0.332078	0.333308	0.996311	0.319099	0.896269
AT5G59220	60.9498	0.935322	0.939807	0.995228	0.319625	0.896526
AT4G14220	344.992	0.355174	0.357222	0.994268	0.320092	0.896943
AT1G24240	155.885	-0.33719	0.340105	-0.991429	0.321476	0.899094
AT1G61340	120.542	-1.03361	1.04265	-0.991334	0.321523	0.899094
AT4G23220	205.408	-1.11089	1.12085	-0.991109	0.321633	0.899126
AT4G33560	156.156	-1.06019	1.07074	-0.99014	0.322106	0.899222
AT2G23680	180.285	0.826791	0.837774	0.98689	0.323697	0.90062
AT3G55800	15200.5	-0.722063	0.732794	-0.985356	0.324449	0.901053
AT5G38980	1667.04	0.809844	0.824786	0.981883	0.326157	0.903508
AT3G51570	3.85288	-2.09206	2.13707	-0.978935	0.327612	0.905124
AT2G40270	715.605	0.442767	0.452913	0.977599	0.328273	0.905939
AT3G25780	169.001	1.02741	1.0593	0.969898	0.332097	0.910562
AT4G15430	194.071	0.556369	0.574324	0.968737	0.332676	0.911115
AT4G09430	4.27689	2.06333	2.13089	0.968297	0.332896	0.911183
AT4G15560	7875.94	-0.292238	0.301786	-0.968363	0.332863	0.911183
AT2G22540	1020.48	-0.632585	0.656229	-0.963969	0.335061	0.913103
AT1G26630	8351.02	0.312248	0.326414	0.956602	0.338768	0.915235
AT2G13810	45.9718	1.58994	1.6613	0.957045	0.338545	0.915235
AT3G26090	246.129	0.620645	0.648498	0.95705	0.338542	0.915235
AT4G36290	206.536	-0.231229	0.242208	-0.954672	0.339744	0.916011
AT1G55020	735.97	1.07275	1.12468	0.953826	0.340172	0.916589
AT3G27850	4422.25	-0.278288	0.29289	-0.950147	0.342038	0.919022
AT5G07280	79.3166	0.779559	0.82078	0.949777	0.342225	0.919022
AT2G36470	146.253	0.347371	0.366443	0.947954	0.343153	0.920618
AT2G27170	632.541	0.361974	0.384236	0.94206	0.346162	0.923045
AT5G62230	56.6854	-0.748268	0.795467	-0.940665	0.346877	0.923398
AT1G49430	522.287	-0.420655	0.44866	-0.937582	0.348459	0.923641
AT1G52310	370.948	0.17487	0.186259	0.938852	0.347807	0.923641
AT4G16900	285.095	-0.539078	0.574532	-0.938291	0.348095	0.923641
AT4G23130	89.5833	0.813032	0.868961	0.935637	0.34946	0.924541
AT1G03150	188.98	-0.289934	0.311956	-0.929406	0.352679	0.925747
AT5G62470	319.497	-0.410312	0.441169	-0.930055	0.352342	0.925747
AT1G70000	137.31	0.657905	0.708811	0.928181	0.353314	0.925833
AT3G55980	2649.33	-0.859355	0.926025	-0.928005	0.353405	0.925925
AT1G65060	217.363	-0.774019	0.835761	-0.926125	0.354381	0.926088
AT2G30250	724.782	0.595327	0.642663	0.926344	0.354267	0.926088
AT5G15380	4.39222	-1.95194	2.11197	-0.924225	0.355369	0.926589
AT5G52100	211.025	-0.365763	0.396579	-0.922296	0.356374	0.926983
AT2G46500	1215.05	0.368693	0.400493	0.920599	0.35726	0.927573
AT3G07720	678.588	0.530744	0.576955	0.919905	0.357622	0.927607
AT5G47190	3127.32	-0.444741	0.483387	-0.92005	0.357546	0.927607
AT1G10920	139.019	0.520834	0.568496	0.916162	0.359582	0.929292
AT3G30775	8864.54	0.958124	1.04573	0.916221	0.359551	0.929292
AT1G67720	300.222	-0.363152	0.397474	-0.913651	0.3609	0.929966
AT3G11010	247.364	0.740338	0.813747	0.909788	0.362934	0.929966
AT3G15356	3761.04	-1.10751	1.21876	-0.908719	0.363499	0.930614
AT5G56220	264.285	-0.339368	0.374261	-0.90677	0.364528	0.931488
AT5G59430	538.423	0.513856	0.567166	0.906006	0.364932	0.931606
AT4G26080	1147.16	0.702628	0.775931	0.905529	0.365185	0.931777
AT1G76040	249.195	-0.574944	0.635344	-0.904932	0.365501	0.932171
AT3G06550	768.278	-0.370944	0.411047	-0.902436	0.366825	0.932878
AT5G09660	13362.8	-0.565151	0.626041	-0.902738	0.366665	0.932878
AT4G38620	293.866	-0.45742	0.508168	-0.900134	0.368049	0.933187
AT1G42990	895.5	0.453753	0.504751	0.898965	0.368671	0.933236
AT1G73260	891.617	1.22679	1.36867	0.89634	0.370071	0.933471
AT5G50250	1118.38	-0.350066	0.390539	-0.896366	0.370057	0.933471
AT4G02530	3258.34	-0.644292	0.719873	-0.895008	0.370783	0.933872
AT4G23320	8.84655	1.10883	1.24053	0.893831	0.371412	0.934318
AT2G05520	27831.8	0.548582	0.615265	0.89162	0.372597	0.935638
AT4G10500	59.0367	1.35868	1.52397	0.891538	0.372641	0.935647
AT5G54770	61109.6	-0.545573	0.612005	-0.891452	0.372687	0.935647
AT5G66910	182.125	0.637469	0.716878	0.88923	0.373879	0.935827
AT3G50700	349.657	-0.518191	0.584156	-0.887076	0.375038	0.936896
AT3G02885	70.4579	-1.5796	1.78358	-0.885632	0.375816	0.937423
AT4G01050	8365.92	-0.199909	0.226049	-0.88436	0.376502	0.938211
AT4G01700	158.241	0.725161	0.820768	0.883515	0.376958	0.93857
AT1G76970	268.328	0.319635	0.364368	0.87723	0.380361	0.941042
AT5G42050	2717.33	0.48868	0.55968	0.873141	0.382586	0.942046
AT5G62790	2208.79	-0.45805	0.526236	-0.870427	0.384067	0.942618
AT4G11190	93.71	-1.12087	1.29094	-0.868263	0.38525	0.942627
AT5G47250	56.3242	-0.628865	0.727462	-0.864464	0.387333	0.943175
AT1G57560	24.965	0.825489	0.95894	0.860836	0.389329	0.943975
AT3G57550	1184.46	0.421819	0.489532	0.861678	0.388865	0.943975
AT5G47390	663.762	0.419334	0.487085	0.860904	0.389291	0.943975
AT1G07390	77.2954	0.433793	0.505925	0.857427	0.391209	0.945308
AT1G08930	6313.85	-0.66752	0.77944	-0.85641	0.391771	0.945961
AT2G35620	480.979	-0.227763	0.266382	-0.855021	0.392539	0.946124
AT5G04250	74.9138	0.416111	0.4871	0.854261	0.39296	0.946124
AT5G44580	1501.61	0.637725	0.745101	0.85589	0.392058	0.946124
AT1G03680	4500.74	-0.467565	0.551098	-0.848424	0.396202	0.947177
AT1G33600	1608.99	-0.437846	0.51643	-0.847831	0.396532	0.947177
AT5G62410	322.642	-0.420646	0.497713	-0.845157	0.398023	0.947267
AT2G47000	556.455	0.708423	0.841063	0.842295	0.399623	0.949031
AT1G49010	349.236	-0.475645	0.565931	-0.840464	0.400648	0.949167
AT1G56510	1173.43	-0.809306	0.964734	-0.838891	0.40153	0.949167
AT5G40010	29.6526	1.47347	1.75312	0.840484	0.400637	0.949167
AT3G11820	1138.19	-0.507369	0.608688	-0.833546	0.404537	0.951235
AT2G17040	199.303	0.789736	0.953677	0.828097	0.407616	0.952261
AT4G08180	487.304	0.279002	0.336508	0.82911	0.407042	0.952261
AT1G02120	1254.92	0.359781	0.434749	0.82756	0.40792	0.95259
AT5G51700	217.717	-0.270284	0.326741	-0.827212	0.408117	0.95259
AT1G76110	402.473	0.356233	0.433188	0.822352	0.410876	0.954521
AT4G32260	18469.9	-0.486213	0.594282	-0.818152	0.413271	0.955781
AT5G43940	4238.4	0.169709	0.207567	0.817609	0.413581	0.955927
AT2G16870	67.8513	0.498475	0.611697	0.814905	0.415126	0.956753
AT5G66570	93162.9	-0.485992	0.597609	-0.813227	0.416088	0.957219
AT3G05710	327.681	0.221487	0.272996	0.811318	0.417183	0.957739
AT1G20510	798.079	-0.656953	0.811816	-0.809239	0.418378	0.958482
AT1G08550	1092.61	-0.288203	0.357685	-0.805746	0.420389	0.959111
AT3G52960	5113.61	-0.472357	0.586122	-0.805901	0.4203	0.959111
AT3G15700	5.64232	-1.80065	2.24491	-0.802104	0.422493	0.960284
AT3G28940	3037.36	0.373328	0.466598	0.800105	0.42365	0.960284
AT5G25110	39.4945	-0.835701	1.04685	-0.798302	0.424695	0.960661
AT1G30040	112.766	-0.59039	0.740503	-0.797282	0.425287	0.961176
AT4G29810	678.541	0.370249	0.46542	0.795516	0.426313	0.962487
AT3G04570	93.4695	-1.02416	1.29137	-0.793084	0.427729	0.963089
AT2G37220	15629.2	-0.353871	0.446469	-0.792599	0.428011	0.963205
AT4G34390	580.042	0.383223	0.486102	0.788359	0.430487	0.964245
AT2G24570	228.146	0.465588	0.591285	0.787418	0.431037	0.964387
AT3G01830	28.907	0.993844	1.26961	0.782794	0.433748	0.965217
AT3G51920	1428.34	0.386921	0.494104	0.783075	0.433583	0.965217
AT1G55870	165.991	0.240906	0.308018	0.782116	0.434146	0.965228
AT1G80600	2074.09	0.183148	0.235171	0.778789	0.436104	0.965946
AT3G55370	85.5947	-0.345491	0.443753	-0.778565	0.436236	0.965946
AT4G17615	169.054	0.405596	0.521276	0.778083	0.43652	0.965946
AT3G25510	49.0167	0.557857	0.720715	0.774032	0.438912	0.967656
AT5G41410	332.949	0.385623	0.499862	0.771458	0.440436	0.969368
AT5G59420	1309.19	0.301037	0.391783	0.768376	0.442264	0.970208
AT1G32130	1189.04	0.27796	0.362634	0.766501	0.443378	0.970633
AT1G51360	147.327	-0.317341	0.41448	-0.765636	0.443893	0.970633
AT5G24210	1280.86	0.729817	0.953702	0.765246	0.444125	0.970633
AT5G42655	7.08314	-1.42392	1.86	-0.76555	0.443944	0.970633
AT1G19570	2928.86	-0.474187	0.623566	-0.760443	0.44699	0.970751
AT1G63840	150.334	0.375467	0.491468	0.76397	0.444885	0.970751
AT2G34940	23.0337	0.744419	0.979015	0.760375	0.44703	0.970751
AT2G40140	1293.91	0.541097	0.711301	0.760715	0.446828	0.970751
AT4G00020	123.889	-0.488509	0.641306	-0.761742	0.446214	0.970751
AT4G14465	87.3124	-0.725838	0.952793	-0.7618	0.446179	0.970751
AT4G23270	755.934	0.383666	0.503659	0.761758	0.446205	0.970751
AT5G40440	110.338	0.339214	0.444609	0.762948	0.445494	0.970751
AT1G54320	917.59	0.234784	0.309158	0.759432	0.447594	0.971075
AT4G39090	9660.53	0.399402	0.52718	0.75762	0.448678	0.97209
AT1G72900	700.108	0.549928	0.726822	0.75662	0.449278	0.97269
AT3G01480	4062.64	-0.367947	0.488562	-0.753121	0.451377	0.973624
AT3G48360	6227.27	0.43454	0.576526	0.753721	0.451017	0.973624
AT5G53750	145.086	-0.464111	0.616143	-0.753252	0.451299	0.973624
AT3G59660	582.981	0.36962	0.491451	0.7521	0.451991	0.973961
AT2G23150	160.648	0.441705	0.59299	0.744878	0.456346	0.975141
AT2G39730	125508	-0.569642	0.761389	-0.748161	0.454363	0.975141
AT3G28510	86.4965	1.16924	1.56688	0.746219	0.455535	0.975141
AT5G41260	901.797	-0.424833	0.569171	-0.746408	0.455421	0.975141
AT4G34990	48.2821	-0.473045	0.635487	-0.744383	0.456645	0.975172
AT1G53350	177.277	-0.294711	0.399159	-0.738331	0.460314	0.975588
AT2G44920	1191.96	-0.272361	0.367822	-0.74047	0.459015	0.975588
AT3G47600	167.277	-0.286485	0.38687	-0.740519	0.458985	0.975588
AT5G38350	21.1848	1.24981	1.68791	0.740449	0.459028	0.975588
AT5G45110	725.362	0.400007	0.541785	0.738313	0.460324	0.975588
AT5G48780	23.206	0.520607	0.706065	0.737335	0.460919	0.975588
AT2G15890	3548.92	-0.408773	0.556244	-0.734881	0.462412	0.975934
AT2G38130	272.706	0.180768	0.247139	0.731444	0.464508	0.976638
AT1G11350	628.881	-0.288718	0.397304	-0.726693	0.467414	0.976856
AT3G04790	2672.38	-0.521213	0.715884	-0.72807	0.466571	0.976856
AT4G01010	248.9	0.553589	0.75766	0.730657	0.464989	0.976856
AT4G03280	22243	-0.402043	0.550584	-0.730212	0.465261	0.976856
AT4G11260	1897.05	0.186476	0.256936	0.72577	0.46798	0.976856
AT4G34710	7520.88	-0.314818	0.434416	-0.724694	0.46864	0.976856
AT4G37610	988.981	0.380345	0.521738	0.728995	0.466005	0.976856
AT5G06860	14.58	0.782023	1.07177	0.729654	0.465602	0.976856
AT3G11630	11504	-0.399384	0.551457	-0.724234	0.468922	0.976948
AT1G35710	986.979	0.685837	0.950486	0.721565	0.470562	0.977809
AT3G14150	301.413	-0.268769	0.373327	-0.719928	0.471569	0.977809
AT3G24590	603.931	-0.304435	0.422054	-0.721319	0.470713	0.977809
AT3G50930	284.019	0.680013	0.943347	0.720852	0.471001	0.977809
AT1G23710	553.068	0.615716	0.855385	0.719812	0.471641	0.977873
AT3G44480	719.026	0.365929	0.508661	0.719397	0.471896	0.977893
AT1G33520	647.986	-0.424835	0.597074	-0.711528	0.476757	0.979247
AT2G39430	116.956	-1.13915	1.59297	-0.715109	0.474542	0.979247
AT2G41010	330.644	-0.503949	0.704705	-0.715121	0.474534	0.979247
AT3G14460	36.648	0.739177	1.04177	0.709538	0.477991	0.979247
AT4G19920	6.80467	1.53462	2.17369	0.705998	0.480189	0.979247
AT4G22300	216.05	0.281777	0.397579	0.708731	0.478491	0.979247
AT5G05140	614.314	0.391852	0.552454	0.709295	0.478142	0.979247
AT5G45260	339.55	-0.334145	0.469182	-0.712185	0.47635	0.979247
AT4G11280	645.436	0.698343	0.990702	0.704897	0.480874	0.97952
AT4G10390	35.828	0.567795	0.810333	0.700694	0.483494	0.979932
AT5G54610	104.155	1.09515	1.56278	0.700771	0.483446	0.979932
AT4G36500	873.029	-0.530332	0.758438	-0.699242	0.484401	0.980334
AT5G11920	58.3008	0.923498	1.32929	0.694731	0.487224	0.981077
AT5G54860	250.243	0.438074	0.6299	0.695467	0.486763	0.981077
AT1G01470	784.666	0.39472	0.569389	0.693234	0.488163	0.981477
AT2G03070	291.004	0.222402	0.321224	0.692357	0.488713	0.981732
AT2G37660	6131.5	-0.363472	0.525665	-0.691453	0.489281	0.981898
AT2G20570	2225.01	0.498655	0.722447	0.690231	0.490049	0.982471
AT1G04510	834.845	-0.231812	0.337461	-0.68693	0.492127	0.982744
AT1G77920	163.645	0.439393	0.645013	0.681215	0.495735	0.982744
AT2G02930	104.415	0.852136	1.24224	0.685965	0.492735	0.982744
AT3G45640	1975.89	-0.50234	0.734894	-0.683555	0.494256	0.982744
AT4G23690	203.193	-0.837932	1.21835	-0.687761	0.491603	0.982744
AT4G33680	2025.61	-0.352705	0.517495	-0.681562	0.495516	0.982744
AT2G34720	353.625	0.368447	0.5427	0.678915	0.497192	0.983187
AT1G07745	104.645	-0.331409	0.489694	-0.676767	0.498554	0.984173
AT1G72450	1091.57	-0.486421	0.720362	-0.675246	0.499519	0.984694
AT2G34690	697.421	0.349303	0.518929	0.673122	0.50087	0.98499
AT3G12780	26945.3	-0.434605	0.652266	-0.666299	0.50522	0.986454
AT4G28650	17.3404	-0.672078	1.00767	-0.666962	0.504796	0.986454
AT5G47260	6.68904	1.68303	2.52164	0.667434	0.504495	0.986454
AT1G59218	15.9157	-0.460545	0.692491	-0.665056	0.506015	0.987045
AT1G09090	30.7137	-1.07793	1.62738	-0.66237	0.507734	0.987116
AT3G21220	369.62	-0.274835	0.415907	-0.660809	0.508735	0.987116
AT1G66090	290.044	-0.699284	1.06876	-0.654295	0.512922	0.987449
AT3G59060	1986.89	-0.401894	0.612257	-0.656414	0.511558	0.987449
AT5G41550	14.3563	-0.755575	1.15371	-0.65491	0.512525	0.987449
AT3G09020	140.284	0.611229	0.93928	0.650742	0.515213	0.98775
AT5G01890	542.512	-0.476678	0.730456	-0.652576	0.51403	0.98775
AT3G04220	41.7238	0.860922	1.32582	0.649351	0.516112	0.988102
AT4G16860	647.356	-0.56758	0.874967	-0.648687	0.516541	0.988532
AT1G01040	579.443	-0.330819	0.510207	-0.648402	0.516725	0.988596
AT3G02850	26.4228	0.604511	0.934212	0.647082	0.517579	0.988754
AT3G16470	2186.82	-0.329718	0.512254	-0.643662	0.519795	0.989166
AT3G23700	2202.82	-0.219908	0.341787	-0.643405	0.519961	0.989166
AT4G11210	31.2429	-1.01221	1.57592	-0.642296	0.520681	0.98941
AT5G56040	729.758	0.333628	0.519827	0.641806	0.520999	0.989533
AT2G23810	2322.83	0.417914	0.651889	0.641081	0.52147	0.989994
AT1G24150	315.89	0.387658	0.60517	0.640577	0.521797	0.990145
AT4G31550	791.816	0.436347	0.681679	0.640106	0.522104	0.990145
AT3G05200	897.484	0.412577	0.645155	0.6395	0.522498	0.990198
AT4G02550	150.554	0.287433	0.449308	0.639724	0.522352	0.990198
AT3G45410	67.9786	0.7534	1.1791	0.63896	0.522849	0.990337
AT1G56650	9.86879	-1.01708	1.5966	-0.637026	0.524108	0.990586
AT2G20230	1658.86	0.332607	0.522183	0.636955	0.524154	0.990586
AT1G72920	135.023	0.769882	1.21974	0.631184	0.52792	0.990762
AT2G46370	785.668	0.236248	0.374618	0.630638	0.528277	0.990762
AT4G34620	12113.6	0.40317	0.639754	0.630196	0.528566	0.990762
AT5G03780	141.275	0.383698	0.609231	0.629807	0.528821	0.991057
AT3G63190	2470.04	-0.300115	0.477178	-0.628938	0.52939	0.991145
AT3G18165	502.172	-0.129934	0.208509	-0.623157	0.533181	0.992418
AT2G21120	692.736	-0.283802	0.457697	-0.620066	0.535214	0.993087
AT4G26540	390.891	0.364018	0.587807	0.619281	0.535731	0.993087
AT1G22070	396.768	0.311098	0.505644	0.615252	0.538388	0.993527
AT4G35450	5509.48	0.219055	0.35889	0.610367	0.541619	0.994542
AT1G01720	815.623	0.496616	0.82338	0.603143	0.546413	0.995518
AT1G31280	344.617	-0.188036	0.313451	-0.599889	0.54858	0.995518
AT1G45145	598.802	0.623403	1.03372	0.60307	0.546462	0.995518
AT1G72940	343.431	0.385466	0.63646	0.60564	0.544754	0.995518
AT3G03300	317.919	-0.352411	0.583294	-0.604173	0.545728	0.995518
AT4G37930	31530	-0.552244	0.920868	-0.599699	0.548707	0.995518
AT5G24590	545.259	0.26347	0.437314	0.602472	0.54686	0.995518
AT5G62210	111.8	-0.851259	1.40807	-0.604558	0.545473	0.995518
AT5G59550	640.864	-0.451007	0.752618	-0.59925	0.549006	0.995726
AT2G30860	12180.1	0.361974	0.606128	0.597191	0.55038	0.995749
AT2G36740	246.197	0.274923	0.45987	0.597828	0.549955	0.995749
AT2G46830	1075.9	0.387214	0.650322	0.595419	0.551564	0.996203
AT5G03210	8.40139	0.837821	1.40706	0.595442	0.551548	0.996203
AT5G06720	43.3981	-0.436653	0.734407	-0.594565	0.552134	0.996458
AT1G17600	96.5679	0.547656	0.922935	0.593385	0.552923	0.996968
AT3G33520	397.164	-0.218435	0.369282	-0.591511	0.554178	0.99713
AT3G46710	5.73436	1.064	1.79853	0.591594	0.554122	0.99713
AT4G31500	2384.74	0.375264	0.633927	0.591968	0.553872	0.99713
AT1G14920	1149.25	0.398932	0.692919	0.575726	0.5648	0.997152
AT1G18890	540.729	0.250846	0.42934	0.584259	0.559046	0.997152
AT1G23740	2157.56	-0.432396	0.738921	-0.585173	0.558432	0.997152
AT1G35680	5949.09	-0.332345	0.564002	-0.589263	0.555685	0.997152
AT2G16720	52.1434	0.509891	0.868357	0.587191	0.557076	0.997152
AT2G44490	3227.52	-0.329103	0.564688	-0.582806	0.560024	0.997152
AT2G44620	1110.72	0.22386	0.38571	0.580385	0.561655	0.997152
AT3G01290	4673.12	0.437065	0.758028	0.576581	0.564222	0.997152
AT3G28910	516.504	0.189226	0.327804	0.577254	0.563768	0.997152
AT3G47460	159.525	0.252527	0.434549	0.581125	0.561156	0.997152
AT3G60820	1658.13	0.142808	0.245408	0.581918	0.560622	0.997152
AT3G61220	520.843	0.565933	0.974389	0.580808	0.56137	0.997152
AT3G63420	333.84	0.295245	0.502359	0.587718	0.556722	0.997152
AT4G14365	747.14	0.606373	1.04811	0.578538	0.562901	0.997152
AT4G16890	1739.86	0.289579	0.502213	0.576605	0.564206	0.997152
AT4G26850	4677.67	0.452374	0.782222	0.578318	0.563049	0.997152
AT4G37000	742.31	-0.255128	0.439971	-0.579874	0.562	0.997152
AT4G37640	877.34	-0.361945	0.617682	-0.585974	0.557893	0.997152
AT5G03940	2686.34	-0.192647	0.333237	-0.578109	0.563191	0.997152
AT5G17490	67.7354	-0.522734	0.890657	-0.586909	0.557265	0.997152
AT5G27520	277.652	0.389593	0.6796	0.573268	0.566463	0.997877
AT5G20480	149.237	0.425897	0.743511	0.572818	0.566768	0.997951
AT1G09340	14464.3	-0.510126	0.895958	-0.569364	0.569109	0.998036
AT2G39650	136.485	0.443937	0.779745	0.569337	0.569128	0.998036
AT4G08170	195.743	-0.226535	0.396782	-0.57093	0.568047	0.998036
AT1G14000	826.853	0.23422	0.4134	0.56657	0.571006	0.998566
AT2G05940	495.05	0.250995	0.445839	0.562971	0.573455	0.998579
AT5G48810	1788.04	0.26176	0.464815	0.563148	0.573334	0.998579
AT5G63840	1567.89	-0.11052	0.196475	-0.562512	0.573767	0.998622
AT1G27320	1518.88	0.277853	0.497153	0.558889	0.576237	0.998898
AT1G62630	178.801	-0.31154	0.556442	-0.559879	0.575562	0.998898
AT2G17050	13.1975	0.706906	1.26527	0.5587	0.576367	0.998898
AT5G66190	15723.9	-0.356217	0.636422	-0.559718	0.575672	0.998898
AT2G01820	1618.77	-0.19582	0.350895	-0.558059	0.576804	0.999082
AT2G30020	305.422	0.385155	0.692342	0.556308	0.578001	0.999664
AT5G08330	1267.57	-0.390618	0.702082	-0.556372	0.577957	0.999664
AT1G01060	1617.2	-0.341687	0.839711	-0.40691	0.684074	1
AT1G01820	937.285	0.105102	0.429165	0.244898	0.806535	1
AT1G02360	224.926	0.298691	1.07923	0.276763	0.781962	1
AT1G02860	230.01	0.248475	0.637984	0.389469	0.696929	1
AT1G05010	7169.75	0.0319066	0.441757	0.0722264	0.942422	1
AT1G05690	68.7277	0.303252	0.591495	0.512687	0.60817	1
AT1G05840	560.736	-0.242132	0.76732	-0.315556	0.75234	1
AT1G06160	130.923	-0.385194	0.812866	-0.473871	0.635592	1
AT1G07000	517.377	0.320306	0.61094	0.524284	0.600081	1
AT1G07360	621.562	0.0353482	0.298038	0.118603	0.90559	1
AT1G08590	6.60424	-0.120653	1.71829	-0.0702173	0.944021	1
AT1G08720	450.468	-0.193327	0.368363	-0.524829	0.599702	1
AT1G08810	122.761	-0.0935553	0.51119	-0.183015	0.854787	1
AT1G09700	157.735	0.121337	0.293709	0.413121	0.679518	1
AT1G09770	2540.27	-0.0583056	0.606697	-0.0961033	0.923439	1
AT1G09970	4589.51	-0.00992648	0.498828	-0.0198996	0.984123	1
AT1G10170	1146.27	0.120787	0.627221	0.192575	0.847292	1
AT1G10210	118.911	0.0304272	0.579472	0.0525085	0.958124	1
AT1G11260	7736.17	-0.14718	0.891741	-0.165048	0.868906	1
AT1G11310	2203.77	0.0234851	0.47752	0.0491814	0.960775	1
AT1G12210	8.27212	0.0839915	0.983132	0.0854326	0.931917	1
AT1G12220	184.656	0.191778	0.619094	0.309772	0.756734	1
AT1G12280	168.151	0.0577839	0.437667	0.132027	0.894963	1
AT1G12290	54.7136	0.140668	0.561735	0.250416	0.802265	1
AT1G13440	24269	-0.0555059	0.45802	-0.121187	0.903543	1
AT1G13780	93.5738	0.0907429	0.458432	0.197942	0.84309	1
AT1G14790	179.088	0.148898	0.374521	0.397567	0.690949	1
AT1G15780	767.389	0.133146	0.369316	0.360521	0.718458	1
AT1G15890	90.4964	0.0287085	0.450729	0.0636935	0.949214	1
AT1G16130	199.912	-0.00494679	0.831584	-0.00594864	0.995254	1
AT1G16880	5946.77	-0.136908	0.420611	-0.325499	0.744803	1
AT1G17520	213.808	-0.146675	0.427917	-0.342766	0.731775	1
AT1G17610	3.14171	-0.860178	1.79945	-0.478023	0.632634	1
AT1G18350	5.70351	0.033264	1.548	0.0214884	0.982856	1
AT1G18590	323.983	-0.399652	0.795665	-0.502287	0.615466	1
AT1G18710	105.914	0.313179	0.807599	0.387791	0.698171	1
AT1G19020	561.863	-0.0403106	0.853809	-0.0472127	0.962344	1
AT1G19670	868.221	-0.27667	0.739368	-0.374198	0.708257	1
AT1G20620	33014.8	-0.302182	0.799502	-0.377963	0.705458	1
AT1G20980	1477.34	-0.0277424	0.467846	-0.0592982	0.952715	1
AT1G21590	576.818	-0.101138	0.364388	-0.277554	0.781355	1
AT1G21910	659.315	0.278496	1.05963	0.262823	0.792687	1
AT1G22640	296.71	0.10653	0.873939	0.121896	0.902981	1
AT1G22920	522.677	0.0218422	0.230559	0.0947358	0.924525	1
AT1G24100	999.26	0.239674	0.536315	0.44689	0.654955	1
AT1G24450	175.357	0.110337	0.377273	0.29246	0.769935	1
AT1G25390	434.127	0.217816	0.430006	0.506542	0.612477	1
AT1G25540	494.932	-0.212753	0.483787	-0.439767	0.660106	1
AT1G27170	37.4059	-0.123525	0.63617	-0.19417	0.846043	1
AT1G27180	93.225	0.0998133	0.577845	0.172734	0.862861	1
AT1G28370	111.327	-0.119911	0.872106	-0.137496	0.890639	1
AT1G28380	1081.56	-0.00260594	0.516602	-0.00504438	0.995975	1
AT1G28440	1102.52	-0.0716742	0.461442	-0.155326	0.876564	1
AT1G29340	1093.27	0.146138	0.385769	0.378822	0.70482	1
AT1G29690	655.692	-0.133158	0.596876	-0.223091	0.823465	1
AT1G30210	546.765	-0.0642889	0.197229	-0.325961	0.744454	1
AT1G31130	1377.38	-0.176085	0.645446	-0.272811	0.784999	1
AT1G31420	2073.48	0.0693271	0.268214	0.258477	0.796039	1
AT1G31540	765.942	-0.0479715	0.637649	-0.0752317	0.94003	1
AT1G31580	8409.25	0.25643	1.00045	0.256314	0.797708	1
AT1G32230	3616.1	-0.0844121	0.569289	-0.148276	0.882125	1
AT1G32540	269.769	-0.288734	0.698338	-0.413459	0.67927	1
AT1G32920	1266.43	-0.262662	0.747471	-0.351401	0.725288	1
AT1G33590	3273.24	0.0264179	0.545604	0.0484196	0.961382	1
AT1G33980	657.02	0.140353	0.338771	0.414301	0.678654	1
AT1G34750	205.71	0.251014	0.552773	0.4541	0.649757	1
AT1G35515	10.9481	-0.788713	1.54464	-0.510613	0.609622	1
AT1G42970	32352.1	-0.472111	0.882139	-0.535189	0.592519	1
AT1G44350	293.899	0.322807	0.680579	0.474313	0.635277	1
AT1G49860	266.069	-0.543839	1.86785	-0.291158	0.77093	1
AT1G49950	550.879	0.0804367	0.325363	0.247221	0.804737	1
AT1G50180	58.6017	0.290621	0.712853	0.407687	0.683504	1
AT1G50740	347.663	0.00825825	0.4553	0.0181381	0.985529	1
AT1G51090	49.6843	0.321796	0.853817	0.376891	0.706255	1
AT1G52740	2131.42	0.181396	0.605206	0.299725	0.764387	1
AT1G53130	5.17411	-1.74072	3.43699	-0.506466	0.612529	1
AT1G53230	70.5434	-0.0462494	0.774177	-0.0597401	0.952363	1
AT1G53240	4662.43	0.0616612	0.511714	0.120499	0.904088	1
AT1G53940	9.50596	0.826145	1.81538	0.45508	0.649051	1
AT1G54470	2.82379	0.264349	1.71153	0.154452	0.877253	1
AT1G55210	816.13	0.213604	0.662962	0.322196	0.747304	1
AT1G56200	2650.27	-0.0715016	0.594565	-0.120259	0.904278	1
AT1G56540	65.5662	-0.467856	0.868068	-0.538962	0.589913	1
AT1G57630	56.0488	0.543294	1.1668	0.465625	0.641484	1
AT1G58170	30.7721	-0.513677	1.22651	-0.418811	0.675355	1
AT1G58200	846.149	-0.119429	0.346223	-0.34495	0.730132	1
AT1G58410	18.4525	-0.204766	0.715565	-0.28616	0.774755	1
AT1G58602	2033.4	0.0166591	0.556093	0.0299574	0.976101	1
AT1G59620	205.639	-0.0374806	0.397038	-0.0944006	0.924791	1
AT1G59780	9.57989	-0.637479	1.21157	-0.526161	0.598776	1
AT1G59870	16385.2	-0.198196	0.768079	-0.258041	0.796375	1
AT1G61100	2166.29	-0.0920985	0.76374	-0.120589	0.904017	1
AT1G61180	251.535	-0.0877652	0.423069	-0.207449	0.835659	1
AT1G61190	982.311	-0.303177	0.692117	-0.438043	0.661355	1
AT1G61560	82.8359	0.651867	1.35303	0.481784	0.629959	1
AT1G61850	589.536	-0.213999	0.53335	-0.401235	0.688247	1
AT1G61890	613.925	0.241229	0.568279	0.42449	0.671208	1
AT1G62950	66.2893	-0.112519	0.483031	-0.232944	0.815805	1
AT1G63350	111.945	-0.105473	0.626364	-0.168389	0.866277	1
AT1G63360	389.859	-0.089961	0.382091	-0.235444	0.813864	1
AT1G63730	33.1089	-0.435665	0.807066	-0.539813	0.589326	1
AT1G63740	204.496	0.242343	0.719057	0.337029	0.736095	1
AT1G63750	405.527	-0.356787	0.684055	-0.521577	0.601965	1
AT1G63860	522.664	-0.216943	0.928329	-0.233691	0.815225	1
AT1G63870	2.91174	-0.239567	2.01964	-0.118618	0.905578	1
AT1G63880	978.473	0.00968322	0.459619	0.0210679	0.983191	1
AT1G64060	288.67	-0.191733	0.653446	-0.293419	0.769202	1
AT1G64550	1172.58	-0.0379158	0.350499	-0.108177	0.913856	1
AT1G64790	1472.2	-0.150484	0.49366	-0.304834	0.760492	1
AT1G65850	8.58211	0.076872	1.16721	0.0658598	0.947489	1
AT1G65930	12741.8	0.0699882	0.310505	0.225401	0.821667	1
AT1G68520	5570.65	-0.0189099	0.568392	-0.033269	0.97346	1
AT1G68530	4830.44	-0.217884	0.509483	-0.427658	0.6689	1
AT1G69260	132.863	-0.145015	0.624966	-0.232036	0.81651	1
AT1G69370	140.209	0.0272014	0.403278	0.0674507	0.946223	1
AT1G69550	370.725	0.184607	0.53713	0.343692	0.731078	1
AT1G70690	118.396	-0.0326996	0.764451	-0.0427752	0.965881	1
AT1G70700	1254.28	0.263307	0.687263	0.383124	0.701628	1
AT1G71030	624.081	-0.0376191	0.548099	-0.0686357	0.94528	1
AT1G71100	347.697	0.13957	0.683895	0.204081	0.83829	1
AT1G71220	1153.84	0.138433	0.562643	0.24604	0.805651	1
AT1G71697	328.314	0.125153	0.473184	0.264492	0.791401	1
AT1G72180	1157.36	-0.279851	0.517849	-0.54041	0.588914	1
AT1G72520	544.911	-0.111227	1.07049	-0.103903	0.917247	1
AT1G72840	82.3147	0.228952	0.446986	0.512212	0.608503	1
AT1G72850	4.35439	-0.590315	1.76427	-0.334594	0.737931	1
AT1G72870	18.3096	-0.57403	1.19863	-0.478907	0.632005	1
AT1G72890	90.4205	-0.0256747	0.393873	-0.0651852	0.948027	1
AT1G72950	13.1495	0.466613	0.926324	0.503725	0.614455	1
AT1G74100	1056.74	0.157428	0.690308	0.228055	0.819603	1
AT1G74520	443.737	-0.167666	0.31235	-0.536791	0.591412	1
AT1G74640	550.476	0.232045	0.423829	0.547497	0.584038	1
AT1G74840	1000.53	-0.304096	0.657449	-0.462539	0.643695	1
AT1G74930	91.69	0.351479	1.14287	0.307542	0.758431	1
AT1G75020	217.282	0.161041	0.471531	0.341527	0.732707	1
AT1G75380	4427.28	-0.17346	0.39249	-0.441948	0.658527	1
AT1G75460	1812.81	-0.243003	0.670385	-0.362483	0.716991	1
AT1G76360	419.368	0.150809	0.553875	0.27228	0.785407	1
AT1G76650	202.344	-0.0224724	1.14494	-0.0196276	0.98434	1
AT1G77280	121.415	0.299723	0.586962	0.510634	0.609607	1
AT1G78410	71.9059	-0.629779	1.21079	-0.52014	0.602966	1
AT1G78600	379.714	0.265151	0.528901	0.501325	0.616143	1
AT1G79380	1096.96	0.0398422	0.293785	0.135617	0.892124	1
AT1G80080	265.873	-0.0546394	0.657361	-0.0831193	0.933757	1
AT2G01570	1589.09	-0.0198065	0.577028	-0.0343251	0.972618	1
AT2G02130	1439.14	-0.212006	0.806511	-0.262868	0.792652	1
AT2G02860	411.476	0.0726089	0.519943	0.139648	0.888938	1
AT2G11000	273.065	-0.188474	0.340111	-0.554155	0.579473	1
AT2G13790	634.517	0.065686	0.835548	0.0786143	0.937339	1
AT2G15080	568.526	-0.054694	0.780859	-0.0700434	0.944159	1
AT2G16250	130.586	0.127729	0.784476	0.16282	0.87066	1
AT2G16390	185.766	-0.268761	0.516981	-0.519866	0.603157	1
AT2G17055	2.30724	0.00310147	3.09233	0.00100295	0.9992	1
AT2G17290	552.245	-0.0773213	0.55239	-0.139976	0.888679	1
AT2G19560	194.96	0.109974	0.412028	0.26691	0.789538	1
AT2G20310	115.433	0.0884352	0.270341	0.327125	0.743573	1
AT2G20610	1144.32	-0.0555677	0.570241	-0.097446	0.922372	1
AT2G20890	5992.29	-0.228119	0.48193	-0.473345	0.635967	1
AT2G21100	68.8341	-0.113865	1.41753	-0.0803264	0.935978	1
AT2G21330	21642.4	-0.117473	0.762291	-0.154105	0.877527	1
AT2G22300	1262.95	-0.263502	0.794446	-0.331681	0.74013	1
AT2G22330	882.352	0.0640194	0.466131	0.137342	0.89076	1
AT2G23620	23.0758	-0.133885	0.884273	-0.151407	0.879655	1
AT2G25620	215.592	0.211926	0.52224	0.405802	0.684888	1
AT2G25735	324.829	-0.0891249	0.852926	-0.104493	0.916778	1
AT2G26400	41.0989	0.328441	1.10813	0.296392	0.766931	1
AT2G26530	505.68	0.126551	0.764242	0.16559	0.86848	1
AT2G26560	1132.5	0.156452	1.36271	0.114809	0.908596	1
AT2G27050	1485.22	-0.16387	0.414122	-0.395704	0.692323	1
AT2G27690	162.358	0.251413	1.25167	0.200862	0.840806	1
AT2G28380	624.375	0.0965392	0.317369	0.304186	0.760986	1
AT2G28670	3.47862	-0.543739	1.37372	-0.395815	0.692242	1
AT2G28900	2699.51	0.0492519	0.682037	0.072213	0.942432	1
AT2G29650	1182.14	-0.302428	0.718206	-0.421089	0.67369	1
AT2G30110	2519.47	-0.031277	0.276345	-0.113181	0.909887	1
AT2G30870	5951.34	0.0899737	0.609465	0.147627	0.882637	1
AT2G31180	6.08395	0.563191	1.22991	0.457913	0.647015	1
AT2G31360	1778.54	-0.0384038	0.434519	-0.0883824	0.929573	1
AT2G31870	89.4038	-0.0808935	0.525185	-0.154029	0.877587	1
AT2G33340	2039.19	-0.0549294	0.567361	-0.0968156	0.922873	1
AT2G34600	41.9081	0.335124	1.31252	0.255328	0.79847	1
AT2G35000	50.1573	0.121398	1.1365	0.106818	0.914933	1
AT2G35370	7529.29	-0.23247	0.771472	-0.301333	0.76316	1
AT2G35650	347.033	-0.184506	0.521624	-0.353714	0.723553	1
AT2G35690	289.236	0.134493	0.467486	0.287694	0.773581	1
AT2G35930	239.161	0.377507	0.79262	0.476278	0.633877	1
AT2G35940	623.113	0.206993	0.484772	0.426991	0.669386	1
AT2G37630	1174.45	0.285435	0.883731	0.322988	0.746704	1
AT2G37710	922.156	0.225135	0.484647	0.464535	0.642265	1
AT2G37940	1195.05	-0.278457	0.564993	-0.492849	0.622119	1
AT2G38290	669.385	-0.0189831	0.606262	-0.0313116	0.975021	1
AT2G38470	1812.75	-0.21518	0.822198	-0.261713	0.793542	1
AT2G38810	160.391	0.21369	0.66539	0.32115	0.748097	1
AT2G39010	6656.98	-0.0970866	0.69214	-0.14027	0.888446	1
AT2G39460	4302.21	0.0686037	0.386079	0.177694	0.858964	1
AT2G39770	2620.25	0.157489	0.345628	0.455661	0.648634	1
AT2G39940	583.912	-0.0828393	0.443859	-0.186634	0.851947	1
AT2G40000	4697.56	-0.0293562	0.732674	-0.0400672	0.96804	1
AT2G41370	113.925	0.173856	0.446351	0.389505	0.696902	1
AT2G41560	3148.35	0.253773	0.493679	0.514044	0.607221	1
AT2G41940	531.952	-0.171949	0.446704	-0.384928	0.700291	1
AT2G42010	452.829	-0.180712	0.39951	-0.452335	0.651028	1
AT2G43790	1078.42	0.163305	0.553661	0.294954	0.768029	1
AT2G44180	544.841	0.258973	0.509186	0.508601	0.611032	1
AT2G44840	52.587	0.330984	1.20422	0.274854	0.783428	1
AT2G44950	388.047	-0.145353	0.421309	-0.345002	0.730093	1
AT2G45770	726.471	-0.0915867	0.347009	-0.263932	0.791833	1
AT2G46220	3496.27	0.0619408	0.503575	0.123002	0.902106	1
AT2G46240	117.667	-0.0142674	0.377355	-0.037809	0.96984	1
AT2G46520	668.02	0.0822886	0.312186	0.263588	0.792098	1
AT2G46650	382.694	-0.179241	0.82479	-0.217317	0.827961	1
AT2G47730	7775.22	0.0953407	0.572684	0.16648	0.867779	1
AT2G48070	1216.52	-0.0613108	0.374949	-0.163518	0.870111	1
AT3G01420	2242.41	0.422388	1.80604	0.233875	0.815082	1
AT3G02130	652.44	-0.172283	0.491666	-0.350407	0.726033	1
AT3G02840	40.4812	0.628963	1.27922	0.491678	0.622947	1
AT3G03000	148.034	-0.353359	0.703927	-0.501982	0.61568	1
AT3G03450	67.3599	-0.12877	0.815531	-0.157897	0.874538	1
AT3G03770	640.86	-0.393107	0.717557	-0.54784	0.583802	1
AT3G05370	212.496	0.333445	0.826183	0.403597	0.686509	1
AT3G05420	878.059	0.0141375	0.239687	0.0589831	0.952966	1
AT3G05650	74.4913	0.0898399	0.879667	0.102129	0.918654	1
AT3G07040	270.231	-0.0896808	0.760027	-0.117997	0.90607	1
AT3G07525	100.028	0.1878	0.554771	0.338518	0.734973	1
AT3G08980	52.1666	0.17078	0.558592	0.305734	0.759807	1
AT3G09260	16153.6	-0.232086	0.970949	-0.23903	0.811082	1
AT3G09600	504.128	-0.0510024	0.394941	-0.129139	0.897247	1
AT3G09830	396.191	0.159976	0.625154	0.255899	0.798029	1
AT3G10640	621.843	0.0757166	0.378551	0.200017	0.841467	1
AT3G10920	2950.58	0.00834409	0.393391	0.0212107	0.983078	1
AT3G11170	4454.04	-0.201281	0.620596	-0.324335	0.745684	1
AT3G11480	2.54196	0.22374	3.01481	0.0742138	0.94084	1
AT3G11650	187.955	-0.254585	0.485891	-0.523954	0.600311	1
AT3G11840	124.105	0.0260578	0.746595	0.0349022	0.972158	1
AT3G12250	102.049	-0.14994	0.491459	-0.305091	0.760297	1
AT3G12500	212.064	-0.125318	1.17558	-0.106601	0.915106	1
AT3G12810	395.32	0.175538	0.568329	0.308867	0.757423	1
AT3G14110	1709.61	-0.00839547	0.318804	-0.0263343	0.978991	1
AT3G14415	12329.2	-0.0019598	0.43774	-0.00447709	0.996428	1
AT3G14420	21610.7	-0.215545	0.458733	-0.46987	0.638448	1
AT3G14470	107.827	0.268983	0.779512	0.345066	0.730045	1
AT3G15020	489.308	-0.239715	0.592543	-0.404553	0.685806	1
AT3G15210	1139.42	-0.0876533	0.988425	-0.0886798	0.929336	1
AT3G15850	2945.69	0.164049	0.417955	0.392505	0.694685	1
AT3G16530	1746.31	-0.364461	1.14153	-0.319274	0.749519	1
AT3G16640	27324.3	0.304402	0.720142	0.422697	0.672516	1
AT3G16720	554.789	0.243427	0.88145	0.276167	0.78242	1
AT3G16770	4875.47	-0.362629	1.13137	-0.320521	0.748573	1
AT3G16785	547.994	0.104075	0.48882	0.212912	0.831396	1
AT3G17210	971.41	0.166156	0.355318	0.467625	0.640053	1
AT3G19970	148.764	0.0419889	0.557194	0.0753578	0.93993	1
AT3G20200	57.6499	-0.23981	0.611824	-0.391959	0.695089	1
AT3G20410	826.113	0.00616779	0.651941	0.00946067	0.992452	1
AT3G20420	42.899	-0.296337	0.608135	-0.487289	0.626053	1
AT3G20600	132.537	0.109233	0.864498	0.126355	0.899451	1
AT3G20770	2896.02	0.187532	0.617135	0.303875	0.761223	1
AT3G22890	8728.25	-0.192271	0.495159	-0.388301	0.697793	1
AT3G23010	36.0299	-0.134308	0.745375	-0.180188	0.857005	1
AT3G23110	102.301	0.169023	0.869663	0.194354	0.845899	1
AT3G23400	2783.02	-0.308789	0.58565	-0.527259	0.598014	1
AT3G24020	13.8319	-0.415125	1.7929	-0.231539	0.816896	1
AT3G24240	68.5118	-0.520008	1.23153	-0.422247	0.672845	1
AT3G24500	122.819	0.126104	0.511863	0.246362	0.805402	1
AT3G24550	2110.71	0.129414	0.449051	0.288195	0.773197	1
AT3G25020	94.6345	0.19444	0.428417	0.453857	0.649932	1
AT3G25520	9073.7	0.132948	0.324446	0.409769	0.681975	1
AT3G25760	761.48	-0.138483	0.63484	-0.218138	0.827322	1
AT3G25770	2866.22	-0.236206	1.07604	-0.219513	0.82625	1
AT3G26650	33097.2	-0.129471	0.328788	-0.393781	0.693743	1
AT3G27890	650.944	0.158534	0.596805	0.265638	0.790518	1
AT3G28040	1432.4	0.0541805	0.38256	0.141626	0.887375	1
AT3G28930	567.679	0.173128	0.870502	0.198883	0.842354	1
AT3G43300	1884.97	0.217771	0.566496	0.384418	0.700669	1
AT3G44630	648.527	0.0413804	0.622949	0.0664265	0.947038	1
AT3G44670	619.405	0.251061	0.61172	0.410419	0.681499	1
AT3G45140	9402.55	-0.433954	0.809468	-0.536098	0.591891	1
AT3G45260	490.9	0.0209073	0.426927	0.0489717	0.960942	1
AT3G46510	1196.08	0.216852	0.419701	0.516681	0.605379	1
AT3G46530	587.521	-0.313718	0.584938	-0.536327	0.591733	1
AT3G46620	756.314	0.238793	0.888271	0.268829	0.788061	1
AT3G46730	8.08949	-0.139999	1.32513	-0.105649	0.915861	1
AT3G48990	7664.51	0.123984	0.59995	0.206658	0.836277	1
AT3G49350	334.944	0.141096	0.344731	0.409295	0.682323	1
AT3G49500	485.762	0.148454	0.297473	0.499051	0.617743	1
AT3G49530	647.325	0.0553755	0.51838	0.106824	0.914928	1
AT3G49850	206.071	0.108505	0.29844	0.363573	0.716177	1
AT3G49860	31.268	0.0476953	1.3562	0.0351683	0.971946	1
AT3G50950	1974.1	0.222434	0.499037	0.445726	0.655795	1
AT3G50970	178.035	-0.151168	1.24051	-0.12186	0.90301	1
AT3G51550	4745.61	-0.0587398	0.448474	-0.130977	0.895794	1
AT3G52400	1027.99	-0.304006	0.715143	-0.425099	0.670765	1
AT3G54560	583.631	0.334286	0.732376	0.456441	0.648073	1
AT3G54920	2147.5	0.113376	0.608272	0.186391	0.852138	1
AT3G55230	246.814	-0.770204	1.97154	-0.39066	0.696048	1
AT3G55730	77.8149	-0.219411	0.491632	-0.446291	0.655387	1
AT3G56710	161.013	-0.185308	1.03715	-0.17867	0.858197	1
AT3G57330	1932.8	0.0338967	0.619633	0.0547045	0.956374	1
AT3G57450	879.845	0.150642	0.755243	0.199461	0.841902	1
AT3G57530	1302.17	-0.15199	0.506143	-0.300291	0.763955	1
AT3G58090	73.5036	-0.137429	0.384323	-0.357587	0.720652	1
AT3G59080	511.304	0.196453	0.752199	0.261172	0.79396	1
AT3G59420	203.954	-0.327041	0.638192	-0.51245	0.608336	1
AT3G60190	904.071	-0.118123	0.377285	-0.313086	0.754215	1
AT3G61710	369.877	-0.00661085	0.330056	-0.0200295	0.98402	1
AT3G62030	12443.1	-0.374043	0.855729	-0.437104	0.662036	1
AT3G62770	557.235	0.0559619	0.330964	0.169088	0.865728	1
AT3G62800	151.473	0.105848	0.445724	0.237474	0.812289	1
AT4G01060	32.086	-0.13576	1.02447	-0.132517	0.894575	1
AT4G01280	215.098	0.186871	0.397566	0.470038	0.638328	1
AT4G02195	114.95	-0.0500444	0.406758	-0.123032	0.902081	1
AT4G02410	313.978	0.258068	0.676778	0.381318	0.702967	1
AT4G03550	1170.95	0.00520187	0.52167	0.00997159	0.992044	1
AT4G03560	2263.19	-0.0948126	0.404591	-0.234342	0.814719	1
AT4G03960	104.269	0.338387	0.706425	0.479014	0.631929	1
AT4G04700	89.881	0.0103516	0.703189	0.0147209	0.988255	1
AT4G04780	176.374	0.135589	0.323269	0.419432	0.674901	1
AT4G08500	583.802	0.0654812	0.363145	0.180317	0.856904	1
AT4G09570	500.514	-0.36061	0.695891	-0.518199	0.60432	1
AT4G11130	122.319	0.0483257	0.544601	0.0887359	0.929292	1
AT4G11140	41.5433	0.260003	0.901892	0.288286	0.773128	1
AT4G11150	4356.01	0.102946	0.267085	0.385442	0.69991	1
AT4G11330	318.287	-0.148096	0.385574	-0.384093	0.700909	1
AT4G11650	1189.29	0.58828	1.76153	0.33396	0.738409	1
AT4G11850	776.173	-0.162272	0.683045	-0.237571	0.812214	1
AT4G12020	309.642	0.0548779	0.53079	0.103389	0.917654	1
AT4G13580	55.1062	-0.369304	1.68447	-0.219241	0.826462	1
AT4G13810	114.58	0.194846	0.667005	0.292121	0.770194	1
AT4G13820	21.8035	0.157144	0.655011	0.239911	0.810399	1
AT4G14110	365.706	0.0855244	0.268217	0.318863	0.749831	1
AT4G14370	145.381	0.0749516	1.05737	0.0708848	0.943489	1
AT4G14400	1700.19	0.145213	1.08655	0.133646	0.893683	1
AT4G14430	912.112	0.0593495	0.686329	0.0864738	0.93109	1
AT4G15760	1771.57	0.18288	0.650013	0.281349	0.778443	1
AT4G15900	1035.88	-0.0560026	0.33855	-0.165419	0.868614	1
AT4G16260	826.786	0.281301	1.69685	0.165778	0.868331	1
AT4G16920	111.358	-0.22839	0.771463	-0.296048	0.767194	1
AT4G16950	856.804	0.0120117	0.671549	0.0178866	0.985729	1
AT4G16960	52.2201	0.275405	0.696556	0.395381	0.692562	1
AT4G16990	4205.05	-0.119908	0.501059	-0.239309	0.810866	1
AT4G17040	3071.46	-0.0749416	0.250466	-0.299209	0.764781	1
AT4G17490	747.971	-0.261064	0.981197	-0.266067	0.790188	1
AT4G17560	2941.31	-0.0386189	0.581759	-0.066383	0.947073	1
AT4G18360	113.259	0.389004	1.33062	0.292348	0.770021	1
AT4G19500	782.192	-0.129954	0.460535	-0.282181	0.777805	1
AT4G19520	1253.27	-0.0643438	0.928365	-0.0693087	0.944744	1
AT4G20260	7374.33	0.17187	0.672927	0.255406	0.79841	1
AT4G20380	561.677	0.12538	0.448124	0.279788	0.77964	1
AT4G21390	158.301	0.373844	1.04213	0.358732	0.719796	1
AT4G22130	357.868	-0.0753303	0.393747	-0.191316	0.848278	1
AT4G22890	6304.79	-0.33243	0.743033	-0.447395	0.65459	1
AT4G23190	539.513	0.204896	0.744117	0.275354	0.783044	1
AT4G23440	235.338	-0.148717	0.511761	-0.290599	0.771358	1
AT4G23570	970.967	-0.281775	0.531556	-0.530094	0.596047	1
AT4G23850	4207.46	0.0608024	0.392343	0.154973	0.876843	1
AT4G24230	1631.74	-0.0121945	0.703106	-0.0173438	0.986162	1
AT4G24380	80.1291	0.110603	0.895641	0.12349	0.901719	1
AT4G24460	278.32	-0.269659	0.503373	-0.535703	0.592164	1
AT4G25030	1863.88	0.218865	0.424649	0.515402	0.606272	1
AT4G25560	11.2171	-0.498748	1.80202	-0.276771	0.781956	1
AT4G26070	324.479	0.238574	0.540956	0.441023	0.659196	1
AT4G27220	3.94655	0.866808	1.63785	0.529234	0.596643	1
AT4G27450	1734.25	-0.101596	0.853337	-0.119057	0.90523	1
AT4G28350	74.6433	-0.210567	0.714975	-0.29451	0.768369	1
AT4G29380	666.937	0.190499	0.711088	0.267897	0.788778	1
AT4G30520	137.977	-0.142738	0.337894	-0.422433	0.672709	1
AT4G30950	6429.68	0.0358349	0.458535	0.0781507	0.937708	1
AT4G31750	234.512	-0.115682	0.316514	-0.365488	0.714747	1
AT4G31800	1219.3	-0.0680757	1.23062	-0.055318	0.955885	1
AT4G32770	451.904	-0.175727	0.638834	-0.275074	0.783259	1
AT4G32980	362.399	-0.231521	0.654542	-0.353714	0.723553	1
AT4G33050	1271.14	-0.362295	0.785523	-0.461215	0.644644	1
AT4G33430	1134.25	0.167253	0.359573	0.465143	0.641829	1
AT4G33925	23.3154	-0.0917405	0.631639	-0.145242	0.88452	1
AT4G33940	485.23	0.10783	0.386636	0.278894	0.780326	1
AT4G33950	304.42	0.152612	0.29609	0.515425	0.606256	1
AT4G34000	712.073	-0.106084	0.61341	-0.172942	0.862697	1
AT4G34460	1246.75	0.0328221	0.388308	0.0845259	0.932638	1
AT4G35770	8498.66	0.10358	1.38604	0.0747306	0.940429	1
AT4G36140	317.698	0.11178	0.514153	0.217407	0.827891	1
AT4G36150	152.568	0.29847	0.669607	0.445739	0.655786	1
AT4G36550	187.053	0.0834115	0.346354	0.240827	0.809689	1
AT4G37460	1072.55	0.200232	0.386139	0.518549	0.604075	1
AT4G37510	1389	-0.0992529	0.368152	-0.269597	0.78747	1
AT4G37560	89.8406	0.198772	0.408098	0.487071	0.626208	1
AT4G37870	4067.17	-0.0554518	0.545582	-0.101638	0.919044	1
AT4G38130	1857.39	-0.0344778	0.438411	-0.0786426	0.937317	1
AT4G38700	47.8994	0.0532153	0.852898	0.0623935	0.950249	1
AT4G38840	474.257	0.12972	0.458036	0.283209	0.777017	1
AT4G39400	2336.69	0.124359	0.508295	0.244658	0.806721	1
AT4G39640	928.75	0.270528	0.609061	0.444171	0.656919	1
AT4G39890	105.336	-0.15608	0.666111	-0.234315	0.81474	1
AT4G39940	706.638	0.373777	0.713545	0.52383	0.600397	1
AT4G39980	1327.27	0.185751	0.458334	0.405276	0.685275	1
AT5G02290	984.43	0.101142	0.437212	0.231333	0.817056	1
AT5G02840	1422.44	-0.155474	0.501213	-0.310195	0.756413	1
AT5G03280	1581.6	0.18447	0.524726	0.351555	0.725172	1
AT5G04540	487.523	0.266584	0.480541	0.554757	0.579061	1
AT5G05170	6794.31	-0.223616	0.429747	-0.520343	0.602825	1
AT5G05400	39.6391	0.0182136	1.07706	0.0169104	0.986508	1
AT5G06950	182.043	-0.0101815	0.25776	-0.0395001	0.968492	1
AT5G07180	184.009	0.174758	0.48656	0.35917	0.719468	1
AT5G08120	295.531	-0.140308	0.271347	-0.51708	0.6051	1
AT5G08280	4903.51	-0.295	0.552399	-0.534034	0.593318	1
AT5G09230	187.402	0.0217717	0.311691	0.0698503	0.944313	1
AT5G09650	3656.9	-0.0542121	0.753382	-0.0719583	0.942635	1
AT5G09860	398.551	-0.078034	0.267943	-0.291234	0.770873	1
AT5G10030	349.477	0.05111	0.24634	0.207477	0.835637	1
AT5G10190	326.304	-0.00587066	0.371025	-0.0158228	0.987376	1
AT5G10300	50.847	0.299907	0.585211	0.512477	0.608317	1
AT5G10450	10489.7	0.124609	0.670868	0.185743	0.852646	1
AT5G10520	70.0514	-0.290859	0.53553	-0.543123	0.587045	1
AT5G11250	240.479	0.0454606	0.618921	0.0734514	0.941447	1
AT5G11630	114.625	-0.0494104	0.427308	-0.115632	0.907944	1
AT5G12170	378.967	0.114502	0.363998	0.314569	0.753089	1
AT5G12870	21.7972	-0.314977	0.727612	-0.432891	0.665094	1
AT5G13160	523.489	0.159166	0.348808	0.456315	0.648163	1
AT5G13190	676.372	-0.245079	0.554008	-0.442375	0.658218	1
AT5G13930	2757.85	0.265982	1.75992	0.151133	0.879871	1
AT5G14620	207.419	-0.0688301	0.665463	-0.103432	0.91762	1
AT5G14740	26949.4	-0.011564	0.514897	-0.0224589	0.982082	1
AT5G15090	1988.27	0.140828	0.365259	0.385558	0.699824	1
AT5G15310	344.53	0.0469852	0.343311	0.136859	0.891142	1
AT5G15920	197.724	-0.189148	0.348323	-0.543024	0.587113	1
AT5G17300	438.041	0.272689	0.515038	0.529453	0.596491	1
AT5G17680	16.863	-0.134263	0.608341	-0.220703	0.825324	1
AT5G17880	366.561	0.0740032	0.445533	0.1661	0.868078	1
AT5G17890	687.035	-0.0471367	0.505285	-0.0932872	0.925675	1
AT5G18350	2.66616	0.0473292	2.07979	0.0227567	0.981844	1
AT5G18370	94.3708	0.238352	0.607795	0.392159	0.69494	1
AT5G19280	343.499	-0.216941	0.418076	-0.518904	0.603828	1
AT5G19510	4242.61	0.0201184	0.398681	0.0504623	0.959754	1
AT5G20320	358.324	-0.231492	0.53199	-0.435144	0.663458	1
AT5G20630	7593.74	0.303456	0.727764	0.41697	0.6767	1
AT5G20830	487.287	0.145749	0.688239	0.211771	0.832286	1
AT5G22000	1652.6	0.27545	0.573478	0.480315	0.631003	1
AT5G22250	154.357	0.0644744	0.792887	0.081316	0.935191	1
AT5G22690	282.976	-0.354886	0.826554	-0.429355	0.667665	1
AT5G24400	771.729	-0.102328	0.189278	-0.54062	0.588769	1
AT5G24930	6782.86	-0.167127	0.805508	-0.207481	0.835634	1
AT5G27320	276.955	0.00652759	0.619245	0.0105412	0.991589	1
AT5G27420	494.712	0.4216	0.963354	0.437638	0.661649	1
AT5G35620	1029.61	0.0787499	0.295118	0.266842	0.789591	1
AT5G35735	1597.47	-0.437991	0.861717	-0.508277	0.611259	1
AT5G36930	300.743	0.0655055	0.637431	0.102765	0.91815	1
AT5G37055	129.552	-0.234974	0.448571	-0.523827	0.600399	1
AT5G37480	193.475	-0.121377	0.464895	-0.261085	0.794027	1
AT5G37680	112.619	-0.0677358	0.488199	-0.138746	0.889651	1
AT5G38850	219.416	0.253193	0.607443	0.416817	0.676812	1
AT5G39020	146.479	-0.00661474	0.776055	-0.00852355	0.993199	1
AT5G40100	34.3449	-0.279609	0.786175	-0.355658	0.722097	1
AT5G40170	765.746	0.0134312	0.407748	0.03294	0.973722	1
AT5G40910	815.736	-0.171687	0.495823	-0.346267	0.729142	1
AT5G41070	129.84	-0.0235024	0.433966	-0.0541572	0.95681	1
AT5G41740	523.817	-0.134028	0.806297	-0.166227	0.867978	1
AT5G41750	443.47	-0.336095	1.05141	-0.319662	0.749225	1
AT5G42380	33.21	0.687656	1.32237	0.520019	0.60305	1
AT5G42500	37.7734	-0.481325	1.8603	-0.258735	0.79584	1
AT5G42740	1256.02	-0.176297	0.319958	-0.551	0.581633	1
AT5G42810	210.436	-0.278022	0.547582	-0.507728	0.611644	1
AT5G42980	7679.05	-0.029909	0.400271	-0.0747218	0.940436	1
AT5G43470	1303.9	-0.0619324	0.501302	-0.123543	0.901677	1
AT5G43730	80.5538	0.110959	0.502291	0.220906	0.825166	1
AT5G44870	496.63	-0.257845	0.575152	-0.448307	0.653932	1
AT5G45050	431.396	-0.0163097	0.431359	-0.0378101	0.969839	1
AT5G45060	550.289	-0.0629896	0.569392	-0.110626	0.911913	1
AT5G45250	504.827	-0.0790294	0.481861	-0.164009	0.869724	1
AT5G45440	25.4835	0.329616	0.742979	0.443641	0.657302	1
AT5G45710	204.731	0.00416627	0.286724	0.0145306	0.988407	1
AT5G45800	493.035	0.199073	0.364337	0.5464	0.584791	1
AT5G46260	41.4754	0.0514798	0.740292	0.0695399	0.94456	1
AT5G46270	297.278	0.0863517	0.462198	0.186829	0.851795	1
AT5G46450	803.635	-0.242736	0.744835	-0.325893	0.744505	1
AT5G46470	716.014	-0.134347	0.570192	-0.235617	0.81373	1
AT5G46490	304.372	-0.05793	0.585704	-0.0989067	0.921212	1
AT5G46500	78.3756	-0.472236	0.967501	-0.488098	0.62548	1
AT5G46510	411.457	-0.28553	0.609907	-0.468153	0.639675	1
AT5G47010	1878.19	-0.00238231	0.531378	-0.00448326	0.996423	1
AT5G47070	293.534	0.132911	0.430621	0.308649	0.757588	1
AT5G47220	605.54	-0.0773027	0.756955	-0.102123	0.918659	1
AT5G47230	323.233	0.571224	1.0995	0.519532	0.60339	1
AT5G47280	15.8078	0.232134	2.63955	0.0879445	0.929921	1
AT5G47910	1492.11	-0.117253	0.761037	-0.15407	0.877555	1
AT5G48380	1548.75	0.265566	0.542743	0.489303	0.624627	1
AT5G48590	485.518	0.0851724	0.319298	0.266749	0.789663	1
AT5G48620	1324.54	-0.239479	0.579968	-0.412918	0.679667	1
AT5G50850	2897.35	-0.0591896	0.255185	-0.231947	0.816579	1
AT5G51545	819.312	-0.0654225	0.404909	-0.161573	0.871642	1
AT5G51630	145.072	0.253407	0.620784	0.408205	0.683123	1
AT5G51770	256.745	0.24014	0.698281	0.343902	0.73092	1
AT5G52020	15.9639	0.377416	1.43815	0.262432	0.792989	1
AT5G52640	287.168	0.267408	0.701895	0.380979	0.703218	1
AT5G52660	125.514	0.145394	0.317764	0.457555	0.647272	1
AT5G52750	243.913	-0.0810557	0.905829	-0.0894823	0.928699	1
AT5G52760	105.122	0.577484	1.101	0.524509	0.599925	1
AT5G52830	58.2175	0.193971	0.896275	0.216419	0.828661	1
AT5G54230	25.4978	-0.172279	1.68862	-0.102024	0.918738	1
AT5G54490	106.455	-0.0741699	0.935968	-0.079244	0.936839	1
AT5G54590	127.933	0.16787	0.34778	0.482691	0.629315	1
AT5G55300	983.716	0.0281541	0.481468	0.0584756	0.95337	1
AT5G55310	576.713	0.192236	0.393524	0.488499	0.625196	1
AT5G55390	498.407	-0.102684	0.364078	-0.282038	0.777914	1
AT5G55990	328.166	0.156582	0.595356	0.263006	0.792546	1
AT5G56030	4395.37	0.0319154	0.553677	0.0576427	0.954033	1
AT5G56360	952.277	-0.125002	0.240158	-0.520498	0.602716	1
AT5G56940	415.669	-0.0235403	0.390695	-0.0602525	0.951955	1
AT5G57060	183.336	0.198765	0.398595	0.498663	0.618017	1
AT5G57220	734.474	-0.151986	0.934483	-0.162642	0.8708	1
AT5G57670	17.8998	-0.248693	0.753988	-0.329837	0.741523	1
AT5G58120	504.51	-0.23399	0.631328	-0.370631	0.710912	1
AT5G58220	657.746	0.175101	0.439002	0.398861	0.689996	1
AT5G58260	985.479	-0.300128	0.957078	-0.313587	0.753835	1
AT5G58670	202.504	0.148647	0.620614	0.239517	0.810705	1
AT5G59780	321.421	-0.00449482	0.726597	-0.00618613	0.995064	1
AT5G59890	936.27	0.088522	0.195736	0.452252	0.651087	1
AT5G60300	230.02	0.0769864	0.449067	0.171437	0.863881	1
AT5G60410	1256.88	0.132036	0.43765	0.301693	0.762886	1
AT5G60890	280.025	-0.00937292	0.678023	-0.0138239	0.98897	1
AT5G61210	1198.01	-0.0932358	0.461147	-0.202182	0.839774	1
AT5G61560	244.189	-0.146699	0.708282	-0.207119	0.835917	1
AT5G61600	890.014	-0.00442105	0.859356	-0.00514461	0.995895	1
AT5G63780	655.711	-0.0895053	0.722434	-0.123894	0.901399	1
AT5G63930	240.092	0.197621	0.49152	0.402061	0.687639	1
AT5G63940	358.205	-0.0645153	0.306752	-0.210318	0.83342	1
AT5G63980	723.25	0.0737102	0.529123	0.139307	0.889208	1
AT5G64440	646.542	0.062838	0.451318	0.139232	0.889267	1
AT5G64660	214.503	-0.391922	0.766122	-0.511566	0.608954	1
AT5G64930	321.363	0.0539827	0.398227	0.135557	0.892171	1
AT5G65210	578.709	0.311668	1.04966	0.296922	0.766526	1
AT5G66630	39.5105	0.0629623	0.912091	0.0690307	0.944965	1
AT5G66900	427.634	-0.135541	0.389855	-0.34767	0.728088	1
AT5G67480	2370.24	0.442219	0.930067	0.47547	0.634452	1
AT1G05800	1.49853	0	5.74055	0	1	NA
AT1G07730	0.0573841	0	5.74055	0	1	NA
AT1G16760	0.664982	0.290431	5.73763	0.0506186	0.959629	NA
AT1G17230	0.296317	0	5.74055	0	1	NA
AT1G17540	1.55932	-2.36348	2.51496	-0.939769	0.347336	NA
AT1G17615	2.10998	4.48131	2.549	1.75807	0.0787363	NA
AT1G27730	777.995	-0.0283678	1.11654	-0.0254069	NA	NA
AT1G32640	0	NA	NA	NA	NA	NA
AT1G51490	0	NA	NA	NA	NA	NA
AT1G52900	0.989279	0	5.74055	0	1	NA
AT1G58807	0	NA	NA	NA	NA	NA
AT1G59124	0	NA	NA	NA	NA	NA
AT1G61105	0	NA	NA	NA	NA	NA
AT1G64070	1.07523	-0.695278	4.24434	-0.163813	0.869878	NA
AT1G72860	2.0516	-0.392343	2.00637	-0.195549	0.844963	NA
AT1G72910	248.588	-0.0782901	1.25362	-0.0624515	NA	NA
AT2G07020	1.32174	0	5.74055	0	1	NA
AT2G17310	0	NA	NA	NA	NA	NA
AT2G21110	0.296317	0	5.74055	0	1	NA
AT2G24210	0.847885	0	5.74055	0	1	NA
AT2G24370	1.21748	1.04555	2.4754	0.422379	0.672749	NA
AT2G26380	1.06253	0	5.74055	0	1	NA
AT2G30360	0	NA	NA	NA	NA	NA
AT2G34315	0.0993505	0.200957	5.73534	0.0350384	0.972049	NA
AT2G34930	0	NA	NA	NA	NA	NA
AT2G36450	0.878287	0	5.74055	0	1	NA
AT2G41180	0	NA	NA	NA	NA	NA
AT3G02000	0	NA	NA	NA	NA	NA
AT3G03760	1.06739	-1.43071	3.14206	-0.455343	0.648862	NA
AT3G13660	2.08725	-2.40296	2.31823	-1.03655	0.299946	NA
AT3G13662	0.95697	2.6057	5.73191	0.454594	0.649401	NA
AT3G15870	0.0339438	0	5.74055	0	1	NA
AT3G20610	0.329323	0	5.74055	0	1	NA
AT3G26450	0	NA	NA	NA	NA	NA
AT3G28740	827.397	-0.678788	1.29445	-0.524382	NA	NA
AT3G51560	1.96418	-1.37604	2.83608	-0.485189	0.627542	NA
AT3G57700	0	NA	NA	NA	NA	NA
AT3G60420	1.85687	3.71656	4.00743	0.927418	0.35371	NA
AT4G04220	0.235847	0.290463	5.73763	0.0506243	0.959625	NA
AT4G10780	1.01374	-2.01616	4.26972	-0.4722	0.636784	NA
AT4G11030	1.7779	0	5.74055	0	1	NA
AT4G11180	0	NA	NA	NA	NA	NA
AT4G13510	0	NA	NA	NA	NA	NA
AT4G13920	0	NA	NA	NA	NA	NA
AT4G16095	0	NA	NA	NA	NA	NA
AT4G16740	1.8291	0.287959	4.09321	0.0703503	0.943915	NA
AT4G16930	0	NA	NA	NA	NA	NA
AT4G19470	0.698892	0	5.74055	0	1	NA
AT4G19925	2.10792	3.32291	2.54147	1.30748	0.191051	NA
AT4G20790	0	NA	NA	NA	NA	NA
AT4G26090	0	NA	NA	NA	NA	NA
AT4G26740	0.988866	0.285737	3.43662	0.0831447	0.933736	NA
AT4G27190	1.17009	2.58884	2.46718	1.04931	0.294035	NA
AT4G38550	0.503336	1.67599	4.06996	0.411795	0.68049	NA
AT5G01540	0	NA	NA	NA	NA	NA
AT5G12000	0.806819	0	5.74055	0	1	NA
AT5G14180	166.389	3.74339	1.29227	2.89676	NA	NA
AT5G17970	1.34569	1.60247	3.76016	0.426171	0.669983	NA
AT5G33340	0.105806	0.200955	5.73534	0.0350381	0.972049	NA
AT5G35380	2.11825	0.278771	2.52944	0.110211	0.912242	NA
AT5G38210	0.410683	0.450323	5.21584	0.0863375	0.931198	NA
AT5G41540	1.41432	-0.853837	2.82244	-0.302517	0.762258	NA
AT5G45230	1.79153	3.47482	5.66303	0.613597	0.539482	NA
AT5G45890	0	NA	NA	NA	NA	NA
AT5G48485	0	NA	NA	NA	NA	NA
AT5G48770	0.580353	1.89931	4.81291	0.394629	0.693116	NA
AT5G49040	0.116834	1.58466	5.7267	0.276713	0.782	NA
AT5G49140	2.06192	0.22489	2.95571	0.0760866	0.93935	NA
AT5G51190	0	NA	NA	NA	NA	NA
AT5G55450	1.57925	1.48727	1.9396	0.76679	0.443206	NA
AT5G61900	2.05446	-0.635767	3.86731	-0.164395	0.86942	NA
AT5G66890	1.03771	-0.576126	3.30526	-0.174306	0.861625	NA
AT5G66970	0.0375247	0	5.74055	0	1	NA

## Sheet: ddm1 (1)
AGI	baseMean	log2FoldChange	lfcSE	stat	pvalue	padj
AT1G58602	2033.4	-4.56512	0.57331	-7.96274	1.6827e-15	1.8332e-13
AT2G15080	568.526	-3.63737	0.799055	-4.5521	5.31138e-06	0.000140442
AT1G60950	26731.5	1.59393	0.435226	3.66231	0.000249953	0.0051209
AT4G34410	3.8937	6.59743	1.86511	3.5373	0.000404242	0.00788117
AT4G09360	4.02233	7.92851	2.4906	3.18338	0.00145566	0.0243701
AT2G30020	305.422	2.17172	0.689421	3.15006	0.00163235	0.0269826
AT2G20570	2225.01	2.26517	0.722061	3.13709	0.00170633	0.0279803
AT4G28490	400.903	-1.06429	0.341412	-3.11732	0.00182502	0.0296964
AT1G14790	179.088	-1.23393	0.397111	-3.10728	0.0018882	0.0306654
AT4G27450	1734.25	-2.65315	0.85518	-3.10245	0.00191928	0.0311104
AT1G80600	2074.09	0.723843	0.23533	3.07586	0.00209899	0.0334468
AT1G65870	84.6243	3.721	1.21208	3.06994	0.00214104	0.0339642
AT1G08830	1122.6	2.37628	0.78779	3.01639	0.00255803	0.0390927
AT5G61410	9600.94	0.717099	0.244323	2.93505	0.00333498	0.0488207
AT2G43710	2864.16	0.822804	0.282571	2.91184	0.00359301	0.0517329
AT5G47230	323.233	3.14396	1.09582	2.86904	0.0041172	0.0580294
AT4G26850	4677.67	2.23483	0.781981	2.85791	0.00426444	0.0597716
AT1G70560	237.021	2.19865	0.77049	2.85357	0.00432306	0.0602948
AT5G16000	364.235	-1.14487	0.408842	-2.80027	0.00510607	0.0686592
AT2G15890	3548.92	-1.5464	0.556883	-2.77688	0.00548832	0.0725224
AT5G20320	358.324	-1.49561	0.541069	-2.76419	0.00570649	0.0749311
AT2G46270	216.771	-1.42867	0.518168	-2.75715	0.0058308	0.0763327
AT1G63350	111.945	-1.78664	0.653581	-2.73362	0.00626425	0.0807167
AT5G02490	637.778	2.00212	0.732777	2.73223	0.00629066	0.0810158
AT3G44260	1161.6	2.82138	1.036	2.72335	0.00646245	0.0827663
AT1G05840	560.736	-2.0892	0.771789	-2.70696	0.00679025	0.0857531
AT4G11280	645.436	2.66874	0.989275	2.69767	0.00698273	0.0876173
AT3G26520	17688.2	-1.92492	0.716864	-2.6852	0.0072486	0.0900188
AT3G44400	128.233	-2.17775	0.817735	-2.66315	0.00774139	0.094361
AT5G47280	15.8078	5.91482	2.24952	2.62937	0.00855443	0.10166
AT1G12220	184.656	-1.65648	0.63473	-2.60974	0.0090612	0.106093
AT2G44840	52.587	3.06553	1.17961	2.59878	0.00935569	0.10849
AT3G15210	1139.42	2.54431	0.987316	2.57699	0.00996642	0.113651
AT5G40100	34.3449	-2.16875	0.860221	-2.52116	0.0116969	0.127431
AT4G12020	309.642	-1.35151	0.540801	-2.49908	0.0124515	0.133603
AT1G74930	91.69	2.8074	1.12362	2.49854	0.0124705	0.133622
AT3G57240	74.5226	2.47061	0.990128	2.49524	0.0125871	0.134474
AT1G76970	268.328	-0.931332	0.375596	-2.47961	0.0131527	0.138822
AT1G28370	111.327	2.13767	0.862421	2.47868	0.0131869	0.139068
AT5G45800	493.035	0.902606	0.36423	2.47812	0.0132076	0.139113
AT5G46260	41.4754	-1.99524	0.80742	-2.47113	0.0134686	0.140703
AT5G61560	244.189	-1.77495	0.719175	-2.46804	0.0135856	0.141567
AT2G28900	2699.51	1.67812	0.681778	2.46139	0.0138399	0.143581
AT5G41260	901.797	-1.40637	0.571395	-2.46129	0.0138439	0.143581
AT4G29380	666.937	-1.75327	0.715052	-2.45195	0.0142085	0.14596
AT4G04490	58.4972	2.0797	0.852534	2.43944	0.0147102	0.149541
AT3G05800	446.449	2.6529	1.10449	2.40193	0.016309	0.16096
AT2G34720	353.625	1.30141	0.541924	2.40146	0.0163299	0.161103
AT1G79670	381.495	-0.71829	0.299459	-2.39863	0.0164567	0.161726
AT3G60190	904.071	-0.902435	0.380148	-2.3739	0.0176011	0.168685
AT4G23470	2292.45	-0.675917	0.284742	-2.37379	0.0176067	0.168685
AT4G35770	8498.66	-3.29046	1.38637	-2.37344	0.0176231	0.168746
AT1G19670	868.221	1.74737	0.737501	2.36931	0.0178215	0.170196
AT5G01890	542.512	1.71919	0.727265	2.36391	0.0180833	0.171598
AT4G19510	736.851	-1.21188	0.513241	-2.36122	0.0182147	0.172202
AT2G31070	581.317	-0.613902	0.260601	-2.35571	0.0184873	0.173691
AT5G47630	148.872	0.859961	0.365079	2.35555	0.0184954	0.173691
AT3G14150	301.413	-0.894893	0.380801	-2.35003	0.018772	0.17524
AT3G14050	1108.92	-0.971574	0.413662	-2.34871	0.0188384	0.175534
AT5G04720	1152.52	-1.03842	0.445286	-2.33202	0.0196994	0.180459
AT4G37870	4067.17	-1.27025	0.546175	-2.32572	0.0200336	0.182663
AT4G34620	12113.6	1.48558	0.639728	2.3222	0.0202222	0.183668
AT1G32230	3616.1	-1.31837	0.569909	-2.31329	0.0207065	0.186109
AT2G21330	21642.4	1.76105	0.762239	2.31036	0.020868	0.187112
AT2G17850	9.54487	-5.49894	2.38162	-2.30891	0.0209485	0.187568
AT3G09600	504.128	0.907873	0.39364	2.30635	0.0210908	0.188312
AT3G30775	8864.54	-2.40194	1.04605	-2.2962	0.0216647	0.192017
AT4G24230	1631.74	-1.61074	0.704311	-2.28697	0.0221977	0.194634
AT5G19280	343.499	-0.970534	0.42481	-2.28463	0.0223345	0.195379
AT1G51090	49.6843	1.91293	0.841669	2.27278	0.0230393	0.19926
AT1G07000	517.377	-1.39591	0.61581	-2.26679	0.0234028	0.201103
AT5G56030	4395.37	1.25394	0.55354	2.2653	0.0234941	0.201414
AT2G44180	544.841	-1.16422	0.514146	-2.26438	0.023551	0.20167
AT3G45860	191.616	-2.47855	1.10008	-2.25307	0.0242548	0.205091
AT1G61850	589.536	-1.20475	0.537527	-2.24128	0.0250079	0.20861
AT5G02500	39087.7	0.841517	0.376659	2.23416	0.0254724	0.210948
AT4G15430	194.071	1.27872	0.573965	2.22787	0.0258894	0.212885
AT1G06080	328.277	2.52375	1.13627	2.22109	0.0263448	0.214889
AT5G47260	6.68904	4.83878	2.18102	2.21859	0.0265148	0.215584
AT3G16785	547.994	-1.09025	0.493513	-2.20917	0.027163	0.218654
AT1G55210	816.13	1.46062	0.66224	2.20558	0.0274134	0.220209
AT1G11260	7736.17	-1.96494	0.891989	-2.20287	0.0276036	0.221247
AT5G05140	614.314	-1.22208	0.556664	-2.19537	0.0281373	0.222781
AT1G73805	241.118	-1.9854	0.906717	-2.18965	0.0285493	0.224722
AT2G30770	76.537	3.18033	1.45842	2.18066	0.0292083	0.227273
AT4G17500	967.581	1.50362	0.689161	2.18181	0.0291232	0.227273
AT2G02930	104.415	-2.74864	1.26776	-2.16811	0.0301503	0.230378
AT5G25440	321.371	-1.46496	0.676053	-2.16694	0.0302396	0.230617
AT1G58848	140.66	1.4073	0.650445	2.1636	0.0304952	0.231902
AT3G20410	826.113	-1.41505	0.65463	-2.1616	0.0306489	0.232127
AT2G28380	624.375	0.685587	0.317605	2.15862	0.0308799	0.232376
AT2G28670	3.47862	-4.05391	1.89071	-2.14412	0.0320235	0.238059
AT5G45250	504.827	-1.03799	0.486576	-2.13326	0.032903	0.242383
AT2G37220	15629.2	0.941254	0.446415	2.10847	0.0349903	0.250548
AT2G29350	126.273	2.15087	1.02521	2.09798	0.0359068	0.254384
AT3G14415	12329.2	0.91687	0.437715	2.09467	0.0362001	0.255038
AT1G22900	117.587	2.14931	1.02929	2.08815	0.0367839	0.257299
AT2G44950	388.047	-0.88907	0.427198	-2.08117	0.0374188	0.259745
AT5G36930	300.743	-1.34779	0.64745	-2.08169	0.037371	0.259745
AT5G55300	983.716	-1.00388	0.483885	-2.07462	0.0380215	0.262193
AT5G66570	93162.9	1.24	0.597596	2.07498	0.037988	0.262193
AT2G39010	6656.98	1.42993	0.692049	2.06623	0.0388072	0.264575
AT3G14210	11381.7	1.42955	0.692289	2.06496	0.0389266	0.265123
AT1G19640	29.9933	2.23144	1.08519	2.05626	0.0397579	0.268289
AT4G03560	2263.19	-0.834058	0.40566	-2.05605	0.0397777	0.268289
AT4G33430	1134.25	-0.743835	0.361898	-2.05537	0.0398434	0.268628
AT1G26630	8351.02	0.670802	0.32648	2.05465	0.0399125	0.268737
AT2G16390	185.766	-1.08382	0.527616	-2.05418	0.0399582	0.268902
AT3G11660	559.058	1.2098	0.589307	2.05292	0.04008	0.269222
AT5G44510	276.273	-0.918265	0.448097	-2.04926	0.0404371	0.270333
AT2G44920	1191.96	0.751316	0.367353	2.04522	0.0408334	0.271624
AT2G37630	1174.45	1.80506	0.883195	2.04378	0.0409754	0.271855
AT2G23770	227.412	-0.987238	0.484624	-2.03712	0.0416377	0.274704
AT5G48620	1324.54	-1.18472	0.581574	-2.03709	0.0416408	0.274704
AT1G23740	2157.56	1.50351	0.738261	2.03655	0.0416952	0.274907
AT4G11850	776.173	-1.39494	0.685737	-2.03422	0.0419296	0.275379
AT5G10190	326.304	-0.767437	0.377957	-2.03049	0.0423071	0.277038
AT3G46620	756.314	1.79713	0.887652	2.02459	0.0429096	0.278265
AT1G53240	4662.43	1.03448	0.511643	2.02187	0.0431893	0.279601
AT2G26300	1098.84	-0.952627	0.472121	-2.01776	0.0436161	0.281074
AT5G46180	765.28	-1.57307	0.780041	-2.01665	0.0437325	0.281583
AT2G27040	729.539	1.02816	0.511363	2.01062	0.0443659	0.283414
AT4G36690	2046.13	-1.0162	0.505506	-2.01026	0.0444035	0.283414
AT5G38980	1667.04	1.65621	0.824725	2.0082	0.044622	0.284156
AT5G55390	498.407	-0.736012	0.369274	-1.99313	0.0462472	0.289361
AT4G26070	324.479	-1.09265	0.548868	-1.99074	0.0465094	0.290276
AT4G26540	390.891	1.16474	0.587564	1.98232	0.0474434	0.292804
AT2G22300	1262.95	-1.57673	0.796008	-1.98079	0.0476148	0.293328
AT3G16350	112.382	0.733603	0.370943	1.97767	0.0479659	0.294454
AT4G11330	318.287	-0.773431	0.391912	-1.97348	0.0484406	0.295936
AT1G22920	522.677	0.456259	0.231477	1.97107	0.0487155	0.296901
AT1G15310	85.8502	1.18893	0.603789	1.96912	0.0489398	0.297839
AT2G04450	87.5329	-1.17094	0.595466	-1.96642	0.0492495	0.298368
AT5G02290	984.43	-0.86285	0.439407	-1.96367	0.0495687	0.299162
AT4G08230	293.247	1.07503	0.548391	1.96033	0.0499568	0.300641
AT1G23710	553.068	1.67459	0.855011	1.95856	0.0501647	0.301036
AT1G10210	118.911	-1.15913	0.595172	-1.94755	0.0514686	0.305243
AT2G14610	587.125	2.15013	1.10735	1.94169	0.0521741	0.307009
AT1G66350	212.741	1.30903	0.676328	1.93549	0.0529303	0.309154
AT5G45260	339.55	-0.919565	0.475293	-1.93473	0.0530232	0.309411
AT1G71697	328.314	-0.92758	0.480284	-1.93131	0.0534441	0.31037
AT1G06680	63897.7	1.08295	0.56094	1.93061	0.0535319	0.310379
AT1G58400	28.9152	-1.41305	0.733134	-1.92742	0.0539278	0.311571
AT2G05520	27831.8	1.18419	0.615266	1.92469	0.0542685	0.312395
AT4G16880	133.928	2.03671	1.05808	1.92491	0.0542409	0.312395
AT5G44580	1501.61	1.4334	0.745053	1.92389	0.0543686	0.312689
AT1G16130	199.912	-1.6162	0.840759	-1.92232	0.0545661	0.313301
AT1G64280	523.496	-0.481491	0.251011	-1.91821	0.0550848	0.314855
AT1G11350	628.881	-0.767477	0.400863	-1.91456	0.0555484	0.315868
AT3G48360	6227.27	-1.10389	0.576881	-1.91355	0.055678	0.316053
AT4G15560	7875.94	0.577086	0.301734	1.91257	0.0558034	0.316116
AT1G33520	647.986	-1.14479	0.599557	-1.9094	0.0562108	0.31706
AT1G13440	24269	0.873632	0.458005	1.90747	0.0564595	0.317267
AT4G03280	22243	1.05082	0.550541	1.9087	0.0563002	0.317267
AT3G20770	2896.02	-1.17638	0.617832	-1.90404	0.0569044	0.318373
AT4G23850	4207.46	-0.745894	0.392949	-1.8982	0.05767	0.319886
AT1G75460	1812.81	1.26641	0.669865	1.89054	0.0586855	0.321915
AT1G77120	307.558	-1.87629	0.99262	-1.89024	0.0587253	0.321915
AT3G03300	317.919	-1.11087	0.589476	-1.88451	0.0594958	0.323844
AT2G25620	215.592	0.981678	0.521688	1.88173	0.0598723	0.324882
AT1G74840	1000.53	-1.23804	0.659151	-1.87824	0.0603484	0.326419
AT3G14420	21610.7	0.861	0.458708	1.87701	0.0605164	0.326979
AT2G30860	12180.1	1.13327	0.606122	1.8697	0.0615251	0.329602
AT5G40910	815.736	-0.930721	0.498318	-1.86773	0.0618001	0.330399
AT4G30520	137.977	-0.660724	0.354307	-1.86483	0.0622049	0.331515
AT5G45710	204.731	-0.55477	0.297817	-1.86279	0.0624918	0.332067
AT5G14740	26949.4	0.956871	0.514886	1.85841	0.0631101	0.332915
AT5G18370	94.3708	-1.17483	0.634455	-1.85172	0.0640659	0.335075
AT1G72920	135.023	2.25095	1.21647	1.8504	0.0642562	0.335613
AT3G10920	2950.58	0.727361	0.393377	1.84902	0.0644552	0.336237
AT5G42650	3219.62	1.2882	0.698545	1.84412	0.0651655	0.338067
AT1G70000	137.31	1.30521	0.70896	1.84102	0.0656189	0.339078
AT5G59820	213.034	1.69426	0.921428	1.83874	0.065954	0.340004
AT4G32260	18469.9	1.09051	0.594226	1.83518	0.0664786	0.341114
AT4G30950	6429.68	0.840276	0.458513	1.83261	0.0668604	0.342077
AT5G08330	1267.57	1.28227	0.701365	1.82825	0.0675122	0.343984
AT5G14620	207.419	-1.22464	0.674321	-1.8161	0.0693545	0.349011
AT1G15890	90.4964	-0.858782	0.472979	-1.81569	0.0694183	0.349184
AT4G23810	211.076	1.44361	0.795128	1.81556	0.0694375	0.349184
AT1G57650	4.04273	-4.16483	2.29484	-1.81487	0.0695445	0.349368
AT4G16940	16.7136	-1.64023	0.904719	-1.81297	0.0698369	0.350115
AT3G21630	529.303	-0.673606	0.371899	-1.81126	0.0701	0.350555
AT4G31550	791.816	1.23381	0.681588	1.8102	0.0702649	0.350851
AT5G17290	284.056	-0.750413	0.414634	-1.80982	0.0703235	0.350981
AT3G46510	1196.08	-0.761792	0.421684	-1.80655	0.0708328	0.352415
AT3G59660	582.981	-0.891944	0.495852	-1.79881	0.0720484	0.35526
AT2G34690	697.421	-0.938696	0.521955	-1.79842	0.0721098	0.355424
AT4G12470	1822.65	1.50302	0.835732	1.79845	0.0721059	0.355424
AT4G34390	580.042	-0.87855	0.490186	-1.79228	0.0730883	0.357626
AT5G45110	725.362	-0.975339	0.544996	-1.78963	0.0735139	0.358537
AT1G49010	349.236	1.00535	0.562586	1.78702	0.0739344	0.359028
AT2G31360	1778.54	0.770589	0.434439	1.77376	0.0761032	0.363876
AT5G66630	39.5105	-1.69819	0.961447	-1.76628	0.0773485	0.365899
AT3G15850	2945.69	0.737484	0.418013	1.76426	0.0776878	0.366756
AT1G09970	4589.51	-0.876454	0.499272	-1.75546	0.07918	0.369541
AT3G53180	1075.61	-1.04792	0.597114	-1.75497	0.0792649	0.369541
AT4G01010	248.9	-1.33948	0.765606	-1.74957	0.0801921	0.371595
AT1G16540	150.142	-1.27972	0.731817	-1.74869	0.0803454	0.371761
AT5G15380	4.39222	2.85735	1.63707	1.74541	0.0809142	0.372899
AT4G23570	970.967	-0.929435	0.533383	-1.74253	0.0814159	0.374099
AT5G15090	1988.27	0.635966	0.365419	1.74038	0.0817931	0.374778
AT1G27170	37.4059	-1.18626	0.682858	-1.73721	0.0823509	0.376
AT4G16960	52.2201	-1.27701	0.735677	-1.73583	0.0825942	0.376674
AT1G80080	265.873	1.13782	0.655533	1.73572	0.0826134	0.376695
AT4G38840	474.257	0.794052	0.458076	1.73345	0.0830159	0.37758
AT5G44420	109.133	2.93585	1.69708	1.72994	0.0836406	0.378842
AT4G33300	1897.37	-0.889089	0.515743	-1.7239	0.0847261	0.381746
AT4G35450	5509.48	0.616313	0.358972	1.71689	0.086	0.38366
AT1G10920	139.019	-1.00704	0.586592	-1.71677	0.0860209	0.38366
AT2G46650	382.694	1.40882	0.822137	1.7136	0.0866014	0.384518
AT1G58410	18.4525	-1.37298	0.803443	-1.70888	0.087474	0.386634
AT5G22250	154.357	1.34959	0.789724	1.70894	0.0874621	0.386634
AT4G37000	742.31	0.750308	0.439309	1.70793	0.0876496	0.387265
AT1G64790	1472.2	-0.843926	0.495181	-1.70428	0.0883291	0.388587
AT4G33050	1271.14	-1.33754	0.786707	-1.70017	0.0890981	0.389698
AT5G61210	1198.01	-0.786403	0.462693	-1.69962	0.0892022	0.389995
AT5G64930	321.363	-0.68641	0.404948	-1.69506	0.0900643	0.391404
AT4G02410	313.978	1.14454	0.676149	1.69273	0.0905064	0.392385
AT5G10760	233.704	1.16434	0.688471	1.69119	0.0908002	0.393106
AT5G66900	427.634	-0.666739	0.394609	-1.68962	0.0911006	0.393879
AT4G17615	169.054	0.88212	0.5224	1.68859	0.0912979	0.394067
AT1G24100	999.26	0.904255	0.536347	1.68595	0.091805	0.395314
AT4G32770	451.904	1.07115	0.637324	1.6807	0.0928208	0.396986
AT1G07360	621.562	0.500643	0.298646	1.67638	0.0936645	0.398888
AT3G01290	4673.12	-1.27121	0.758421	-1.67612	0.0937139	0.398932
AT3G07370	327.491	-0.590292	0.352323	-1.67543	0.0938499	0.399099
AT5G05170	6794.31	-0.720115	0.430037	-1.67454	0.0940243	0.399517
AT5G46520	47.7243	-0.974674	0.583109	-1.67151	0.0946201	0.400974
AT1G05690	68.7277	0.987051	0.59069	1.67101	0.094719	0.401259
AT2G13790	634.517	-1.39893	0.838704	-1.66796	0.0953235	0.401843
AT5G56940	415.669	0.651476	0.390678	1.66755	0.0954042	0.401949
AT3G28910	516.504	0.546977	0.328763	1.66374	0.096164	0.403809
AT3G52450	193.425	1.08643	0.653121	1.66344	0.0962251	0.403924
AT5G08120	295.531	-0.463127	0.278473	-1.66309	0.0962935	0.404086
AT2G28830	78.8624	-0.643168	0.38724	-1.6609	0.0967333	0.404794
AT1G61120	79.4854	2.90423	1.74936	1.66017	0.0968804	0.404942
AT5G60410	1256.88	-0.729644	0.439482	-1.66024	0.096867	0.404942
AT4G16900	285.095	-0.960983	0.579323	-1.6588	0.0971557	0.405288
AT5G24930	6782.86	1.33605	0.805415	1.65884	0.0971487	0.405288
AT5G23570	227.869	-0.373777	0.226286	-1.65179	0.0985771	0.407737
AT1G32060	19348.4	0.740435	0.448767	1.64993	0.0989571	0.408576
AT4G26080	1147.16	1.27899	0.775991	1.64821	0.0993101	0.409235
AT3G61220	520.843	1.60339	0.97385	1.64644	0.0996727	0.409916
AT3G03450	67.3599	1.3208	0.803253	1.64431	0.100112	0.410449
AT1G02860	230.01	-1.06116	0.646196	-1.64216	0.100556	0.410968
AT1G69270	60.6894	1.16369	0.709003	1.6413	0.100734	0.411363
AT3G16720	554.789	1.44224	0.880913	1.63721	0.101587	0.41312
AT2G48070	1216.52	0.613615	0.374963	1.63647	0.101742	0.413516
AT1G53230	70.5434	1.25388	0.767331	1.63407	0.102243	0.414358
AT3G50820	23396.7	1.17055	0.71643	1.63387	0.102287	0.414438
AT5G42980	7679.05	0.653751	0.400273	1.63326	0.102414	0.414752
AT4G23220	205.408	-1.8361	1.12713	-1.62901	0.103311	0.417175
AT1G18570	507.722	-1.34665	0.830808	-1.62089	0.105042	0.420574
AT3G43300	1884.97	-0.920216	0.56766	-1.62107	0.105003	0.420574
AT4G37760	872.008	0.632677	0.391658	1.61538	0.106228	0.422846
AT1G27180	93.225	-0.970097	0.600974	-1.61421	0.106483	0.423403
AT3G51550	4745.61	-0.723227	0.448839	-1.61133	0.107108	0.423917
AT4G19060	203.122	-0.581498	0.360765	-1.61185	0.106995	0.423917
AT5G41750	443.47	-1.69565	1.05466	-1.60778	0.107884	0.424727
AT5G04540	487.523	-0.778962	0.485039	-1.60598	0.108279	0.425735
AT2G39730	125508	1.21966	0.761379	1.60191	0.109176	0.427343
AT1G03680	4500.74	0.881401	0.550913	1.59989	0.109623	0.428218
AT2G14080	483.043	-0.628112	0.393034	-1.59811	0.110018	0.428988
AT5G11270	539.508	0.351138	0.22097	1.58908	0.112043	0.43299
AT1G08720	450.468	-0.591166	0.372387	-1.5875	0.112399	0.433646
AT1G17600	96.5679	-1.50094	0.945586	-1.58731	0.112443	0.433646
AT2G46830	1075.9	1.03113	0.650378	1.58544	0.112867	0.434158
AT1G11310	2203.77	-0.758166	0.478455	-1.58461	0.113054	0.434551
AT1G71220	1153.84	-0.891589	0.564566	-1.57925	0.11428	0.436813
AT1G27320	1518.88	-0.786772	0.498576	-1.57804	0.114557	0.43728
AT5G46470	716.014	-0.904215	0.573203	-1.57748	0.114686	0.437468
AT5G47070	293.534	-0.689683	0.437471	-1.57652	0.114906	0.437648
AT4G12480	2064.03	1.38816	0.882818	1.57242	0.115853	0.439584
AT3G27850	4422.25	0.459629	0.292866	1.56942	0.116551	0.440848
AT1G01820	937.285	-0.675679	0.431128	-1.56724	0.11706	0.441391
AT1G79380	1096.96	-0.463621	0.295966	-1.56647	0.117239	0.441804
AT4G37460	1072.55	-0.608384	0.388486	-1.56604	0.11734	0.441878
AT5G55310	576.713	-0.622011	0.397726	-1.56392	0.117836	0.44276
AT3G49870	935.067	-0.430827	0.276266	-1.55947	0.118886	0.444643
AT3G45260	490.9	-0.671574	0.430743	-1.5591	0.118972	0.444703
AT4G38620	293.866	0.787196	0.50514	1.55837	0.119145	0.445236
AT5G59550	640.864	1.16153	0.751507	1.5456	0.1222	0.450665
AT4G17490	747.971	1.51317	0.98047	1.54332	0.122754	0.451319
AT4G19660	393.504	-0.659895	0.428344	-1.54057	0.123421	0.452405
AT1G25540	494.932	-0.749467	0.486945	-1.53912	0.123775	0.452875
AT4G16990	4205.05	-0.771455	0.501501	-1.53829	0.123977	0.453183
AT3G50760	86.8906	1.19469	0.777351	1.53688	0.124324	0.453946
AT2G37710	922.156	0.745082	0.48487	1.53666	0.124376	0.453947
AT2G37040	2814.23	1.00347	0.654312	1.53362	0.125122	0.456009
AT5G38850	219.416	-0.941956	0.615871	-1.52947	0.126148	0.457777
AT5G13330	185.964	-1.57206	1.02917	-1.5275	0.126636	0.458437
AT4G19050	41.4425	-1.28606	0.84409	-1.5236	0.127608	0.46057
AT5G22690	282.976	-1.2663	0.83148	-1.52295	0.127771	0.460898
AT5G47010	1878.19	0.808871	0.53131	1.52241	0.127907	0.460927
AT5G58220	657.746	-0.67241	0.441968	-1.5214	0.128159	0.461059
AT1G76110	402.473	0.660206	0.43449	1.5195	0.128637	0.461928
AT4G24210	268.814	0.560682	0.369312	1.51818	0.12897	0.462266
AT5G48780	23.206	-1.20222	0.792586	-1.51683	0.129309	0.462661
AT1G59870	16385.2	-1.16324	0.768176	-1.51429	0.129953	0.463367
AT4G08870	814.825	-1.00164	0.662361	-1.51223	0.130475	0.463993
AT1G63740	204.496	-1.1002	0.72773	-1.51183	0.130578	0.46407
AT4G23270	755.934	-0.764831	0.506387	-1.51037	0.13095	0.464922
AT3G43920	133.494	-0.887476	0.588116	-1.50902	0.131295	0.465148
AT4G09650	12441.5	1.0111	0.671043	1.50675	0.131874	0.465963
AT2G33340	2039.19	-0.853551	0.568108	-1.50244	0.132982	0.467992
AT2G41560	3148.35	-0.740147	0.494288	-1.4974	0.13429	0.47005
AT4G39890	105.336	-1.01295	0.679177	-1.49143	0.135848	0.472244
AT2G26330	1204.63	-0.69215	0.464306	-1.49072	0.136035	0.472252
AT1G74710	277.601	0.805114	0.540459	1.48969	0.136307	0.472497
AT2G16870	67.8513	-0.95531	0.642526	-1.4868	0.137066	0.473695
AT3G43190	101.397	-2.20252	1.48292	-1.48526	0.137475	0.474011
AT3G28040	1432.4	0.56739	0.382744	1.48243	0.138226	0.475309
AT4G12720	1737.36	-1.17272	0.792245	-1.48025	0.138806	0.476271
AT2G22240	345.396	0.927924	0.629468	1.47414	0.140444	0.47947
AT3G12250	102.049	-0.746617	0.506603	-1.47377	0.140544	0.479704
AT3G02850	26.4228	1.37021	0.931733	1.4706	0.141399	0.480856
AT3G10800	531.799	-0.412849	0.280606	-1.47128	0.141216	0.480856
AT1G05010	7169.75	0.648583	0.44177	1.46815	0.142064	0.481333
AT1G05850	8007.25	0.547655	0.373554	1.46607	0.14263	0.482522
AT2G25000	116.552	1.08519	0.741023	1.46445	0.14307	0.482933
AT3G11010	247.364	-1.20526	0.822921	-1.46461	0.143029	0.482933
AT5G17760	258.681	0.71971	0.493479	1.45844	0.144719	0.485608
AT5G64890	7.917	2.07165	1.42187	1.45699	0.14512	0.486428
AT4G11260	1897.05	-0.374581	0.258399	-1.44962	0.147163	0.488888
AT4G01050	8365.92	0.326345	0.226105	1.44333	0.148927	0.491731
AT5G47220	605.54	1.09053	0.7562	1.44212	0.149269	0.492274
AT3G07720	678.588	0.828539	0.577445	1.43483	0.151334	0.495671
AT5G64750	55.0109	-1.69142	1.1791	-1.4345	0.151429	0.495671
AT5G67300	1867.06	0.61222	0.426976	1.43385	0.151615	0.496017
AT1G73260	891.617	-1.96482	1.37082	-1.43331	0.151768	0.496041
AT3G05660	59.6044	-1.39655	0.976913	-1.42955	0.152846	0.497195
AT1G09770	2540.27	-0.866117	0.607285	-1.42621	0.153807	0.498222
AT3G57330	1932.8	-0.88451	0.620567	-1.42533	0.154063	0.498374
AT2G23560	49.8652	-0.951195	0.667669	-1.42465	0.154258	0.498488
AT2G39770	2620.25	0.492039	0.345856	1.42267	0.154832	0.498887
AT3G53260	2678.24	0.642932	0.45234	1.42135	0.155216	0.499357
AT5G54590	127.933	0.499073	0.351175	1.42115	0.155273	0.499357
AT1G35515	10.9481	-2.48819	1.75292	-1.41945	0.155768	0.500254
AT4G23300	370.606	0.49691	0.350609	1.41727	0.156403	0.501216
AT3G26830	442.846	1.88425	1.331	1.41566	0.156874	0.501901
AT1G65060	217.363	1.16785	0.826443	1.4131	0.157625	0.503227
AT3G25760	761.48	0.896196	0.634333	1.41282	0.15771	0.50337
AT2G42010	452.829	-0.569887	0.403552	-1.41218	0.157898	0.503609
AT5G09660	13362.8	0.882698	0.625974	1.41012	0.158504	0.504736
AT4G20380	561.677	-0.635046	0.451216	-1.40741	0.159305	0.506074
AT1G32540	269.769	0.979529	0.696289	1.40679	0.159491	0.506382
AT1G61310	74.1352	-0.904063	0.643319	-1.40531	0.159929	0.5072
AT5G54770	61109.6	0.859379	0.611992	1.40423	0.16025	0.507597
AT3G52960	5113.61	0.822554	0.585974	1.40374	0.160396	0.507605
AT3G13790	1435.74	-0.858075	0.612108	-1.40183	0.160965	0.508025
AT3G48990	7664.51	-0.841176	0.600146	-1.40162	0.161029	0.508025
AT3G07525	100.028	-0.797675	0.570625	-1.3979	0.162144	0.509705
AT2G44490	3227.52	-0.78397	0.565111	-1.38729	0.165355	0.51333
AT4G11140	41.5433	1.24392	0.896747	1.38715	0.165397	0.51333
AT2G01570	1589.09	0.799525	0.576947	1.38579	0.165812	0.513748
AT1G61180	251.535	-0.596037	0.430349	-1.38501	0.16605	0.513964
AT4G03960	104.269	0.978276	0.706619	1.38445	0.166222	0.514069
AT4G14370	145.381	-1.47748	1.06697	-1.38474	0.166132	0.514069
AT5G43740	137.802	-0.543111	0.39236	-1.38422	0.166292	0.514069
AT1G56520	200.594	-0.797731	0.576796	-1.38304	0.166653	0.514325
AT1G17520	213.808	-0.600322	0.434891	-1.3804	0.167465	0.515183
AT4G02520	868.823	-1.03256	0.747805	-1.38079	0.167342	0.515183
AT2G01950	369.411	-0.427333	0.309784	-1.37945	0.167755	0.515531
AT4G08500	583.802	-0.505509	0.366607	-1.37889	0.167929	0.515818
AT1G53940	9.50596	2.47256	1.79509	1.3774	0.168388	0.516101
AT1G67720	300.222	-0.554799	0.402678	-1.37778	0.168273	0.516101
AT1G56570	38.5669	-0.972779	0.706555	-1.37679	0.168577	0.51637
AT3G05970	1028.18	-0.556301	0.40527	-1.37267	0.169856	0.518537
AT5G48380	1548.75	-0.746288	0.543949	-1.37198	0.170069	0.519062
AT5G38280	32.7767	-1.4025	1.02296	-1.37102	0.170368	0.519598
AT5G45050	431.396	-0.596133	0.436061	-1.36708	0.171599	0.521414
AT4G33560	156.156	1.44727	1.05974	1.36569	0.172037	0.522195
AT2G30250	724.782	-0.880985	0.645383	-1.36506	0.172235	0.522531
AT3G26210	358.377	-1.01058	0.741225	-1.36339	0.17276	0.523485
AT5G56360	952.277	-0.3306	0.242639	-1.36252	0.173034	0.523816
AT1G63720	96.0193	-0.893322	0.656784	-1.36014	0.173784	0.524597
AT3G24590	603.931	0.573014	0.421516	1.35941	0.174016	0.525047
AT5G41410	332.949	0.680029	0.501278	1.35659	0.174912	0.526561
AT5G22000	1652.6	-0.778873	0.574487	-1.35577	0.175172	0.526933
AT1G72840	82.3147	-0.63708	0.470142	-1.35508	0.175392	0.527257
AT3G04220	41.7238	-1.85887	1.37461	-1.35229	0.176282	0.528382
AT5G59780	321.421	-0.987583	0.731342	-1.35037	0.176897	0.529023
AT4G33070	149.266	-1.71104	1.26867	-1.34869	0.177437	0.529715
AT5G17880	366.561	-0.608253	0.451102	-1.34837	0.177539	0.529715
AT1G53350	177.277	-0.548584	0.408106	-1.34422	0.178877	0.530261
AT2G35690	289.236	-0.635571	0.473949	-1.34101	0.179917	0.531217
AT5G65700	1349.32	-0.279279	0.208247	-1.34109	0.179891	0.531217
AT5G59430	538.423	0.761579	0.56799	1.34083	0.179975	0.531219
AT4G19520	1253.27	-1.2442	0.929427	-1.33867	0.180677	0.531904
AT5G51700	217.717	-0.445998	0.333821	-1.33604	0.181536	0.532914
AT4G38700	47.8994	1.1301	0.84645	1.3351	0.181843	0.533444
AT1G01060	1617.2	1.11764	0.839083	1.33197	0.18287	0.53485
AT5G66910	182.125	-0.968945	0.728166	-1.33066	0.183299	0.535187
AT5G51630	145.072	-0.842595	0.633856	-1.32932	0.183743	0.535757
AT3G12780	26945.3	0.866453	0.652241	1.32842	0.184038	0.535787
AT5G40090	20.6649	-0.954222	0.71803	-1.32894	0.183866	0.535787
AT2G02860	411.476	-0.694883	0.524217	-1.32556	0.184985	0.537254
AT4G38540	154.775	-1.2397	0.935134	-1.32569	0.184942	0.537254
AT3G11840	124.105	-1.00494	0.758775	-1.32442	0.185364	0.537654
AT2G17290	552.245	-0.734805	0.555172	-1.32356	0.185648	0.538017
AT1G32920	1266.43	0.988488	0.747169	1.32298	0.185843	0.538213
AT4G11130	122.319	-0.739896	0.559226	-1.32307	0.185811	0.538213
AT2G05940	495.05	0.59003	0.446658	1.32099	0.186505	0.538677
AT5G35620	1029.61	0.390838	0.295853	1.32105	0.186483	0.538677
AT3G33520	397.164	-0.490018	0.372854	-1.31424	0.188767	0.542842
AT5G27520	277.652	-0.900225	0.685887	-1.3125	0.189352	0.543212
AT1G31540	765.942	-0.838938	0.63977	-1.31131	0.189753	0.543337
AT3G47380	83.4767	0.68502	0.52225	1.31167	0.189632	0.543337
AT1G51660	336.561	-0.697098	0.531909	-1.31056	0.190007	0.543942
AT3G44670	619.405	-0.80512	0.615489	-1.3081	0.19084	0.545158
AT5G63930	240.092	-0.653278	0.499799	-1.30708	0.191185	0.545347
AT1G66340	471.337	-0.386855	0.296321	-1.30553	0.191713	0.545995
AT5G07700	15.1209	-1.87138	1.43528	-1.30385	0.192286	0.546652
AT2G16250	130.586	-1.03764	0.797185	-1.30162	0.193045	0.547498
AT2G19560	194.96	-0.548019	0.421354	-1.30061	0.193391	0.54776
AT5G20230	2326.83	-1.15897	0.894571	-1.29555	0.195129	0.550383
AT5G04250	74.9138	-0.66205	0.511713	-1.29379	0.195738	0.550984
AT5G13170	53.6012	1.99305	1.5413	1.2931	0.195976	0.551191
AT5G22330	347.103	-0.286444	0.221997	-1.29031	0.196944	0.552522
AT1G59620	205.639	-0.52428	0.406386	-1.2901	0.197015	0.552599
AT5G15310	344.53	0.444089	0.344587	1.28876	0.197482	0.553302
AT2G24850	407.529	1.80311	1.40542	1.28297	0.199501	0.556195
AT2G42540	654.855	-0.951936	0.74205	-1.28285	0.199546	0.556195
AT1G14920	1149.25	0.888539	0.693032	1.2821	0.199806	0.556528
AT3G04210	1148.04	-1.39867	1.09286	-1.27982	0.200609	0.55748
AT5G20990	977.983	-0.471779	0.368641	-1.27978	0.200622	0.55748
AT3G25510	49.0167	-0.975614	0.762945	-1.27875	0.200986	0.558126
AT2G21120	692.736	-0.587102	0.459616	-1.27738	0.20147	0.558761
AT5G60900	68.5344	-1.19543	0.937515	-1.27511	0.20227	0.559653
AT1G66090	290.044	-1.3648	1.07211	-1.273	0.203016	0.560165
AT5G35380	2.11825	2.96149	2.3295	1.2713	0.203622	0.560906
AT1G01470	784.666	0.723269	0.569801	1.26934	0.204321	0.561347
AT4G04500	13.9242	1.38125	1.08815	1.26936	0.204312	0.561347
AT1G22640	296.71	1.10675	0.873252	1.26739	0.205016	0.561636
AT4G36140	317.698	-0.657803	0.51981	-1.26547	0.205704	0.562671
AT3G05710	327.681	-0.354782	0.280821	-1.26337	0.206455	0.563269
AT1G09340	14464.3	1.1311	0.895901	1.26253	0.206759	0.563512
AT3G17700	258.395	-0.457183	0.362104	-1.26257	0.206742	0.563512
AT2G31865	228.751	-1.07931	0.855701	-1.26131	0.207197	0.563888
AT3G23010	36.0299	-0.988596	0.784595	-1.26001	0.207666	0.564419
AT4G15900	1035.88	-0.42799	0.340353	-1.25749	0.208576	0.56535
AT5G67480	2370.24	-1.1677	0.930604	-1.25477	0.209561	0.566697
AT4G02380	10018.4	-0.898919	0.717386	-1.25305	0.210189	0.567478
AT1G58200	846.149	-0.43598	0.348364	-1.25151	0.21075	0.568267
AT2G23680	180.285	-1.06059	0.847695	-1.25115	0.21088	0.568314
AT5G20830	487.287	-0.864472	0.691891	-1.24943	0.211506	0.568857
AT1G49430	522.287	0.558876	0.447656	1.24845	0.211867	0.569049
AT5G39020	146.479	-0.980795	0.785784	-1.24817	0.211968	0.569049
AT3G50950	1974.1	-0.622173	0.499998	-1.24435	0.21337	0.570847
AT3G23400	2783.02	0.728503	0.585502	1.24424	0.213412	0.570856
AT4G37640	877.34	-0.768154	0.619175	-1.24061	0.21475	0.572037
AT4G02640	500.296	-0.415317	0.33527	-1.23876	0.215436	0.572812
AT4G24670	142.158	0.554578	0.448316	1.23703	0.216077	0.573435
AT1G10170	1146.27	-0.776012	0.628484	-1.23474	0.216928	0.574385
AT1G34750	205.71	-0.693887	0.561967	-1.23475	0.216925	0.574385
AT5G66190	15723.9	0.785861	0.636391	1.23487	0.216878	0.574385
AT5G63020	440.118	-0.500281	0.405865	-1.23263	0.217713	0.575744
AT5G37260	1151.42	0.489702	0.398131	1.23	0.218697	0.576644
AT2G46240	117.667	-0.480472	0.391381	-1.22763	0.219584	0.576935
AT1G35710	986.979	-1.16913	0.952584	-1.22732	0.219702	0.577142
AT3G09830	396.191	-0.770411	0.629081	-1.22466	0.220703	0.57824
AT3G11480	2.54196	3.44462	2.81251	1.22475	0.220669	0.57824
AT1G30135	7.35046	1.76141	1.44289	1.22075	0.222179	0.579735
AT1G24240	155.885	0.411502	0.338453	1.21583	0.224049	0.582
AT2G22230	765.864	0.573524	0.471888	1.21538	0.22422	0.582
AT3G57550	1184.46	-0.596878	0.491142	-1.21529	0.224257	0.582
AT5G45440	25.4835	-0.985049	0.809552	-1.21678	0.223687	0.582
AT1G16670	229.007	-0.496892	0.409923	-1.21216	0.225451	0.583311
AT1G35680	5949.09	0.683452	0.563935	1.21193	0.225538	0.583408
AT5G11250	240.479	-0.757511	0.625671	-1.21072	0.226003	0.583905
AT5G53750	145.086	0.740684	0.61241	1.20946	0.226487	0.584678
AT1G16880	5946.77	0.507785	0.420623	1.20722	0.227347	0.585508
AT1G06100	104.901	1.53435	1.27198	1.20627	0.227713	0.585844
AT3G49670	1014.07	0.847413	0.702896	1.2056	0.227971	0.586186
AT1G80460	1725.21	0.491038	0.407894	1.20384	0.228652	0.5865
AT5G40990	8.98333	1.50088	1.24851	1.20213	0.229311	0.586879
AT1G06180	123.781	-0.691925	0.576388	-1.20045	0.229965	0.587266
AT3G45620	404.999	-0.467093	0.389152	-1.20028	0.23003	0.58733
AT3G61190	68.7803	0.940634	0.784864	1.19847	0.230735	0.587934
AT1G43800	187.836	-1.46372	1.22167	-1.19814	0.230863	0.587964
AT1G42970	32352.1	1.05661	0.882115	1.19781	0.230991	0.588111
AT5G44070	1725.67	-0.855445	0.717117	-1.19289	0.232911	0.589462
AT1G63730	33.1089	-0.998594	0.838067	-1.19155	0.23344	0.589872
AT1G74950	484.153	0.526034	0.442148	1.18973	0.234154	0.590363
AT5G24590	545.259	0.520145	0.438194	1.18702	0.23522	0.591405
AT5G39610	224.324	-1.12298	0.946148	-1.1869	0.235268	0.59141
AT3G16640	27324.3	0.853998	0.720145	1.18587	0.235674	0.591843
AT2G38130	272.706	-0.303571	0.256056	-1.18557	0.235793	0.591992
AT5G58260	985.479	1.12748	0.956512	1.17874	0.2385	0.594251
AT5G44870	496.63	-0.680232	0.578087	-1.17669	0.239318	0.594861
AT3G44480	719.026	-0.601577	0.512007	-1.17494	0.240019	0.595515
AT1G12460	234.929	0.430596	0.366862	1.17373	0.240503	0.595728
AT2G37660	6131.5	0.616512	0.525602	1.17296	0.24081	0.595978
AT4G23280	19.2477	1.14153	0.975184	1.17058	0.241768	0.596987
AT5G63980	723.25	0.619387	0.529375	1.17003	0.241987	0.597181
AT2G35370	7529.29	0.901701	0.771418	1.16889	0.242449	0.597471
AT4G11150	4356.01	0.312125	0.267312	1.16764	0.242952	0.597471
AT4G18950	763.529	-0.770186	0.661623	-1.16408	0.24439	0.598686
AT2G38290	669.385	-0.706057	0.608295	-1.16071	0.245758	0.600511
AT5G48590	485.518	0.372299	0.320698	1.1609	0.245681	0.600511
AT1G12290	54.7136	-0.681175	0.587335	-1.15977	0.246142	0.600718
AT3G14460	36.648	-1.26908	1.09474	-1.15925	0.246355	0.601006
AT5G45900	207.808	-0.53196	0.460051	-1.15631	0.247556	0.6022
AT5G51545	819.312	0.468141	0.405181	1.15539	0.247932	0.602479
AT2G16060	274.23	-0.964617	0.836544	-1.1531	0.24887	0.603247
AT5G06950	182.043	-0.308202	0.268108	-1.14954	0.250332	0.604647
AT4G03450	31.0596	-1.38842	1.20859	-1.14879	0.250643	0.604805
AT1G20620	33014.8	-0.917668	0.79953	-1.14776	0.251068	0.605291
AT4G08180	487.304	-0.390505	0.34113	-1.14474	0.252316	0.606514
AT5G39580	1182.06	-0.878754	0.773365	-1.13627	0.255842	0.60953
AT4G36150	152.568	-0.771993	0.680087	-1.13514	0.256317	0.609585
AT5G42050	2717.33	-0.636171	0.560376	-1.13526	0.256268	0.609585
AT4G04920	467.577	-0.496961	0.438389	-1.13361	0.256959	0.610111
AT4G28400	531.778	-0.579812	0.511487	-1.13358	0.25697	0.610111
AT1G54320	917.59	-0.353052	0.311762	-1.13244	0.257449	0.610642
AT1G10340	244.464	-0.907205	0.801289	-1.13218	0.257558	0.610812
AT3G20420	42.899	-0.719709	0.635975	-1.13166	0.257776	0.610812
AT4G11170	57.2127	-1.5151	1.34279	-1.12832	0.259183	0.611462
AT3G05360	120.183	0.637009	0.56561	1.12623	0.260066	0.612102
AT2G40140	1293.91	0.799844	0.711521	1.12413	0.260957	0.612948
AT5G51770	256.745	0.785014	0.698696	1.12354	0.261207	0.613042
AT5G35450	169.248	-0.59218	0.528063	-1.12142	0.26211	0.613786
AT5G06860	14.58	-1.28573	1.14986	-1.11816	0.263501	0.61494
AT4G23190	539.513	-0.834175	0.746776	-1.11703	0.26398	0.615492
AT1G08590	6.60424	1.86391	1.66923	1.11663	0.264152	0.615704
AT5G03210	8.40139	1.56062	1.40009	1.11466	0.264997	0.616561
AT3G22160	114.111	0.506248	0.454371	1.11417	0.265204	0.616705
AT2G38870	966.349	0.643038	0.577692	1.11312	0.265658	0.617064
AT1G68520	5570.65	0.631545	0.568401	1.11109	0.266529	0.617109
AT3G14470	107.827	-0.882703	0.793874	-1.11189	0.266184	0.617109
AT3G50700	349.657	-0.651689	0.586693	-1.11078	0.266662	0.617109
AT5G57060	183.336	-0.450945	0.40769	-1.1061	0.268684	0.619129
AT5G13160	523.489	0.386893	0.350054	1.10524	0.269057	0.619475
AT5G54860	250.243	-0.703222	0.637055	-1.10386	0.269652	0.620026
AT4G12490	377.248	1.15833	1.05174	1.10135	0.270746	0.621138
AT5G10040	3.98647	-3.25671	2.95846	-1.10081	0.270978	0.621138
AT2G01830	256.716	-0.58333	0.537201	-1.08587	0.277536	0.626833
AT2G19190	56.869	1.01804	0.937999	1.08534	0.277773	0.627016
AT4G22300	216.05	-0.43973	0.406404	-1.082	0.279252	0.628416
AT4G09570	500.514	-0.753973	0.69824	-1.07982	0.280223	0.629203
AT2G41370	113.925	0.483771	0.449952	1.07516	0.282302	0.631474
AT1G31130	1377.38	-0.693157	0.646341	-1.07243	0.283526	0.63255
AT1G58390	3.42656	-1.53245	1.42907	-1.07234	0.283567	0.63255
AT2G35940	623.113	-0.522993	0.487713	-1.07234	0.283568	0.63255
AT2G29650	1182.14	0.768761	0.717873	1.07089	0.28422	0.633505
AT4G18010	1420.86	-0.729025	0.681061	-1.07043	0.284428	0.633519
AT3G25520	9073.7	0.34713	0.324542	1.0696	0.284799	0.633985
AT4G14465	87.3124	-1.0288	0.964031	-1.06719	0.285888	0.634795
AT4G39270	405.618	-0.288119	0.27012	-1.06663	0.286139	0.63499
AT5G63780	655.711	0.7694	0.722195	1.06536	0.286712	0.635457
AT1G61100	2166.29	-0.813701	0.764283	-1.06466	0.28703	0.635719
AT1G54040	350.634	0.885846	0.832733	1.06378	0.287428	0.635989
AT4G21390	158.301	-1.11657	1.05027	-1.06313	0.287725	0.636258
AT5G03780	141.275	0.650054	0.612267	1.06172	0.288364	0.636341
AT2G11000	273.065	-0.366726	0.34575	-1.06067	0.28884	0.636809
AT3G07040	270.231	-0.809789	0.764666	-1.05901	0.289595	0.637421
AT3G54050	9735.91	0.798945	0.754684	1.05865	0.28976	0.637538
AT1G59218	15.9157	-0.775231	0.736394	-1.05274	0.29246	0.640094
AT3G23050	2256.62	0.502273	0.477235	1.05247	0.292586	0.640259
AT3G18165	502.172	0.220839	0.20997	1.05176	0.292908	0.640412
AT3G20600	132.537	0.906895	0.863938	1.04972	0.293846	0.641523
AT1G01040	579.443	-0.537815	0.512427	-1.04954	0.293927	0.641622
AT4G16760	2047.21	-0.663783	0.633449	-1.04789	0.294691	0.642428
AT3G54560	583.631	0.763448	0.732737	1.04191	0.297452	0.645632
AT4G09430	4.27689	2.23983	2.14923	1.04216	0.297339	0.645632
AT4G28650	17.3404	-1.09104	1.04778	-1.04129	0.297742	0.645972
AT5G06720	43.3981	0.75269	0.723441	1.04043	0.29814	0.646617
AT3G17410	1336.58	-0.348095	0.334914	-1.03936	0.298639	0.647311
AT4G08850	2629.95	-0.565326	0.545414	-1.03651	0.299965	0.648741
AT5G61420	596.071	0.630285	0.60888	1.03515	0.300597	0.649095
AT2G45770	726.471	0.359485	0.347555	1.03433	0.300984	0.649233
AT2G38860	779.41	-0.482823	0.467996	-1.03168	0.302221	0.650133
AT1G76040	249.195	-0.658234	0.638884	-1.03029	0.302876	0.650715
AT1G70690	118.396	-0.798555	0.776268	-1.02871	0.303616	0.650763
AT3G61710	369.877	-0.344476	0.335145	-1.02784	0.304024	0.651235
AT1G71390	3.06305	2.33869	2.28266	1.02455	0.305577	0.652596
AT5G52760	105.122	-1.13748	1.11132	-1.02354	0.306053	0.652976
AT2G30110	2519.47	0.283043	0.276688	1.02297	0.306324	0.653089
AT2G38810	160.391	0.68143	0.666586	1.02227	0.306654	0.653089
AT3G04720	1585.57	0.896058	0.877936	1.02064	0.307425	0.653518
AT1G12210	8.27212	-1.16495	1.14307	-1.01914	0.308138	0.654069
AT2G33800	7401	0.370292	0.363791	1.01787	0.308741	0.654508
AT3G04570	93.4695	-1.31665	1.29862	-1.01388	0.310638	0.655884
AT5G11630	114.625	0.434871	0.428898	1.01392	0.310619	0.655884
AT2G37130	1000.15	-0.95375	0.94123	-1.0133	0.310916	0.656057
AT4G35600	440.504	-0.357217	0.35289	-1.01226	0.311413	0.656662
AT5G49500	59.3916	-0.434193	0.429945	-1.00988	0.312553	0.657172
AT1G24450	175.357	0.382967	0.380169	1.00736	0.313762	0.657682
AT1G14000	826.853	-0.41807	0.415914	-1.00518	0.314808	0.658462
AT1G64610	178.508	-0.569142	0.568677	-1.00082	0.316915	0.660269
AT3G46710	5.73436	1.79023	1.79416	0.997809	0.318372	0.661826
AT5G40440	110.338	-0.460964	0.462594	-0.996477	0.319019	0.662465
AT3G11630	11504	0.5493	0.551429	0.996139	0.319183	0.662588
AT5G49660	519.358	-0.310622	0.312358	-0.994442	0.320008	0.663054
AT4G14400	1700.19	-1.0803	1.08746	-0.993415	0.320508	0.663711
AT5G43730	80.5538	-0.514914	0.521133	-0.988067	0.32312	0.666239
AT5G17890	687.035	-0.500818	0.507546	-0.986745	0.323768	0.667086
AT4G02550	150.554	-0.453693	0.4603	-0.985647	0.324306	0.667872
AT5G20630	7593.74	0.714369	0.727788	0.981562	0.326316	0.669786
AT5G41070	129.84	0.42781	0.435871	0.981506	0.326343	0.669786
AT1G75020	217.282	-0.468586	0.479502	-0.977234	0.328453	0.671503
AT3G44880	1134.85	-0.590488	0.605589	-0.975064	0.329528	0.672331
AT1G31280	344.617	0.306367	0.314361	0.974573	0.329772	0.67251
AT1G03850	409.726	-0.763518	0.783983	-0.973896	0.330108	0.672649
AT3G03770	640.86	0.69764	0.716809	0.973258	0.330425	0.672836
AT5G48940	38.4542	-0.754111	0.775062	-0.972968	0.330569	0.672854
AT1G42990	895.5	0.490915	0.50544	0.971262	0.331418	0.673154
AT1G56650	9.86879	1.28974	1.32789	0.971272	0.331413	0.673154
AT3G57130	19.5113	0.804373	0.827765	0.971741	0.331179	0.673154
AT4G16860	647.356	-0.850782	0.876489	-0.970671	0.331712	0.673292
AT2G39650	136.485	0.755621	0.781544	0.966832	0.333628	0.674965
AT3G26090	246.129	-0.634258	0.655681	-0.967327	0.333381	0.674965
AT3G57260	397.392	0.916313	0.947573	0.967011	0.333539	0.674965
AT4G19500	782.192	-0.44555	0.462428	-0.963502	0.335296	0.676271
AT2G26560	1132.5	-1.31241	1.36345	-0.962569	0.335764	0.676592
AT5G43940	4238.4	0.199704	0.207983	0.960193	0.336958	0.677515
AT1G33590	3273.24	-0.522356	0.546049	-0.95661	0.338764	0.678669
AT2G43510	341.154	0.68069	0.711474	0.956732	0.338703	0.678669
AT3G51570	3.85288	1.67577	1.75201	0.956486	0.338827	0.678669
AT5G10450	10489.7	-0.641258	0.670967	-0.955722	0.339213	0.679121
AT1G17420	293.922	0.872153	0.913396	0.954847	0.339655	0.679311
AT2G40000	4697.56	0.699018	0.732669	0.954071	0.340048	0.679468
AT1G08450	1414.34	0.289385	0.303777	0.952621	0.340782	0.680489
AT1G08930	6313.85	-0.74084	0.779542	-0.950352	0.341933	0.681451
AT5G45060	550.289	-0.543382	0.57206	-0.949869	0.342179	0.681671
AT1G76070	143.15	-0.417994	0.440969	-0.947898	0.343181	0.682169
AT3G52430	422.837	0.494683	0.521823	0.947989	0.343135	0.682169
AT5G05300	22.5629	-1.04426	1.10153	-0.948006	0.343126	0.682169
AT3G01480	4062.64	0.462922	0.488513	0.947616	0.343325	0.682295
AT2G31260	378.002	-0.37673	0.397729	-0.947201	0.343536	0.682494
AT2G17055	2.30724	2.69282	2.84754	0.945666	0.344319	0.682963
AT2G03070	291.004	0.306699	0.324587	0.944891	0.344714	0.683337
AT5G02840	1422.44	-0.473983	0.502095	-0.944012	0.345164	0.683384
AT5G47250	56.3242	-0.701547	0.743147	-0.944021	0.345159	0.683384
AT4G20970	7.25655	1.19889	1.27203	0.942495	0.345939	0.683879
AT1G24150	315.89	-0.573857	0.610088	-0.940614	0.346903	0.684166
AT5G37055	129.552	-0.42956	0.456758	-0.940453	0.346985	0.684166
AT5G43580	512.604	-1.1071	1.17727	-0.940394	0.347016	0.684166
AT5G64440	646.542	-0.426485	0.453825	-0.939757	0.347342	0.684409
AT2G27050	1485.22	-0.389404	0.41503	-0.938255	0.348113	0.685213
AT5G07690	171.457	1.00725	1.08067	0.93206	0.351306	0.687976
AT1G72850	4.35439	-1.82327	1.95773	-0.931315	0.351691	0.688009
AT1G76360	419.368	0.51659	0.554636	0.931404	0.351645	0.688009
AT4G16950	856.804	-0.626633	0.67334	-0.930634	0.352043	0.688036
AT1G74640	550.476	0.394144	0.425138	0.927095	0.353877	0.689456
AT2G20890	5992.29	0.4447	0.481934	0.922739	0.356143	0.690921
AT1G20980	1477.34	-0.432143	0.468852	-0.921703	0.356683	0.691199
AT3G46530	587.521	-0.54062	0.586925	-0.921106	0.356995	0.69133
AT5G42810	210.436	-0.507328	0.553546	-0.916506	0.359402	0.693496
AT5G61890	8.09267	1.16862	1.28605	0.908691	0.363513	0.697549
AT1G50740	347.663	-0.416947	0.459074	-0.908235	0.363754	0.697713
AT2G20310	115.433	0.250729	0.276085	0.908159	0.363794	0.697737
AT1G63840	150.334	-0.456611	0.503142	-0.907521	0.364132	0.697857
AT3G55800	15200.5	0.664599	0.732742	0.907003	0.364405	0.698122
AT3G59420	203.954	0.57252	0.637	0.898775	0.368772	0.699411
AT1G54470	2.82379	1.46964	1.63652	0.898027	0.369171	0.699749
AT1G74960	2367.42	-0.260495	0.290315	-0.897283	0.369568	0.700105
AT3G25770	2866.22	0.965389	1.07593	0.897261	0.36958	0.700105
AT5G48810	1788.04	0.417178	0.465145	0.896879	0.369784	0.700283
AT4G19925	2.10792	2.3733	2.65244	0.894761	0.370915	0.701386
AT1G69260	132.863	-0.565772	0.633022	-0.893763	0.371449	0.701917
AT1G71100	347.697	0.611617	0.684393	0.893663	0.371502	0.701966
AT1G74440	142.183	-0.415571	0.46522	-0.893278	0.371708	0.702045
AT5G10030	349.477	-0.225574	0.252645	-0.892852	0.371937	0.70209
AT1G13470	73.0086	0.93849	1.05139	0.892619	0.372061	0.702208
AT4G20260	7374.33	0.600311	0.672952	0.892057	0.372362	0.702389
AT1G07630	390.732	-0.415293	0.467208	-0.888884	0.374066	0.703458
AT5G15120	72.6325	-0.488258	0.552696	-0.883413	0.377013	0.706045
AT2G47730	7775.22	0.505035	0.572718	0.881822	0.377873	0.706849
AT5G41740	523.817	-0.70814	0.808176	-0.876221	0.38091	0.709549
AT1G17615	2.10998	2.37443	2.71496	0.874571	0.381807	0.710438
AT3G14130	125.852	-0.35016	0.401382	-0.872385	0.382998	0.711663
AT1G52890	55.4354	1.00661	1.15643	0.870443	0.384058	0.712684
AT4G22890	6304.79	0.645447	0.742987	0.86872	0.385	0.713476
AT3G45640	1975.89	-0.638093	0.735282	-0.86782	0.385493	0.71381
AT3G57460	39.5454	-0.996581	1.15213	-0.864988	0.387045	0.7151
AT1G18890	540.729	-0.374057	0.432551	-0.864771	0.387165	0.715164
AT3G04790	2672.38	0.61804	0.715705	0.86354	0.38784	0.715944
AT1G21250	1196.94	-0.868981	1.01045	-0.859993	0.389793	0.717626
AT5G06960	200.835	-0.270664	0.31469	-0.860097	0.389736	0.717626
AT3G19580	140.821	0.627125	0.72955	0.859606	0.390006	0.717646
AT2G44620	1110.72	0.33152	0.386514	0.857718	0.391048	0.718521
AT4G03550	1170.95	-0.44756	0.522939	-0.855855	0.392078	0.719764
AT2G32030	83.4696	-0.734774	0.862626	-0.851788	0.394332	0.721392
AT4G14365	747.14	-0.893318	1.04959	-0.851113	0.394707	0.721678
AT4G15760	1771.57	-0.553627	0.65061	-0.850936	0.394805	0.721687
AT5G43470	1303.9	-0.426843	0.5024	-0.849608	0.395543	0.72218
AT3G12810	395.32	-0.484241	0.572367	-0.846033	0.397534	0.723629
AT5G52100	211.025	-0.338736	0.401367	-0.843956	0.398694	0.724338
AT4G36180	421.531	0.326424	0.387351	0.842709	0.399391	0.724623
AT4G08770	193.116	1.28757	1.53214	0.840377	0.400697	0.725113
AT1G56540	65.5662	-0.739585	0.880683	-0.839785	0.401029	0.725217
AT5G22570	22.1362	0.923075	1.09893	0.839974	0.400923	0.725217
AT4G27410	393.575	0.516518	0.615111	0.839716	0.401068	0.725225
AT5G17490	67.7354	0.741546	0.88407	0.838786	0.401589	0.725858
AT3G03000	148.034	0.588905	0.702271	0.838571	0.40171	0.725921
AT2G39460	4302.21	0.323473	0.386249	0.837473	0.402327	0.72626
AT3G48080	87.8487	-0.91445	1.0917	-0.837642	0.402232	0.72626
AT5G26920	446.245	-0.508466	0.607545	-0.836919	0.402638	0.72636
AT2G37940	1195.05	-0.472743	0.565788	-0.835547	0.40341	0.726974
AT3G05200	897.484	0.538648	0.645635	0.834292	0.404116	0.727524
AT2G41010	330.644	0.58566	0.7037	0.832259	0.405263	0.72846
AT3G08720	396.245	-0.349816	0.42035	-0.8322	0.405296	0.72846
AT4G02195	114.95	-0.347421	0.417896	-0.831357	0.405772	0.728954
AT1G28480	41.9199	0.832555	1.002	0.83089	0.406036	0.728986
AT3G09020	140.284	-0.786865	0.948673	-0.829437	0.406857	0.729457
AT4G05100	29.4753	0.678606	0.819816	0.827754	0.40781	0.729926
AT1G08810	122.761	0.423941	0.512438	0.827302	0.408066	0.730027
AT4G10390	35.828	0.676069	0.822047	0.822421	0.410837	0.732147
AT1G75380	4427.28	-0.322732	0.392804	-0.821611	0.411298	0.732659
AT2G36470	146.253	0.305977	0.372688	0.821001	0.411646	0.732782
AT5G52750	243.913	-0.743761	0.909202	-0.818037	0.413336	0.734329
AT1G55020	735.97	-0.919533	1.1267	-0.816126	0.414428	0.73503
AT2G40270	715.605	-0.371445	0.455475	-0.815512	0.41478	0.735329
AT4G32980	362.399	0.532409	0.654241	0.813781	0.41577	0.736029
AT1G56510	1173.43	-0.783584	0.965207	-0.81183	0.416889	0.737028
AT1G30040	112.766	-0.605253	0.745931	-0.811407	0.417132	0.737308
AT1G04510	834.845	-0.273842	0.339032	-0.807719	0.419252	0.739248
AT4G21980	635.547	-0.515681	0.639486	-0.806399	0.420013	0.73967
AT3G17210	971.41	0.287031	0.356259	0.805682	0.420426	0.739698
AT3G63380	471.897	-0.760763	0.943966	-0.805922	0.420288	0.739698
AT5G40010	29.6526	-1.44732	1.79631	-0.805716	0.420406	0.739698
AT1G49950	550.879	0.263078	0.326872	0.804837	0.420914	0.740036
AT5G57220	734.474	-0.75289	0.93547	-0.804826	0.42092	0.740036
AT1G17540	1.55932	-2.02331	2.51496	-0.80451	0.421103	0.740112
AT1G66880	420.247	0.233687	0.290979	0.803106	0.421913	0.740615
AT4G39830	84.3443	-0.623736	0.777032	-0.802716	0.422139	0.740643
AT4G34000	712.073	-0.492616	0.614997	-0.801006	0.423128	0.741556
AT2G26400	41.0989	-0.908974	1.13933	-0.797815	0.424978	0.743505
AT1G72870	18.3096	-0.985969	1.23694	-0.797101	0.425392	0.743806
AT3G62770	557.235	-0.265854	0.33379	-0.796472	0.425758	0.744057
AT1G17380	82.5091	0.846587	1.06333	0.796167	0.425935	0.744162
AT3G08980	52.1666	0.4486	0.564518	0.794661	0.426811	0.744646
AT1G72940	343.431	0.505408	0.637846	0.792367	0.428147	0.74542
AT5G51640	106.472	-0.697407	0.881376	-0.791271	0.428786	0.745807
AT3G49500	485.762	0.236972	0.299778	0.79049	0.429242	0.745872
AT5G20480	149.237	-0.592865	0.752594	-0.787762	0.430836	0.746865
AT3G58090	73.5036	-0.314338	0.399612	-0.786608	0.431511	0.747312
AT1G63880	978.473	-0.362182	0.461157	-0.785376	0.432233	0.747704
AT5G37680	112.619	0.385069	0.490297	0.785379	0.432232	0.747704
AT5G08280	4903.51	0.431488	0.55239	0.781129	0.434727	0.750395
AT3G62030	12443.1	0.666618	0.855705	0.779027	0.435964	0.751166
AT5G41550	14.3563	-0.921121	1.18498	-0.777328	0.436965	0.751884
AT1G73650	608.942	0.433303	0.558196	0.776256	0.437598	0.752283
AT4G34710	7520.88	0.336872	0.434426	0.775442	0.438079	0.752407
AT3G63010	248.305	-0.426512	0.550178	-0.775225	0.438207	0.752499
AT4G12010	200.643	-0.401704	0.519044	-0.773931	0.438972	0.753341
AT5G27420	494.712	0.743993	0.963768	0.771963	0.440136	0.754282
AT5G07180	184.009	0.376769	0.489841	0.769167	0.441794	0.75527
AT1G48000	8.66719	-1.08303	1.41076	-0.767696	0.442668	0.755763
AT3G44630	648.527	-0.479359	0.62497	-0.76701	0.443075	0.756055
AT3G26932	180.127	0.308156	0.401909	0.766729	0.443243	0.756083
AT1G71030	624.081	0.419902	0.548507	0.765537	0.443952	0.756569
AT4G16890	1739.86	-0.384666	0.503194	-0.76445	0.444599	0.757278
AT5G46450	803.635	-0.569653	0.746004	-0.763606	0.445102	0.757727
AT3G13650	110.928	0.695071	0.911547	0.762518	0.445751	0.758331
AT4G29810	678.541	-0.357007	0.46821	-0.762494	0.445765	0.758331
AT5G06320	1193.58	0.584697	0.76731	0.76201	0.446054	0.758331
AT5G24400	771.729	-0.146376	0.192005	-0.762358	0.445846	0.758331
AT3G09010	100.91	-0.571694	0.751102	-0.76114	0.446573	0.758604
AT5G56040	729.758	-0.397249	0.522096	-0.760874	0.446732	0.758637
AT3G54640	1306.81	0.374551	0.49264	0.760294	0.447079	0.758972
AT3G50970	178.035	-0.946361	1.24578	-0.759655	0.447461	0.759146
AT1G70520	671.866	-0.40994	0.543092	-0.754824	0.450354	0.761557
AT1G22070	396.768	0.382865	0.507323	0.754676	0.450443	0.761559
AT1G50180	58.6017	0.540125	0.719202	0.751006	0.452649	0.763415
AT3G25070	657.761	-0.193087	0.257107	-0.750999	0.452653	0.763415
AT1G61340	120.542	-0.780794	1.04463	-0.747436	0.4548	0.764539
AT5G52640	287.168	0.524762	0.703196	0.746253	0.455514	0.765291
AT2G20610	1144.32	0.425288	0.570484	0.745487	0.455978	0.765559
AT3G11650	187.955	0.362392	0.486161	0.745416	0.45602	0.765559
AT1G63750	405.527	-0.510919	0.686143	-0.744625	0.456498	0.765728
AT4G31750	234.512	-0.23995	0.322695	-0.743581	0.45713	0.766434
AT5G51820	1919.34	0.440008	0.592017	0.743236	0.457339	0.76646
AT2G20010	379.401	-0.332189	0.447159	-0.742888	0.45755	0.76668
AT3G15356	3761.04	-0.903872	1.21884	-0.741584	0.458339	0.767396
AT3G13950	51.6406	0.701068	0.946914	0.740371	0.459075	0.76815
AT3G56710	161.013	-0.768638	1.0431	-0.736878	0.461196	0.769179
AT5G13930	2757.85	1.29503	1.75986	0.735867	0.461811	0.769302
AT4G16920	111.358	-0.57683	0.785493	-0.734355	0.462732	0.769949
AT5G58120	504.51	-0.460286	0.633167	-0.726959	0.467251	0.772861
AT2G46500	1215.05	-0.291596	0.401994	-0.725373	0.468223	0.773334
AT1G06160	130.923	0.588224	0.811007	0.725301	0.468267	0.773357
AT2G24570	228.146	0.430827	0.594352	0.724868	0.468533	0.773595
AT2G46400	103.405	0.683077	0.94354	0.723951	0.469096	0.77397
AT5G46330	725.862	-0.330663	0.456831	-0.723819	0.469177	0.774053
AT5G60890	280.025	0.490174	0.678798	0.72212	0.47022	0.774617
AT5G46270	297.278	-0.337478	0.46754	-0.721816	0.470408	0.774703
AT2G47000	556.455	-0.607297	0.843358	-0.720094	0.471467	0.775199
AT4G04780	176.374	-0.239523	0.332627	-0.720096	0.471466	0.775199
AT5G61600	890.014	0.618723	0.859403	0.719945	0.471559	0.775199
AT2G25735	324.829	-0.614075	0.855604	-0.717709	0.472937	0.776164
AT5G61010	669.582	-0.325913	0.454831	-0.716558	0.473647	0.776164
AT5G63970	128.579	-0.535522	0.746857	-0.717034	0.473353	0.776164
AT1G15430	247.561	-0.27313	0.38528	-0.708912	0.478379	0.77872
AT2G22540	1020.48	0.465113	0.655836	0.709192	0.478206	0.77872
AT1G05800	1.49853	3.9568	5.66885	0.697991	0.485183	0.78029
AT1G76650	202.344	-0.806891	1.14839	-0.702626	0.482289	0.78029
AT2G14560	1058.27	-1.14892	1.6409	-0.700174	0.483819	0.78029
AT2G25110	708.056	0.206794	0.293431	0.704745	0.480969	0.78029
AT2G40750	90.8317	-0.788701	1.12484	-0.701167	0.483199	0.78029
AT1G02120	1254.92	-0.303985	0.436109	-0.69704	0.485778	0.780788
AT1G07745	104.645	-0.343753	0.497388	-0.691117	0.489492	0.782842
AT3G59700	103.008	-0.708389	1.02706	-0.689728	0.490365	0.783286
AT2G17740	93.5344	0.796787	1.1591	0.687419	0.491819	0.784459
AT2G11520	448.967	-0.165429	0.241174	-0.685931	0.492757	0.785172
AT5G18350	2.66616	1.38803	2.02687	0.684811	0.493463	0.785629
AT5G64660	214.503	0.52273	0.76533	0.683012	0.494599	0.78655
AT3G57530	1302.17	-0.345502	0.506934	-0.681553	0.495521	0.787273
AT4G14220	344.992	-0.247226	0.363051	-0.680969	0.495891	0.787469
AT5G26170	69.3616	0.25853	0.379786	0.680726	0.496045	0.78752
AT1G66760	444.77	-0.29979	0.444926	-0.673798	0.50044	0.789889
AT4G01060	32.086	0.685792	1.01781	0.673794	0.500442	0.789889
AT3G13380	235.904	0.30395	0.452126	0.672269	0.501412	0.790604
AT1G28380	1081.56	-0.34651	0.517697	-0.66933	0.503285	0.791781
AT1G75040	263.085	-0.337589	0.506433	-0.666601	0.505027	0.793194
AT2G46220	3496.27	-0.335259	0.503907	-0.66532	0.505846	0.793695
AT3G10640	621.843	-0.253357	0.380939	-0.665084	0.505996	0.793746
AT5G04140	21734.4	0.35048	0.529002	0.662531	0.507631	0.794874
AT4G02530	3258.34	0.474736	0.719723	0.65961	0.509504	0.796432
AT4G33680	2025.61	0.34125	0.517493	0.659428	0.509621	0.796516
AT1G18590	323.983	0.523425	0.794755	0.658599	0.510153	0.796999
AT1G45616	12.0428	-0.806082	1.22418	-0.658466	0.510239	0.796999
AT4G11210	31.2429	1.02353	1.55407	0.658613	0.510144	0.796999
AT3G01500	49747.6	0.846135	1.28679	0.657556	0.510823	0.797182
AT2G34940	23.0337	-0.683182	1.04277	-0.655161	0.512364	0.797716
AT4G01370	872.763	0.112114	0.171342	0.654326	0.512902	0.79791
AT5G18360	67.2313	-0.663962	1.01469	-0.654347	0.512888	0.79791
AT3G26650	33097.2	0.2148	0.328808	0.653268	0.513584	0.79826
AT3G29320	2561.79	-0.343159	0.526319	-0.651999	0.514402	0.798384
AT1G74360	187.977	-0.412877	0.635147	-0.65005	0.51566	0.798806
AT4G34990	48.2821	-0.41924	0.646421	-0.648556	0.516625	0.799536
AT5G58670	202.504	-0.404028	0.626872	-0.644515	0.519242	0.800706
AT3G24240	68.5118	-0.800525	1.24278	-0.644138	0.519486	0.800888
AT2G17060	21.847	0.731986	1.14045	0.641842	0.520976	0.801725
AT4G36550	187.053	-0.226966	0.354536	-0.640178	0.522057	0.802329
AT5G42740	1256.02	0.204756	0.320446	0.638971	0.522842	0.802698
AT4G13820	21.8035	-0.443317	0.69604	-0.636914	0.524181	0.803667
AT2G46370	785.668	-0.239236	0.377106	-0.6344	0.52582	0.804642
AT1G25390	434.127	-0.274179	0.433805	-0.632032	0.527366	0.805891
AT3G14110	1709.61	0.201793	0.319333	0.631921	0.527438	0.805903
AT3G01830	28.907	-0.822031	1.30221	-0.631258	0.527872	0.805985
AT5G49140	2.06192	1.80383	2.86662	0.629253	0.529183	0.806968
AT3G15020	489.308	0.371701	0.592728	0.627102	0.530593	0.807979
AT5G17680	16.863	-0.400783	0.641626	-0.624636	0.53221	0.809071
AT1G15010	133.501	-0.640524	1.0302	-0.621749	0.534107	0.810193
AT1G13780	93.5738	-0.292187	0.471852	-0.619235	0.535761	0.810439
AT1G64160	17.0426	-1.28557	2.07542	-0.619425	0.535636	0.810439
AT2G17050	13.1975	0.799191	1.28951	0.619764	0.535413	0.810439
AT4G11650	1189.29	-1.09353	1.76219	-0.620548	0.534897	0.810439
AT5G37500	87.4124	-0.256075	0.418127	-0.612434	0.540251	0.813433
AT5G05400	39.6391	-0.669818	1.09805	-0.610007	0.541857	0.814061
AT3G11820	1138.19	-0.371162	0.609162	-0.609299	0.542326	0.814131
AT1G29340	1093.27	0.235122	0.386522	0.608303	0.542987	0.814318
AT2G36740	246.197	0.281587	0.462851	0.608375	0.542939	0.814318
AT5G09650	3656.9	0.456851	0.753429	0.606362	0.544274	0.814916
AT5G59420	1309.19	-0.238396	0.393109	-0.606437	0.544224	0.814916
AT3G49120	2972.05	-0.630331	1.04348	-0.604069	0.545798	0.815409
AT5G06290	3404.15	0.382686	0.63821	0.599624	0.548757	0.817708
AT5G37480	193.475	-0.282496	0.47112	-0.599626	0.548755	0.817708
AT5G65210	578.709	-0.629816	1.05145	-0.598996	0.549176	0.817947
AT1G62630	178.801	0.332898	0.556536	0.598161	0.549732	0.81816
AT2G01820	1618.77	-0.210071	0.351742	-0.597231	0.550353	0.81816
AT3G48640	16.3676	-0.624981	1.04558	-0.597737	0.550015	0.81816
AT1G33960	308.698	0.602118	1.01479	0.593343	0.552952	0.819059
AT1G63860	522.664	-0.550548	0.929523	-0.592291	0.553656	0.819279
AT2G21100	68.8341	-0.846293	1.43318	-0.590501	0.554855	0.820007
AT5G01900	10.1159	0.81568	1.38991	0.586859	0.557298	0.821397
AT1G61890	613.925	-0.334614	0.570497	-0.586532	0.557518	0.821458
AT4G19230	77.9888	0.355404	0.605784	0.586685	0.557415	0.821458
AT5G09230	187.402	0.184765	0.316307	0.584131	0.559132	0.822699
AT2G39660	528.18	0.266203	0.455864	0.583952	0.559253	0.822701
AT5G05190	184.812	-0.217059	0.372027	-0.583451	0.559589	0.822774
AT1G15780	767.389	-0.216664	0.371628	-0.583012	0.559885	0.822872
AT1G07390	77.2954	-0.304787	0.522997	-0.582771	0.560047	0.822985
AT1G20440	6044.23	0.313253	0.538009	0.582245	0.560402	0.823107
AT1G03150	188.98	-0.183889	0.316899	-0.580274	0.56173	0.823412
AT1G72900	700.108	0.422385	0.727489	0.580606	0.561506	0.823412
AT5G09440	884.46	-0.3513	0.605311	-0.580362	0.56167	0.823412
AT3G49850	206.071	0.175948	0.303673	0.579401	0.562319	0.823843
AT4G33940	485.23	-0.225474	0.389374	-0.579067	0.562544	0.824062
AT5G60600	6085.56	0.230442	0.399663	0.576591	0.564216	0.825098
AT2G23810	2322.83	-0.375284	0.652398	-0.575237	0.565131	0.825899
AT2G34600	41.9081	0.755471	1.31516	0.574434	0.565674	0.825899
AT4G17040	3071.46	-0.144205	0.251036	-0.574439	0.565671	0.825899
AT5G38340	47.5635	-0.489632	0.851377	-0.575106	0.565219	0.825899
AT1G19020	561.863	-0.490194	0.855085	-0.573269	0.566462	0.826194
AT2G35620	480.979	0.153309	0.267667	0.572761	0.566807	0.826453
AT4G31500	2384.74	-0.362785	0.634567	-0.571704	0.567522	0.826916
AT3G28510	86.4965	-0.90089	1.58022	-0.570103	0.568608	0.827801
AT1G65850	8.58211	-0.710839	1.25233	-0.567613	0.570298	0.828456
AT5G40060	140.917	-0.229135	0.405107	-0.565616	0.571655	0.829227
AT2G47190	13.9881	-1.01739	1.80071	-0.564993	0.572078	0.829381
AT3G16470	2186.82	0.289113	0.512306	0.564337	0.572525	0.829792
AT1G09090	30.7137	0.906337	1.6089	0.563329	0.573211	0.830217
AT4G18780	149.318	-0.352451	0.628069	-0.561167	0.574684	0.830873
AT4G38130	1857.39	-0.246109	0.439028	-0.560577	0.575086	0.831131
AT5G62470	319.497	0.247104	0.441212	0.560059	0.575439	0.831302
AT4G34150	2648.17	-0.411941	0.736246	-0.559516	0.57581	0.831553
AT1G28440	1102.52	0.258042	0.461858	0.558704	0.576363	0.831935
AT4G31800	1219.3	-0.68718	1.23106	-0.558201	0.576707	0.831989
AT4G19530	2261.18	-0.355471	0.638076	-0.557098	0.57746	0.832421
AT1G19250	51.7684	0.893441	1.60621	0.556244	0.578044	0.832707
AT1G71830	149.43	0.240083	0.431846	0.555946	0.578248	0.832761
AT1G61560	82.8359	-0.757833	1.36448	-0.555399	0.578622	0.832901
AT3G22890	8728.25	-0.274836	0.495282	-0.554908	0.578958	0.833147
AT1G01720	815.623	0.457091	0.823871	0.554809	0.579026	0.833149
AT4G39670	100.025	-0.511467	0.92702	-0.551732	0.581132	0.834603
AT1G17745	563.67	0.422524	0.768026	0.550143	0.582222	0.835261
AT1G31420	2073.48	0.146566	0.26887	0.54512	0.585671	0.837733
AT5G41540	1.41432	1.45625	2.67511	0.54437	0.586187	0.837824
AT5G24210	1280.86	-0.517081	0.954617	-0.541664	0.58805	0.838967
AT1G58170	30.7721	0.651129	1.2138	0.53644	0.591654	0.841129
AT5G42380	33.21	0.710434	1.32721	0.535285	0.592453	0.841804
AT3G49530	647.325	0.277593	0.519131	0.534726	0.59284	0.841876
AT4G39640	928.75	-0.325733	0.610269	-0.533753	0.593512	0.842284
AT2G43010	1002.1	-0.345462	0.651865	-0.52996	0.59614	0.843689
AT4G19810	229.674	0.360478	0.682825	0.527921	0.597554	0.84487
AT2G30550	432.867	-0.225981	0.430936	-0.524396	0.600003	0.846563
AT1G78600	379.714	0.27821	0.530607	0.524325	0.600053	0.846584
AT3G55370	85.5947	-0.236636	0.452228	-0.523267	0.600789	0.846724
AT5G46350	35.2078	-0.508962	0.976302	-0.521317	0.602146	0.847794
AT5G59220	60.9498	0.495178	0.950645	0.520886	0.602446	0.847981
AT2G35650	347.033	-0.27005	0.524425	-0.514945	0.606591	0.850514
AT2G20230	1658.86	0.268431	0.522595	0.513649	0.607497	0.851455
AT1G34420	90.6547	0.315214	0.614412	0.513034	0.607928	0.851583
AT4G13810	114.58	0.344462	0.672154	0.512475	0.608319	0.851893
AT3G25020	94.6345	0.222775	0.435821	0.511161	0.609238	0.852314
AT3G55980	2649.33	0.472123	0.925846	0.509937	0.610096	0.85304
AT5G64905	16.6358	0.565909	1.11287	0.508515	0.611092	0.853454
AT4G17560	2941.31	0.295535	0.581894	0.507885	0.611534	0.853532
AT2G04430	68.7159	-0.225641	0.445845	-0.506096	0.612789	0.854094
AT5G60950	121.271	-0.451759	0.896597	-0.50386	0.61436	0.854947
AT4G27220	3.94655	-0.949808	1.88786	-0.503114	0.614884	0.855077
AT3G56400	919.803	-0.530631	1.05992	-0.500633	0.616629	0.855757
AT4G37930	31530	0.460124	0.920859	0.499668	0.617309	0.855977
AT1G33980	657.02	-0.170458	0.341254	-0.499505	0.617424	0.85601
AT1G30900	149.202	-0.471345	0.945506	-0.49851	0.618124	0.856222
AT2G27690	162.358	0.623543	1.25239	0.497884	0.618566	0.856377
AT2G35930	239.161	0.394921	0.794137	0.497295	0.618981	0.856574
AT3G10040	140.535	-0.517709	1.04231	-0.496696	0.619404	0.856602
AT5G60300	230.02	-0.225147	0.454353	-0.495533	0.620224	0.856844
AT3G23780	396.387	-0.180624	0.364925	-0.494962	0.620627	0.857127
AT4G21610	89.7495	-0.210068	0.426064	-0.493042	0.621983	0.858252
AT1G61300	274.489	-0.458763	0.936559	-0.489839	0.624248	0.858967
AT1G30210	546.765	-0.0976475	0.200829	-0.486223	0.626809	0.860194
AT1G51360	147.327	-0.203414	0.41942	-0.484988	0.627685	0.860708
AT4G23210	164.78	0.427638	0.882977	0.484314	0.628163	0.861005
AT1G51480	2.32177	1.10267	2.28099	0.483417	0.628799	0.86114
AT4G39090	9660.53	-0.254116	0.527303	-0.481917	0.629865	0.861742
AT1G17750	46.7045	0.334752	0.694797	0.481798	0.629949	0.86175
AT5G43910	121.809	-0.308648	0.6431	-0.479939	0.631271	0.862685
AT4G01700	158.241	-0.397425	0.829773	-0.478957	0.63197	0.863072
AT3G51920	1428.34	0.236706	0.494798	0.478389	0.632373	0.863391
AT2G04400	695.614	0.169461	0.357356	0.474208	0.635351	0.865548
AT1G74100	1056.74	-0.325373	0.691459	-0.47056	0.637955	0.866936
AT3G47460	159.525	-0.207046	0.443777	-0.466554	0.640819	0.869437
AT1G02205	750.099	0.446085	0.964236	0.46263	0.64363	0.871263
AT1G33560	245.046	-0.192406	0.417741	-0.460588	0.645094	0.872221
AT2G02130	1439.14	0.371302	0.806574	0.460345	0.645269	0.872317
AT3G59060	1986.89	-0.281874	0.612519	-0.460189	0.64538	0.872405
AT5G05600	500.562	0.490021	1.06978	0.45806	0.64691	0.873861
AT4G23600	960.24	0.444499	0.970703	0.457914	0.647014	0.873885
AT1G77920	163.645	-0.298572	0.653613	-0.456802	0.647813	0.874268
AT5G62790	2208.79	0.238984	0.526233	0.454142	0.649727	0.875068
AT3G11170	4454.04	0.281135	0.620648	0.45297	0.650571	0.875382
AT5G12170	378.967	-0.165941	0.367977	-0.450954	0.652023	0.876268
AT3G47480	136.519	0.302433	0.674409	0.448441	0.653835	0.876939
AT3G22400	93.9473	0.206727	0.462773	0.446714	0.655082	0.87773
AT5G23400	172.577	0.241599	0.542425	0.445406	0.656027	0.878208
AT5G09290	35.718	-0.595415	1.34185	-0.443728	0.657239	0.879028
AT5G62410	322.642	-0.220419	0.50006	-0.440784	0.659369	0.880174
AT4G19920	6.80467	0.968532	2.20446	0.439351	0.660407	0.8804
AT5G25980	9663.36	-0.342454	0.779177	-0.439507	0.660294	0.8804
AT2G36890	40.0624	-0.569338	1.30075	-0.437698	0.661605	0.880752
AT1G01560	92.6794	-0.45119	1.04137	-0.433265	0.664822	0.882766
AT3G28930	567.679	-0.377619	0.87223	-0.432935	0.665062	0.882767
AT1G47890	17.3787	0.527324	1.2205	0.432055	0.665702	0.882872
AT5G45200	6.59737	-0.494101	1.14628	-0.431047	0.666435	0.883521
AT5G53120	390.833	0.190622	0.443293	0.430013	0.667186	0.883762
AT2G47130	179.66	-0.323481	0.759072	-0.426153	0.669997	0.885056
AT3G52400	1027.99	-0.303744	0.715652	-0.42443	0.671252	0.885606
AT5G05730	883.764	-0.276909	0.65264	-0.42429	0.671354	0.885649
AT2G26530	505.68	0.320761	0.764923	0.419338	0.674969	0.888018
AT4G33925	23.3154	-0.275035	0.659367	-0.41712	0.676591	0.888894
AT3G02550	180.8	-0.294696	0.712093	-0.413845	0.678988	0.889823
AT3G02840	40.4812	0.53125	1.28476	0.413502	0.679239	0.889823
AT2G32660	113.207	-0.554822	1.34236	-0.413318	0.679374	0.889847
AT5G62230	56.6854	0.325402	0.7876	0.413157	0.679492	0.889909
AT1G72520	544.911	0.442177	1.07062	0.41301	0.679599	0.889935
AT4G39980	1327.27	0.189626	0.459056	0.413079	0.679549	0.889935
AT5G39890	48.9313	0.39083	0.959735	0.407227	0.683841	0.891878
AT1G52410	657.955	-0.320252	0.79098	-0.40488	0.685566	0.892843
AT1G72950	13.1495	0.385652	0.9529	0.404715	0.685687	0.892863
AT1G79210	692.875	-0.0919539	0.228487	-0.402447	0.687355	0.893995
AT3G12500	212.064	-0.473867	1.1781	-0.40223	0.687515	0.89402
AT5G15920	197.724	-0.142265	0.353979	-0.401903	0.687756	0.894181
AT1G52310	370.948	0.0768938	0.191698	0.40112	0.688331	0.894609
AT5G47390	663.762	0.19541	0.488581	0.399955	0.68919	0.895103
AT4G14110	365.706	0.107847	0.27154	0.397167	0.691244	0.89578
AT5G38350	21.1848	-0.683455	1.72419	-0.396392	0.691816	0.896025
AT2G16720	52.1434	-0.34988	0.887773	-0.394109	0.6935	0.896897
AT1G69690	280.568	0.227652	0.581835	0.391265	0.695601	0.897659
AT3G02130	652.44	-0.192174	0.493035	-0.389779	0.6967	0.897942
AT5G54490	106.455	0.364709	0.937262	0.389122	0.697186	0.898161
AT3G05120	480.817	-0.206783	0.532204	-0.388542	0.697615	0.898486
AT5G46420	1964.06	0.151454	0.391136	0.387216	0.698596	0.898934
AT4G00020	123.889	-0.249714	0.645496	-0.386856	0.698863	0.89909
AT1G74520	443.737	-0.121631	0.315196	-0.385891	0.699577	0.89957
AT5G25910	56.003	-0.26036	0.675115	-0.385652	0.699754	0.899689
AT1G53130	5.17411	1.23146	3.2051	0.384221	0.700815	0.900414
AT4G38560	44.3286	-0.322033	0.849123	-0.379254	0.704499	0.902473
AT1G72860	2.0516	-0.802114	2.11563	-0.379137	0.704586	0.902502
AT1G08550	1092.61	-0.135482	0.358552	-0.377858	0.705536	0.903007
AT5G13190	676.372	-0.209376	0.554983	-0.377267	0.705976	0.90318
AT5G24530	861.314	-0.330151	0.878211	-0.375936	0.706965	0.90365
AT3G05420	878.059	0.0905696	0.241375	0.375223	0.707494	0.903827
AT4G37560	89.8406	0.154221	0.417242	0.369619	0.711666	0.905721
AT3G20200	57.6499	0.226934	0.614553	0.369267	0.711929	0.905799
AT5G67340	147.839	-0.273561	0.745013	-0.36719	0.713478	0.906606
AT2G34810	232.382	0.239265	0.656352	0.364538	0.715457	0.907376
AT1G68530	4830.44	0.185036	0.509562	0.363127	0.71651	0.907719
AT2G17220	527.864	-0.127008	0.349647	-0.363246	0.716421	0.907719
AT5G50250	1118.38	0.141653	0.390845	0.362427	0.717033	0.907788
AT5G46510	411.457	0.220746	0.610325	0.361686	0.717587	0.907947
AT5G46500	78.3756	-0.348133	0.972543	-0.357961	0.720372	0.909115
AT4G36290	206.536	-0.0883302	0.246905	-0.35775	0.72053	0.909173
AT2G42800	48.0508	0.230463	0.644844	0.357392	0.720798	0.90934
AT5G48600	290.49	-0.207084	0.588691	-0.35177	0.725011	0.911615
AT4G10500	59.0367	-0.539689	1.53983	-0.350486	0.725974	0.912148
AT5G56220	264.285	0.131065	0.375402	0.349133	0.72699	0.91253
AT4G18880	308.232	-0.136397	0.392118	-0.347847	0.727955	0.912736
AT1G52660	10.6239	-0.691153	1.99825	-0.34588	0.729433	0.913126
AT1G02920	2173.35	-0.352238	1.02548	-0.343485	0.731233	0.914075
AT3G20590	4.22431	0.63483	1.85594	0.342054	0.732311	0.914323
AT1G47128	7890.91	-0.171349	0.503152	-0.34055	0.733442	0.914837
AT5G19510	4242.61	0.135851	0.398869	0.340589	0.733413	0.914837
AT3G57450	879.845	-0.257204	0.756106	-0.34017	0.733729	0.914929
AT3G11340	429.922	-0.504479	1.48956	-0.338676	0.734854	0.915601
AT1G03430	206.783	0.109239	0.323334	0.337853	0.735474	0.915923
AT1G70530	636.498	0.0989906	0.294423	0.336219	0.736706	0.916113
AT5G64120	2358.41	-0.268057	0.800714	-0.334773	0.737797	0.916658
AT2G17040	199.303	-0.320465	0.960602	-0.333608	0.738675	0.9173
AT3G01420	2242.41	-0.602157	1.80627	-0.33337	0.738855	0.917344
AT5G14930	369.298	0.136289	0.409252	0.333019	0.73912	0.917538
AT5G47910	1492.11	-0.251729	0.761474	-0.330581	0.740961	0.918177
AT1G19570	2928.86	0.204562	0.623572	0.328048	0.742875	0.918599
AT3G23700	2202.82	-0.112533	0.342273	-0.328781	0.742321	0.918599
AT5G45490	1246.03	-0.0990249	0.301314	-0.328644	0.742425	0.918599
AT5G54170	1018.67	-0.169971	0.51688	-0.328841	0.742276	0.918599
AT3G16530	1746.31	-0.37096	1.14175	-0.324905	0.745253	0.919553
AT4G34460	1246.75	-0.126054	0.389253	-0.323837	0.746062	0.920149
AT1G71400	125.109	0.274342	0.849478	0.322954	0.74673	0.92036
AT5G42500	37.7734	0.59475	1.85578	0.320485	0.7486	0.920886
AT2G27170	632.541	-0.123697	0.387111	-0.319539	0.749318	0.921081
AT2G45760	15.5969	0.380398	1.21138	0.31402	0.753506	0.922525
AT1G18350	5.70351	0.482506	1.54158	0.312995	0.754284	0.922748
AT3G49350	334.944	-0.109322	0.349175	-0.313088	0.754214	0.922748
AT4G23320	8.84655	0.402959	1.28688	0.313129	0.754183	0.922748
AT4G23440	235.338	-0.161254	0.515508	-0.312807	0.754428	0.922748
AT5G27320	276.955	-0.194437	0.621896	-0.312651	0.754546	0.922748
AT1G62950	66.2893	-0.154759	0.49596	-0.312039	0.755011	0.922999
AT4G04700	89.881	-0.221727	0.712858	-0.31104	0.755771	0.923184
AT2G38470	1812.75	-0.254324	0.822496	-0.30921	0.757162	0.923684
AT3G24020	13.8319	0.549317	1.78338	0.30802	0.758067	0.923938
AT3G09840	7721.69	-0.127505	0.416464	-0.30616	0.759483	0.924768
AT4G25030	1863.88	-0.129256	0.42536	-0.303875	0.761223	0.925559
AT1G64060	288.67	-0.198293	0.65588	-0.302331	0.7624	0.925839
AT3G63420	333.84	0.152636	0.504898	0.302311	0.762415	0.925839
AT3G48520	49.9555	0.401621	1.33177	0.30157	0.76298	0.926142
AT5G03940	2686.34	-0.100561	0.333674	-0.301375	0.763129	0.926234
AT2G18690	638.092	-0.303557	1.00953	-0.300692	0.763649	0.926556
AT1G77280	121.415	-0.179283	0.597535	-0.300037	0.764149	0.926807
AT4G39940	706.638	0.213481	0.714995	0.298577	0.765263	0.927293
AT5G44030	280.233	-0.121213	0.40632	-0.298319	0.76546	0.927293
AT2G42530	502.261	-0.290577	0.976111	-0.297688	0.765941	0.92731
AT4G39950	811.681	0.217709	0.736191	0.295724	0.767441	0.927792
AT5G11920	58.3008	-0.397445	1.34301	-0.295935	0.767279	0.927792
AT4G11890	229.952	-0.188739	0.641704	-0.294121	0.768665	0.928695
AT1G69370	140.209	0.120008	0.408767	0.293586	0.769074	0.928787
AT3G15700	5.64232	-0.638031	2.18764	-0.291652	0.770552	0.929435
AT1G13750	136.839	0.209174	0.720912	0.290152	0.7717	0.929703
AT2G27310	244.358	-0.157424	0.553257	-0.284541	0.775996	0.93142
AT4G23690	203.193	0.346428	1.2165	0.284775	0.775816	0.93142
AT4G25560	11.2171	0.508913	1.79168	0.284043	0.776378	0.93142
AT1G02450	16.7505	-0.503353	1.77449	-0.28366	0.776671	0.931493
AT3G51130	593.826	-0.107339	0.382007	-0.280987	0.77872	0.932209
AT2G39940	583.912	-0.125006	0.445597	-0.280536	0.779067	0.932294
AT1G21590	576.818	-0.102685	0.366596	-0.280105	0.779397	0.932309
AT3G09940	175.296	0.367415	1.31265	0.279902	0.779552	0.932309
AT5G54610	104.155	-0.44068	1.57524	-0.279754	0.779666	0.932309
AT5G40170	765.746	-0.113462	0.409254	-0.277241	0.781595	0.932961
AT5G17990	1227.9	0.140144	0.509449	0.275089	0.783248	0.933425
AT5G46490	304.372	-0.161867	0.588692	-0.274961	0.783346	0.933425
AT5G45210	11.3694	-0.378768	1.39311	-0.271886	0.78571	0.933991
AT2G39210	694.628	0.134473	0.496815	0.270671	0.786644	0.934315
AT1G49860	266.069	0.502319	1.86691	0.269064	0.787881	0.934777
AT1G31580	8409.25	0.268797	1.00051	0.26866	0.788191	0.934865
AT1G63870	2.91174	-0.559923	2.09101	-0.267777	0.788871	0.934947
AT3G49110	462.472	0.281658	1.05639	0.266622	0.78976	0.93536
AT1G32130	1189.04	-0.0949681	0.363995	-0.260905	0.794166	0.936936
AT2G43790	1078.42	0.143725	0.554269	0.259305	0.7954	0.937476
AT4G28350	74.6433	-0.187421	0.722525	-0.259398	0.795328	0.937476
AT1G33600	1608.99	-0.133794	0.516718	-0.25893	0.795689	0.937614
AT3G23110	102.301	-0.227079	0.879143	-0.258296	0.796179	0.937913
AT4G20270	649.385	-0.0798243	0.309005	-0.258326	0.796155	0.937913
AT4G39030	189.8	-0.220382	0.85394	-0.258077	0.796348	0.937914
AT4G13580	55.1062	0.433249	1.68348	0.257353	0.796906	0.938192
AT1G17610	3.14171	-0.465862	1.81276	-0.25699	0.797186	0.938319
AT1G02360	224.926	-0.272872	1.08223	-0.252139	0.800934	0.939591
AT1G69550	370.725	-0.136275	0.540297	-0.252222	0.80087	0.939591
AT3G05370	212.496	0.20871	0.828615	0.251878	0.801135	0.939612
AT4G37610	988.981	0.131052	0.522657	0.250743	0.802013	0.94011
AT1G02930	2895.74	-0.257432	1.03231	-0.249375	0.803071	0.940286
AT5G61900	2.05446	0.936917	3.80275	0.246379	0.805389	0.941469
AT5G47120	992.365	0.11007	0.451669	0.243697	0.807465	0.942377
AT2G41940	531.952	-0.109014	0.448214	-0.243218	0.807836	0.942545
AT4G22130	357.868	-0.0964398	0.397078	-0.242874	0.808103	0.942618
AT2G17720	667.833	-0.156287	0.651624	-0.239842	0.810453	0.943564
AT2G18950	375.543	0.126746	0.529232	0.239491	0.810725	0.943751
AT4G24380	80.1291	0.214878	0.900846	0.238529	0.811471	0.943824
AT5G03280	1581.6	0.125324	0.525217	0.238613	0.811406	0.943824
AT5G55990	328.166	0.143	0.59751	0.239326	0.810853	0.943824
AT3G45140	9402.55	0.190804	0.809476	0.235713	0.813656	0.94478
AT5G10520	70.0514	-0.128044	0.542135	-0.236184	0.81329	0.94478
AT4G23130	89.5833	0.205668	0.877137	0.234477	0.814615	0.945167
AT3G23250	56.8642	0.250303	1.07111	0.233686	0.815229	0.945223
AT5G12870	21.7972	0.17033	0.729247	0.23357	0.815319	0.945241
AT5G36970	2.92238	-0.722377	3.12605	-0.231083	0.81725	0.946309
AT2G33380	131.836	0.210147	0.910624	0.230773	0.817491	0.946356
AT5G24770	1191.27	-0.43713	1.89814	-0.230294	0.817863	0.946356
AT1G56200	2650.27	-0.136177	0.594817	-0.22894	0.818916	0.946647
AT3G16770	4875.47	0.251057	1.13138	0.221903	0.824389	0.949034
AT1G80840	566.386	0.198602	0.89809	0.221139	0.824984	0.949164
AT2G31870	89.4038	-0.11673	0.533775	-0.218687	0.826894	0.949871
AT2G30870	5951.34	0.132602	0.609572	0.217533	0.827793	0.950085
AT3G27890	650.944	-0.129914	0.598461	-0.21708	0.828146	0.950085
AT5G63840	1567.89	0.0427825	0.197511	0.216608	0.828514	0.950085
AT5G45510	2962.85	-0.076894	0.364143	-0.211164	0.832759	0.951734
AT3G48090	548.627	-0.100845	0.478244	-0.210864	0.832993	0.951787
AT4G14430	912.112	-0.144718	0.687054	-0.210636	0.833171	0.951853
AT5G55120	608.706	0.067128	0.322079	0.208421	0.8349	0.952229
AT1G52740	2131.42	-0.125245	0.605608	-0.206809	0.836159	0.952465
AT1G57630	56.0488	0.243074	1.17337	0.207159	0.835885	0.952465
AT5G27060	13.8736	-0.288202	1.39566	-0.206498	0.836402	0.952637
AT1G20510	798.079	-0.165944	0.812064	-0.204349	0.838081	0.952931
AT3G02885	70.4579	-0.360423	1.77647	-0.202888	0.839223	0.95316
AT3G28940	3037.36	-0.094933	0.467115	-0.203233	0.838953	0.95316
AT3G45410	67.9786	-0.242272	1.18999	-0.203592	0.838672	0.95316
AT2G35980	78.8333	0.277124	1.37235	0.201934	0.839968	0.953481
AT1G07640	374.679	-0.0559579	0.277285	-0.201806	0.840068	0.953552
AT3G60420	1.85687	0.841176	4.16997	0.201722	0.840134	0.953554
AT3G24900	10.6926	-0.217147	1.08842	-0.199506	0.841867	0.954441
AT3G24140	271.47	0.122888	0.620604	0.198013	0.843035	0.954719
AT5G67330	633.349	-0.133215	0.68739	-0.193798	0.846334	0.956187
AT1G59780	9.57989	-0.232442	1.21565	-0.191209	0.848362	0.956933
AT5G52660	125.514	-0.0626775	0.328658	-0.190707	0.848755	0.957036
AT3G63190	2470.04	0.0907069	0.47735	0.190022	0.849292	0.957227
AT5G09860	398.551	-0.0515588	0.271416	-0.189962	0.849339	0.957227
AT5G10380	350.849	0.085127	0.453704	0.187627	0.851169	0.957428
AT5G57670	17.8998	-0.144885	0.774754	-0.187008	0.851654	0.957563
AT3G51450	163.887	0.158395	0.854545	0.185355	0.85295	0.958044
AT4G37150	46.5075	0.153759	0.836755	0.183757	0.854204	0.958243
AT1G15520	258.28	0.22656	1.23818	0.182979	0.854815	0.958292
AT2G22330	882.352	-0.0853141	0.46772	-0.182404	0.855265	0.958519
AT2G46520	668.02	-0.0569658	0.314566	-0.181093	0.856294	0.959273
AT4G39400	2336.69	-0.0918058	0.508737	-0.180458	0.856793	0.959471
AT5G19380	138.025	-0.0712467	0.397236	-0.179356	0.857658	0.959869
AT3G25780	169.001	-0.18779	1.06588	-0.176183	0.86015	0.960893
AT5G67580	298.692	0.0359983	0.204918	0.175672	0.860552	0.960963
AT5G55450	1.57925	0.369644	2.11091	0.175111	0.860993	0.961124
AT4G33950	304.42	-0.0522403	0.30076	-0.173694	0.862106	0.961542
AT1G52400	5133.1	0.15604	0.900462	0.173289	0.862424	0.961728
AT4G23150	28.2634	0.172393	1.00368	0.171761	0.863625	0.962029
AT2G06050	754.314	0.103321	0.606114	0.170465	0.864644	0.962513
AT4G08170	195.743	0.0680226	0.399774	0.170153	0.86489	0.962513
AT1G79680	49.9854	-0.19921	1.18324	-0.16836	0.8663	0.963087
AT2G35000	50.1573	0.190036	1.14288	0.166279	0.867938	0.963697
AT3G09260	16153.6	-0.161439	0.970985	-0.166263	0.86795	0.963697
AT1G08050	172.723	0.0959441	0.58034	0.165324	0.868689	0.963938
AT2G03760	427.2	-0.0671743	0.406876	-0.165098	0.868867	0.963956
AT4G23510	34.1782	-0.217599	1.34818	-0.161403	0.871776	0.96479
AT1G63360	389.859	-0.062017	0.385141	-0.161024	0.872074	0.964817
AT5G46050	230.802	-0.14386	0.892759	-0.161141	0.871982	0.964817
AT5G63940	358.205	0.0495838	0.309806	0.160048	0.872843	0.964961
AT5G06870	736.952	-0.0996671	0.641665	-0.155326	0.876564	0.966288
AT1G70700	1254.28	-0.106413	0.688041	-0.154661	0.877089	0.966614
AT4G16740	1.8291	0.628128	4.09321	0.153456	0.878039	0.966693
AT5G42510	19.8542	-0.316619	2.08819	-0.151624	0.879484	0.966993
AT3G21220	369.62	0.0632038	0.417397	0.151424	0.879641	0.967076
AT5G58940	99.138	-0.0992163	0.658774	-0.150607	0.880285	0.967249
AT4G23670	10273.9	-0.119685	0.802981	-0.149051	0.881514	0.967291
AT4G00550	205.111	-0.0356389	0.242695	-0.146847	0.883253	0.968212
AT3G43250	5.42178	0.485715	3.32164	0.146227	0.883742	0.968269
AT2G39200	250.863	0.132004	0.905847	0.145724	0.884139	0.96833
AT1G25275	2950.79	-0.0784798	0.550724	-0.142503	0.886683	0.969501
AT1G55870	165.991	0.044778	0.315884	0.141755	0.887274	0.96976
AT3G60820	1658.13	0.0349404	0.246496	0.141748	0.887279	0.96976
AT1G78410	71.9059	-0.168816	1.21243	-0.139237	0.889263	0.970591
AT5G26000	30819.5	-0.0419074	0.307245	-0.136397	0.891507	0.97112
AT5G50850	2897.35	-0.0348669	0.255738	-0.136338	0.891554	0.97113
AT3G46730	8.08949	0.176566	1.3389	0.131874	0.895084	0.972045
AT1G44350	293.899	0.0896823	0.682934	0.131319	0.895523	0.972282
AT3G13660	2.08725	-0.276831	2.14253	-0.129208	0.897193	0.972648
AT3G24500	122.819	0.0668739	0.518523	0.12897	0.897381	0.972648
AT5G38710	99.384	-0.129717	1.00769	-0.128727	0.897574	0.972648
AT3G25010	80.3156	-0.0882434	0.690004	-0.127888	0.898237	0.972758
AT4G36500	873.029	-0.0971507	0.758705	-0.128048	0.898111	0.972758
AT3G54920	2147.5	0.0754557	0.608559	0.123991	0.901323	0.973955
AT1G80820	79.7351	-0.131446	1.06549	-0.123367	0.901817	0.974062
AT1G09700	157.735	0.0365381	0.301301	0.121268	0.903479	0.975068
AT4G01280	215.098	-0.048924	0.403547	-0.121235	0.903505	0.975068
AT2G02500	443.425	-0.0722547	0.599693	-0.120486	0.904098	0.975148
AT2G13810	45.9718	0.20288	1.6863	0.120311	0.904237	0.975148
AT4G11190	93.71	-0.15543	1.28832	-0.120646	0.903972	0.975148
AT2G32680	161.982	-0.113795	0.960156	-0.118518	0.905658	0.975724
AT3G50930	284.019	-0.110828	0.945671	-0.117196	0.906705	0.975724
AT3G05650	74.4913	-0.100529	0.887044	-0.11333	0.909769	0.976626
AT3G06490	14.9961	-0.155627	1.38738	-0.112173	0.910686	0.97692
AT5G22530	16.6752	-0.158666	1.45211	-0.109266	0.912992	0.97725
AT5G54230	25.4978	-0.186404	1.69967	-0.109671	0.91267	0.97725
AT5G49520	176.428	0.0689666	0.640729	0.107638	0.914283	0.977595
AT1G43160	45.2727	0.186596	1.74062	0.107201	0.914629	0.977721
AT5G59890	936.27	-0.021025	0.198019	-0.106177	0.915442	0.978136
AT3G04290	846.801	0.0693591	0.654659	0.105947	0.915624	0.978215
AT5G64810	40.4935	-0.160508	1.52114	-0.105518	0.915965	0.978215
AT5G10300	50.847	0.0630028	0.601954	0.104664	0.916643	0.978369
AT1G18710	105.914	-0.0850149	0.816963	-0.104062	0.91712	0.978529
AT2G23620	23.0758	-0.0937613	0.902543	-0.103886	0.91726	0.978548
AT5G08790	1194.85	0.046323	0.451305	0.102642	0.918247	0.978945
AT5G52020	15.9639	0.144689	1.45969	0.0991229	0.921041	0.979993
AT2G19990	31.5243	0.115957	1.17695	0.0985236	0.921517	0.980009
AT5G35735	1597.47	-0.084056	0.861852	-0.0975296	0.922306	0.980476
AT5G07280	79.3166	0.0806051	0.831773	0.0969076	0.9228	0.980755
AT1G45145	598.802	-0.0993207	1.03493	-0.0959689	0.923545	0.981136
AT2G18790	1087.32	-0.0548842	0.580842	-0.0944908	0.924719	0.981223
AT5G25110	39.4945	-0.0981089	1.04552	-0.0938373	0.925238	0.981381
AT1G20020	11442.6	0.0835526	0.911909	0.0916239	0.926997	0.981788
AT1G61190	982.311	0.0632046	0.692465	0.0912749	0.927274	0.981788
AT3G59080	511.304	-0.0655127	0.753478	-0.0869472	0.930714	0.982936
AT1G72450	1091.57	-0.059683	0.720607	-0.0828232	0.933992	0.983732
AT4G08900	253.771	0.0241325	0.30534	0.0790348	0.937005	0.984394
AT5G17300	438.041	0.0411747	0.518469	0.0794159	0.936702	0.984394
AT1G25400	626.539	-0.0529887	0.684386	-0.0774251	0.938285	0.984739
AT1G12200	362.228	-0.0364142	0.491219	-0.0741303	0.940907	0.985491
AT3G51560	1.96418	0.202899	2.7431	0.073967	0.941037	0.985491
AT5G42655	7.08314	0.130695	1.78322	0.0732915	0.941574	0.985711
AT5G50200	378.436	-0.0497127	0.682798	-0.0728074	0.941959	0.985764
AT1G51890	171.733	0.0920941	1.27402	0.0722862	0.942374	0.985792
AT1G72890	90.4205	-0.02886	0.403808	-0.0714696	0.943024	0.986165
AT3G60690	221.585	0.0427553	0.610507	0.0700325	0.944168	0.986449
AT3G06550	768.278	0.0279582	0.41169	0.0679108	0.945857	0.987116
AT3G28210	128.479	-0.050459	0.769851	-0.0655439	0.947741	0.988073
AT5G60970	141.803	-0.0244282	0.389216	-0.0627627	0.949955	0.988696
AT2G39430	116.956	-0.0987471	1.59094	-0.0620684	0.950508	0.98875
AT3G28460	396.572	-0.0237454	0.383415	-0.0619314	0.950617	0.98875
AT5G16590	609.884	0.0285414	0.460778	0.0619418	0.950609	0.98875
AT4G31780	1454.31	-0.0160228	0.265549	-0.0603385	0.951886	0.989141
AT3G55230	246.814	-0.117902	1.97162	-0.0597994	0.952315	0.989301
AT3G47600	167.277	-0.0232609	0.390181	-0.0596157	0.952462	0.989332
AT4G30650	693.918	-0.0638438	1.09925	-0.0580794	0.953685	0.989535
AT1G73730	276.833	-0.0174399	0.309755	-0.0563022	0.955101	0.990007
AT4G16260	826.786	0.09215	1.69716	0.0542967	0.956699	0.990692
AT4G22980	81.1615	0.0288466	0.56546	0.0510144	0.959314	0.991895
AT4G08450	5.62791	0.0868341	1.78846	0.0485524	0.961276	0.992405
AT4G19700	374.78	-0.0270089	0.556692	-0.0485168	0.961304	0.992405
AT2G46510	390.534	-0.0252491	0.530686	-0.0475783	0.962052	0.992794
AT4G25160	13.6768	-0.0359039	0.783397	-0.045831	0.963445	0.993262
AT3G05020	494.989	-0.0230324	0.51862	-0.044411	0.964577	0.993513
AT3G13100	76.5754	0.031797	0.732285	0.0434216	0.965365	0.993715
AT3G19970	148.764	0.0243331	0.562244	0.0432785	0.96548	0.993715
AT5G38900	111.452	0.0485871	1.12495	0.0431904	0.96555	0.993715
AT3G49860	31.268	-0.0554432	1.36798	-0.0405293	0.967671	0.994087
AT1G57560	24.965	-0.0398548	0.995744	-0.0400251	0.968073	0.994147
AT3G48890	999.46	-0.0130564	0.344277	-0.0379241	0.969748	0.995094
AT1G29690	655.692	0.0217135	0.597636	0.0363323	0.971017	0.995595
AT3G55730	77.8149	-0.017526	0.498309	-0.0351709	0.971943	0.995677
AT4G37510	1389	-0.0123081	0.368946	-0.0333603	0.973387	0.996036
AT1G06620	119.387	-0.0264228	0.817678	-0.0323145	0.974221	0.99632
AT1G67865	610.087	-0.0165792	0.565889	-0.0292977	0.976627	0.997228
AT4G09420	91.9383	0.0121156	0.433364	0.0279572	0.977696	0.997228
AT1G12280	168.151	0.011893	0.443367	0.0268243	0.9786	0.997295
AT1G64400	375.952	-0.0188625	0.745195	-0.0253121	0.979806	0.997295
AT4G01900	666.041	0.0131877	0.525067	0.0251162	0.979962	0.997295
AT4G23100	6033.59	-0.0123459	0.485019	-0.0254544	0.979693	0.997295
AT1G21910	659.315	0.0248531	1.06026	0.0234406	0.981299	0.997643
AT4G21440	9.68899	0.0266236	1.15053	0.0231404	0.981538	0.997692
AT3G15500	189.903	-0.0163851	0.76435	-0.0214367	0.982897	0.99811
AT5G45240	7.79525	0.0180641	0.861314	0.0209727	0.983267	0.998152
AT3G50260	116.368	0.0147335	0.708329	0.0208003	0.983405	0.998191
AT3G11080	55.4808	0.0172946	0.857478	0.0201692	0.983908	0.998306
AT5G62210	111.8	0.0277832	1.40608	0.0197593	0.984235	0.998328
AT3G24550	2110.71	-0.00833071	0.449512	-0.0185328	0.985214	0.99869
AT4G18360	113.259	-0.0245726	1.33489	-0.0184079	0.985313	0.99869
AT5G52830	58.2175	-0.0169898	0.905653	-0.0187597	0.985033	0.99869
AT1G51800	379.86	-0.01234	0.797569	-0.0154721	0.987656	0.999118
AT1G64550	1172.58	-0.00604716	0.351394	-0.017209	0.98627	0.999118
AT1G72180	1157.36	-0.00889344	0.518268	-0.0171599	0.986309	0.999118
AT5G56760	956.499	-0.00393911	0.241457	-0.0163139	0.986984	0.999118
AT1G65930	12741.8	-0.00390962	0.31061	-0.0125869	0.989957	0.999645
AT3G62800	151.473	-0.00540496	0.451561	-0.0119695	0.99045	0.99975
AT1G19180	588.491	-0.00191198	0.877072	-0.00217996	0.998261	1
AT2G23150	160.648	-0.0012476	0.599821	-0.00207996	0.99834	1
AT2G31180	6.08395	-0.0103886	1.30443	-0.00796413	0.993646	1
AT4G11030	1.7779	0	5.74055	0	1	1
AT4G24460	278.32	0.00176606	0.505497	0.0034937	0.997212	1
AT5G13220	114.184	0.00291348	1.00082	0.00291108	0.997677	1
AT5G45230	1.79153	0	5.74055	0	1	1
AT5G47190	3127.32	0.00387542	0.483512	0.00801513	0.993605	1
AT1G07730	0.0573841	0	5.74055	0	1	NA
AT1G16760	0.664982	3.02516	5.66589	0.533925	0.593393	NA
AT1G17230	0.296317	0	5.74055	0	1	NA
AT1G27730	777.995	1.5964	1.11598	1.43049	NA	NA
AT1G32640	0	NA	NA	NA	NA	NA
AT1G51490	0	NA	NA	NA	NA	NA
AT1G52900	0.989279	3.9568	5.66885	0.697991	0.485183	NA
AT1G58807	0	NA	NA	NA	NA	NA
AT1G59124	0	NA	NA	NA	NA	NA
AT1G61105	0	NA	NA	NA	NA	NA
AT1G64070	1.07523	1.9314	4.14627	0.465816	0.641347	NA
AT1G72910	248.588	0.538627	1.25383	0.429585	NA	NA
AT2G07020	1.32174	3.95673	5.66885	0.697977	0.485191	NA
AT2G17310	0	NA	NA	NA	NA	NA
AT2G21110	0.296317	0	5.74055	0	1	NA
AT2G24210	0.847885	0	5.74055	0	1	NA
AT2G24370	1.21748	3.18929	2.20358	1.44732	0.147806	NA
AT2G26380	1.06253	4.01819	5.66783	0.708946	0.478358	NA
AT2G30360	0	NA	NA	NA	NA	NA
AT2G34315	0.0993505	0.541123	5.73534	0.0943489	0.924832	NA
AT2G34930	0	NA	NA	NA	NA	NA
AT2G36450	0.878287	0	5.74055	0	1	NA
AT2G41180	0	NA	NA	NA	NA	NA
AT3G02000	0	NA	NA	NA	NA	NA
AT3G03760	1.06739	0.145599	3.06002	0.0475811	0.96205	NA
AT3G13662	0.95697	0	5.74055	0	1	NA
AT3G15870	0.0339438	0	5.74055	0	1	NA
AT3G20610	0.329323	0	5.74055	0	1	NA
AT3G26450	0	NA	NA	NA	NA	NA
AT3G28740	827.397	-3.31451	1.29747	-2.55459	NA	NA
AT3G57700	0	NA	NA	NA	NA	NA
AT4G04220	0.235847	1.85894	5.69569	0.326378	0.744139	NA
AT4G10780	1.01374	1.07493	4.14607	0.259264	0.795432	NA
AT4G11180	0	NA	NA	NA	NA	NA
AT4G13510	0	NA	NA	NA	NA	NA
AT4G13920	0	NA	NA	NA	NA	NA
AT4G16095	0	NA	NA	NA	NA	NA
AT4G16930	0	NA	NA	NA	NA	NA
AT4G19470	0.698892	5.64438	5.59464	1.00889	0.313027	NA
AT4G20790	0	NA	NA	NA	NA	NA
AT4G26090	0	NA	NA	NA	NA	NA
AT4G26740	0.988866	4.21824	3.21072	1.3138	0.188915	NA
AT4G27190	1.17009	3.83504	2.37577	1.61423	0.106478	NA
AT4G38550	0.503336	1.85995	4.02174	0.462474	0.643742	NA
AT5G01540	0	NA	NA	NA	NA	NA
AT5G12000	0.806819	0	5.74055	0	1	NA
AT5G14180	166.389	-0.640495	1.30759	-0.489828	NA	NA
AT5G17970	1.34569	4.59775	3.54861	1.29565	0.195097	NA
AT5G33340	0.105806	0.541122	5.73534	0.0943486	0.924832	NA
AT5G38210	0.410683	-0.594007	5.22539	-0.113677	0.909494	NA
AT5G45890	0	NA	NA	NA	NA	NA
AT5G48485	0	NA	NA	NA	NA	NA
AT5G48770	0.580353	0.83743	4.88269	0.17151	0.863823	NA
AT5G49040	0.116834	0.541122	5.73534	0.0943486	0.924832	NA
AT5G51190	0	NA	NA	NA	NA	NA
AT5G66890	1.03771	0.739519	3.19664	0.231343	0.817048	NA
AT5G66970	0.0375247	0	5.74055	0	1	NA

## Sheet: cmt3 (1)
AGI	baseMean	log2FoldChange	lfcSE	stat	pvalue	padj
AT5G39580	1182.06	-2.7449	0.783187	-3.50478	0.000456991	0.0398292
AT4G11890	229.952	-2.30011	0.687835	-3.34399	0.000825836	0.0599434
AT4G23470	2292.45	-0.931035	0.28583	-3.2573	0.00112477	0.0750115
AT3G14050	1108.92	-1.32246	0.415846	-3.18017	0.0014719	0.0913486
AT5G20230	2326.83	-2.82602	0.897539	-3.14863	0.00164036	0.0973013
AT4G26850	4677.67	2.44403	0.782007	3.12533	0.00177606	0.103192
AT4G02380	10018.4	-2.15675	0.717768	-3.0048	0.00265758	0.134174
AT4G15430	194.071	1.71813	0.573491	2.99592	0.0027362	0.135921
AT3G30775	8864.54	-3.12691	1.04644	-2.98814	0.00280677	0.138855
AT1G65870	84.6243	3.62595	1.21443	2.98572	0.00282914	0.139209
AT2G02930	104.415	-3.88747	1.31037	-2.9667	0.00301014	0.14358
AT4G01010	248.9	-2.18696	0.777332	-2.81342	0.00490172	0.192066
AT1G60950	26731.5	1.21801	0.435265	2.79833	0.00513683	0.197473
AT4G27450	1734.25	-2.37101	0.855313	-2.7721	0.00556957	0.204185
AT5G41260	901.797	-1.56642	0.572807	-2.73465	0.00624472	0.219801
AT3G26210	358.377	-2.03957	0.751536	-2.71387	0.00665023	0.23126
AT4G34410	3.8937	5.29589	1.95379	2.71058	0.00671658	0.232676
AT1G08830	1122.6	2.13286	0.788116	2.70628	0.00680417	0.234666
AT4G11330	318.287	-1.06244	0.397342	-2.67388	0.00749796	0.24899
AT5G01890	542.512	1.90357	0.727506	2.61656	0.00888204	0.275617
AT1G76110	402.473	1.12318	0.434105	2.58735	0.00967162	0.28937
AT2G20570	2225.01	1.85519	0.722314	2.5684	0.010217	0.297241
AT1G64280	523.496	-0.643132	0.254627	-2.52578	0.0115442	0.31888
AT1G76970	268.328	-0.943796	0.37926	-2.48852	0.0128277	0.334074
AT2G37630	1174.45	2.19669	0.883187	2.48723	0.0128742	0.334563
AT4G02520	868.823	-1.86401	0.751459	-2.48052	0.0131191	0.336558
AT1G07000	517.377	-1.5075	0.61809	-2.43897	0.0147293	0.355439
AT5G57060	183.336	-1.02099	0.419233	-2.43537	0.0148764	0.356654
AT3G51570	3.85288	3.9539	1.62897	2.42723	0.0152144	0.359048
AT3G03450	67.3599	1.9417	0.800486	2.42565	0.0152809	0.360266
AT5G61560	244.189	-1.74328	0.722431	-2.41308	0.0158184	0.363814
AT4G28490	400.903	-0.821599	0.342145	-2.40131	0.0163363	0.369626
AT5G45800	493.035	0.878622	0.365617	2.40312	0.0162558	0.369626
AT1G22900	117.587	2.46769	1.0295	2.39697	0.0165311	0.372254
AT3G01290	4673.12	-1.81236	0.75885	-2.38829	0.0169268	0.375374
AT4G09420	91.9383	-1.10937	0.464757	-2.38698	0.0169873	0.375374
AT4G12720	1737.36	-1.89038	0.79349	-2.38237	0.0172018	0.376916
AT5G61210	1198.01	-1.10505	0.464198	-2.38056	0.0172866	0.377335
AT1G05840	560.736	-1.83466	0.772223	-2.37582	0.01751	0.378449
AT5G41750	443.47	-2.50988	1.06	-2.36782	0.0178931	0.381603
AT4G39890	105.336	-1.64107	0.696234	-2.35707	0.0184198	0.387361
AT3G05800	446.449	2.59393	1.10481	2.34786	0.0188818	0.390946
AT3G01830	28.907	-3.49932	1.49087	-2.34716	0.0189172	0.391009
AT1G18350	5.70351	3.18432	1.36643	2.33039	0.0197855	0.400722
AT2G34720	353.625	1.26352	0.543219	2.32598	0.0200198	0.401882
AT5G02290	984.43	-1.02492	0.440804	-2.32512	0.0200655	0.401882
AT3G14150	301.413	-0.874077	0.383676	-2.27817	0.0227167	0.422999
AT1G70560	237.021	1.75693	0.772636	2.27394	0.0229697	0.424605
AT4G14365	747.14	-2.39062	1.05452	-2.26701	0.0233894	0.429079
AT2G27040	729.539	1.14849	0.511765	2.24417	0.0248214	0.438681
AT2G34690	697.421	-1.17164	0.523994	-2.23597	0.0253535	0.442577
AT3G20410	826.113	-1.44951	0.655743	-2.21048	0.0270718	0.456235
AT4G33050	1271.14	-1.72619	0.787898	-2.19088	0.0284603	0.462998
AT2G15080	568.526	-1.72201	0.786587	-2.18922	0.0285808	0.463733
AT1G01560	92.6794	-2.36693	1.08191	-2.18773	0.0286895	0.464224
AT1G19670	868.221	1.61285	0.738018	2.18538	0.0288613	0.465097
AT3G33520	397.164	-0.820132	0.377095	-2.17487	0.0296401	0.469877
AT3G07370	327.491	-0.775966	0.356946	-2.1739	0.0297123	0.47037
AT1G73805	241.118	-1.98104	0.911926	-2.17237	0.0298277	0.470962
AT4G17040	3071.46	-0.544967	0.252004	-2.16253	0.0305771	0.476452
AT2G44840	52.587	2.55328	1.18608	2.15271	0.0313418	0.478251
AT4G38540	154.775	-2.03746	0.948277	-2.14859	0.0316667	0.480514
AT4G33430	1134.25	-0.77633	0.362972	-2.13881	0.0324508	0.485395
AT2G44180	544.841	-1.10048	0.515581	-2.13445	0.0328056	0.48768
AT1G49010	349.236	1.20112	0.563146	2.13288	0.0329347	0.487743
AT2G18690	638.092	-2.16934	1.01715	-2.13275	0.032945	0.487743
AT1G77120	307.558	-2.11753	0.997177	-2.12353	0.0337095	0.489753
AT1G32230	3616.1	-1.20991	0.570078	-2.12236	0.0338078	0.489909
AT3G51550	4745.61	-0.953398	0.449149	-2.12268	0.0337809	0.489909
AT4G24230	1631.74	-1.49226	0.704602	-2.11787	0.0341858	0.491843
AT3G11660	559.058	1.24913	0.590021	2.11709	0.0342524	0.491923
AT4G19510	736.851	-1.07969	0.514032	-2.10044	0.0356901	0.498488
AT1G55210	816.13	1.38394	0.662798	2.08802	0.0367957	0.502691
AT2G30250	724.782	-1.35291	0.648094	-2.08752	0.0368414	0.502691
AT2G26300	1098.84	-0.982713	0.473095	-2.0772	0.0377833	0.509874
AT2G19990	31.5243	2.35553	1.13682	2.07204	0.0382619	0.511189
AT2G41560	3148.35	-1.02558	0.494797	-2.07274	0.0381965	0.511189
AT3G49870	935.067	-0.573091	0.278052	-2.06109	0.0392944	0.51202
AT5G47260	6.68904	4.56969	2.21647	2.0617	0.0392367	0.51202
AT5G59890	936.27	-0.414783	0.201402	-2.05948	0.0394482	0.51202
AT4G35770	8498.66	-2.84791	1.38635	-2.05425	0.0399517	0.512987
AT5G47230	323.233	2.24624	1.09775	2.04622	0.0407348	0.515843
AT3G09600	504.128	0.809115	0.395728	2.04463	0.0408918	0.516019
AT1G25540	494.932	-0.99116	0.489729	-2.02389	0.0429811	0.521929
AT3G60190	904.071	-0.769725	0.380903	-2.02079	0.0433014	0.523476
AT5G44580	1501.61	1.50534	0.745205	2.02004	0.0433794	0.523633
AT4G29380	666.937	-1.43167	0.715206	-2.00176	0.0453109	0.53185
AT5G52760	105.122	-2.24484	1.1323	-1.98255	0.047418	0.538871
AT3G57130	19.5113	1.60268	0.809227	1.98051	0.0476466	0.539064
AT1G10210	118.911	-1.1879	0.600804	-1.97718	0.0480211	0.539213
AT1G19020	561.863	-1.69507	0.859629	-1.97186	0.0486259	0.539262
AT3G63380	471.897	-1.87995	0.952	-1.97473	0.0482983	0.539262
AT4G01060	32.086	1.9667	0.99769	1.97125	0.0486948	0.539262
AT1G17520	213.808	-0.865358	0.441094	-1.96184	0.0497806	0.53977
AT4G11850	776.173	-1.34864	0.686642	-1.9641	0.0495182	0.53977
AT1G06080	328.277	2.22535	1.13702	1.95718	0.0503267	0.54054
AT5G46180	765.28	-1.52752	0.780935	-1.95602	0.0504628	0.54054
AT1G75460	1812.81	1.30981	0.67004	1.95482	0.0506048	0.541534
AT1G65060	217.363	1.60717	0.82612	1.94544	0.0517218	0.546702
AT5G08120	295.531	-0.5462	0.282554	-1.93308	0.0532259	0.550118
AT5G56030	4395.37	1.06999	0.553686	1.93248	0.0533002	0.550118
AT5G10190	326.304	-0.734696	0.380422	-1.93127	0.0534502	0.550636
AT3G20770	2896.02	-1.19037	0.618113	-1.92581	0.0541281	0.552688
AT3G17700	258.395	-0.7069	0.368276	-1.91948	0.0549234	0.554548
AT5G42650	3219.62	1.33844	0.698632	1.9158	0.0553907	0.556953
AT5G48620	1324.54	-1.11141	0.582112	-1.90927	0.0562275	0.558962
AT5G48380	1548.75	-1.03905	0.544956	-1.90667	0.0565631	0.56045
AT1G61340	120.542	-2.01813	1.05959	-1.90464	0.0568273	0.562034
AT1G02930	2895.74	-1.96746	1.03412	-1.90255	0.0570996	0.562447
AT5G64120	2358.41	-1.52561	0.802304	-1.90154	0.0572318	0.562447
AT5G52750	243.913	-1.72822	0.917535	-1.88355	0.0596258	0.568293
AT5G55300	983.716	-0.912404	0.484605	-1.88278	0.0597304	0.568392
AT1G09970	4589.51	-0.938025	0.499507	-1.8779	0.0603948	0.568798
AT3G45260	490.9	-0.814863	0.433232	-1.88089	0.0599868	0.568798
AT3G57460	39.5454	-2.3099	1.2283	-1.88056	0.0600312	0.568798
AT4G11280	645.436	1.86056	0.990542	1.87832	0.0603372	0.568798
AT1G24100	999.26	1.0032	0.536734	1.86908	0.061612	0.571374
AT1G33960	308.698	-2.05926	1.10302	-1.86693	0.0619119	0.571374
AT5G04720	1152.52	-0.832526	0.445667	-1.86804	0.061756	0.571374
AT5G64750	55.0109	-2.25561	1.2075	-1.868	0.0617618	0.571374
AT1G16130	199.912	-1.57157	0.843479	-1.8632	0.0624336	0.572884
AT5G24930	6782.86	1.49811	0.805435	1.86001	0.0628848	0.57315
AT5G46050	230.802	-1.7075	0.918203	-1.85961	0.0629413	0.57315
AT4G08850	2629.95	-1.01521	0.546226	-1.85858	0.063086	0.573695
AT5G10380	350.849	-0.862296	0.465102	-1.85399	0.0637401	0.574798
AT2G21330	21642.4	1.41222	0.762266	1.85266	0.0639317	0.575446
AT1G19640	29.9933	2.0295	1.09672	1.85052	0.0642384	0.576522
AT2G31865	228.751	-1.59863	0.864978	-1.84817	0.0645772	0.577803
AT3G57550	1184.46	-0.908311	0.49252	-1.84421	0.0651525	0.578627
AT4G23220	205.408	-2.0878	1.13235	-1.84377	0.065216	0.578627
AT1G01820	937.285	-0.795692	0.432339	-1.84044	0.0657041	0.579178
AT2G46400	103.405	-1.82441	0.992308	-1.83855	0.0659811	0.580297
AT1G70000	137.31	1.30664	0.711501	1.83646	0.0662895	0.580627
AT2G38290	669.385	-1.11781	0.610624	-1.83061	0.0671593	0.58456
AT4G14370	145.381	-1.96774	1.07635	-1.82816	0.0675253	0.584929
AT5G25440	321.371	-1.23392	0.67699	-1.82265	0.0683564	0.587929
AT5G47070	293.534	-0.803354	0.44122	-1.82075	0.0686442	0.58838
AT1G50740	347.663	-0.843784	0.463919	-1.81882	0.0689393	0.588398
AT3G05660	59.6044	-1.80597	0.992234	-1.8201	0.0687434	0.588398
AT5G04540	487.523	-0.885026	0.487409	-1.81578	0.0694047	0.589968
AT2G43710	2864.16	0.512603	0.283183	1.81015	0.0702731	0.590656
AT4G23570	970.967	-0.965268	0.534348	-1.80644	0.0708494	0.592314
AT4G11260	1897.05	-0.467459	0.259318	-1.80265	0.0714436	0.594061
AT1G58848	140.66	1.17908	0.654278	1.80211	0.0715274	0.594098
AT5G46330	725.862	-0.826707	0.459139	-1.80056	0.0717721	0.594212
AT3G44260	1161.6	1.85987	1.03648	1.79441	0.0727484	0.595066
AT4G18010	1420.86	-1.22524	0.682328	-1.79568	0.0725451	0.595066
AT5G66570	93162.9	1.07178	0.597602	1.79347	0.0728978	0.595365
AT2G22300	1262.95	-1.42609	0.796352	-1.79078	0.0733283	0.596382
AT4G34620	12113.6	1.14315	0.639781	1.78679	0.0739719	0.598068
AT1G11260	7736.17	-1.59262	0.89199	-1.78546	0.0741862	0.598458
AT1G43800	187.836	-2.18933	1.23099	-1.77851	0.0753196	0.601704
AT2G15890	3548.92	-0.98995	0.556777	-1.778	0.0754039	0.601723
AT2G32030	83.4696	-1.56299	0.879368	-1.7774	0.0755018	0.601723
AT4G03450	31.0596	-2.22066	1.24968	-1.77699	0.0755706	0.601723
AT5G59430	538.423	1.00517	0.568274	1.76882	0.0769244	0.604947
AT1G66350	212.741	1.19866	0.67808	1.76773	0.0771068	0.605173
AT4G23190	539.513	-1.32447	0.749816	-1.76639	0.07733	0.606186
AT2G13790	634.517	-1.4825	0.840185	-1.7645	0.0776487	0.607451
AT5G05140	614.314	-0.982646	0.557136	-1.76375	0.0777749	0.607583
AT2G26560	1132.5	-2.39775	1.3651	-1.75647	0.079009	0.609236
AT3G09830	396.191	-1.10861	0.632627	-1.75239	0.0797064	0.610251
AT3G16785	547.994	-0.863115	0.494125	-1.74675	0.0806799	0.6104
AT3G17410	1336.58	-0.586434	0.336248	-1.74405	0.0811503	0.611571
AT3G02840	40.4812	-2.39577	1.38022	-1.73579	0.0826008	0.615249
AT3G49850	206.071	0.526495	0.303203	1.73644	0.0824853	0.615249
AT4G23210	164.78	-1.62718	0.938008	-1.73471	0.0827913	0.615249
AT1G10340	244.464	-1.406	0.811938	-1.73166	0.0833339	0.615804
AT2G17050	13.1975	2.15975	1.24643	1.73276	0.0831392	0.615804
AT2G25620	215.592	0.908012	0.524232	1.73208	0.0832589	0.615804
AT3G47380	83.4767	0.906922	0.523772	1.73152	0.0833588	0.615804
AT5G25910	56.003	-1.23828	0.715529	-1.73058	0.0835271	0.616482
AT2G28380	624.375	0.552297	0.319308	1.72967	0.0836891	0.616543
AT3G25070	657.761	-0.449557	0.2604	-1.72641	0.0842739	0.616543
AT4G03560	2263.19	-0.699871	0.40596	-1.72399	0.08471	0.616543
AT5G13190	676.372	-0.96203	0.558069	-1.72385	0.084734	0.616543
AT1G02860	230.01	-1.11667	0.649658	-1.71886	0.0856405	0.617288
AT1G16670	229.007	-0.713301	0.41582	-1.71541	0.0862707	0.617842
AT4G33300	1897.37	-0.884886	0.516229	-1.71414	0.0865038	0.618228
AT2G46650	382.694	1.40985	0.823027	1.71301	0.0867111	0.618245
AT1G79670	381.495	-0.514319	0.300482	-1.71165	0.0869616	0.619047
AT4G11170	57.2127	-2.38528	1.39774	-1.70652	0.0879109	0.620143
AT1G15430	247.561	-0.668192	0.392031	-1.70443	0.0882999	0.620451
AT1G74440	142.183	-0.813356	0.476913	-1.70546	0.0881089	0.620451
AT1G76040	249.195	-1.09907	0.645018	-1.70393	0.0883938	0.620451
AT2G44490	3227.52	-0.963474	0.565469	-1.70385	0.0884094	0.620451
AT5G08330	1267.57	1.1958	0.701641	1.70429	0.0883276	0.620451
AT1G80080	265.873	1.11714	0.656847	1.70077	0.0889866	0.621619
AT4G32770	451.904	1.08334	0.638208	1.69747	0.089607	0.624507
AT3G15210	1139.42	1.67446	0.987852	1.69505	0.0900653	0.625233
AT1G12220	184.656	-1.05894	0.631834	-1.67597	0.0937437	0.625978
AT1G13440	24269	0.774722	0.458037	1.6914	0.0907608	0.625978
AT1G22640	296.71	1.46016	0.873288	1.67203	0.0945194	0.625978
AT1G63740	204.496	-1.22902	0.732134	-1.67869	0.0932132	0.625978
AT2G21120	692.736	-0.771322	0.461372	-1.6718	0.0945632	0.625978
AT2G32680	161.982	-1.6609	0.988707	-1.67988	0.0929814	0.625978
AT3G48990	7664.51	-1.0044	0.600275	-1.67322	0.0942833	0.625978
AT3G59660	582.981	-0.837034	0.497221	-1.68342	0.0922929	0.625978
AT4G16880	133.928	1.76584	1.06106	1.66422	0.0960678	0.625978
AT4G23270	755.934	-0.848439	0.507748	-1.67099	0.0947246	0.625978
AT4G23850	4207.46	-0.660212	0.393154	-1.67927	0.0930989	0.625978
AT5G60890	280.025	1.12957	0.677656	1.66688	0.0955376	0.625978
AT5G12170	378.967	-0.619291	0.37368	-1.65728	0.0974638	0.628053
AT2G22330	882.352	0.772894	0.466685	1.65614	0.0976939	0.62809
AT3G08720	396.245	-0.703141	0.424743	-1.65545	0.0978331	0.62809
AT4G37870	4067.17	-0.904133	0.546179	-1.65538	0.097848	0.62809
AT5G38980	1667.04	1.366	0.825048	1.65567	0.0977892	0.62809
AT3G07525	100.028	-0.956198	0.578952	-1.6516	0.0986159	0.629311
AT3G57240	74.5226	-1.8605	1.12781	-1.64967	0.0990114	0.629446
AT1G58602	2033.4	-0.912326	0.557526	-1.63638	0.101759	0.633528
AT1G80600	2074.09	0.386946	0.236385	1.63693	0.101645	0.633528
AT3G11010	247.364	-1.35439	0.827369	-1.63698	0.101634	0.633528
AT1G63350	111.945	-1.05383	0.645738	-1.63197	0.102685	0.636136
AT4G26540	390.891	0.958587	0.588985	1.62752	0.103626	0.636975
AT1G33520	647.986	-0.975723	0.600139	-1.62583	0.103986	0.637202
AT4G16990	4205.05	-0.814283	0.501744	-1.62291	0.10461	0.638027
AT5G45250	504.827	-0.78994	0.487121	-1.62165	0.104878	0.638116
AT3G04220	41.7238	-2.27362	1.40614	-1.61693	0.105894	0.640815
AT1G08720	450.468	-0.604787	0.374503	-1.61491	0.106331	0.640999
AT1G51660	336.561	-0.863303	0.534884	-1.614	0.106528	0.640999
AT3G52400	1027.99	-1.15786	0.717427	-1.61391	0.106547	0.640999
AT5G22000	1652.6	-0.927982	0.575108	-1.61358	0.106619	0.640999
AT1G71697	328.314	-0.773545	0.481712	-1.60583	0.108312	0.641614
AT2G19560	194.96	-0.686785	0.426807	-1.60912	0.10759	0.641614
AT4G22300	216.05	-0.664152	0.412523	-1.60998	0.107403	0.641614
AT5G09440	884.46	-0.977725	0.607671	-1.60897	0.107623	0.641614
AT5G24400	771.729	-0.312768	0.194708	-1.60634	0.108198	0.641614
AT2G28900	2699.51	1.09195	0.682046	1.60099	0.10938	0.642578
AT1G23740	2157.56	1.18031	0.738561	1.59812	0.110016	0.642941
AT3G09010	100.91	-1.22535	0.767482	-1.59658	0.11036	0.643163
AT4G02550	150.554	-0.747884	0.468833	-1.5952	0.110666	0.643166
AT4G15560	7875.94	0.481096	0.301887	1.59363	0.111018	0.643433
AT4G19520	1253.27	-1.47854	0.930188	-1.5895	0.111947	0.644691
AT1G72920	135.023	1.92536	1.21921	1.57918	0.114295	0.648181
AT3G10640	621.843	-0.60608	0.38386	-1.57891	0.114357	0.648181
AT1G79380	1096.96	-0.467044	0.29705	-1.57228	0.115887	0.649483
AT4G15760	1771.57	-1.02152	0.651357	-1.5683	0.116811	0.649932
AT4G03960	104.269	1.10985	0.70851	1.56646	0.117242	0.650062
AT2G01570	1589.09	0.899231	0.577132	1.5581	0.119208	0.653219
AT4G08870	814.825	1.0239	0.657865	1.55639	0.119615	0.653219
AT5G20990	977.983	-0.577198	0.370109	-1.55953	0.11887	0.653219
AT5G40910	815.736	-0.772391	0.49892	-1.54813	0.121592	0.65478
AT3G21630	529.303	-0.577087	0.373345	-1.54572	0.122172	0.655282
AT1G59870	16385.2	-1.18428	0.76822	-1.54159	0.123173	0.656974
AT1G06180	123.781	-0.899949	0.585277	-1.53765	0.124135	0.657634
AT1G59780	9.57989	1.714	1.11421	1.53831	0.123973	0.657634
AT4G36180	421.531	0.596386	0.387735	1.53813	0.124017	0.657634
AT3G11820	1138.19	-0.934933	0.610505	-1.53141	0.125668	0.658698
AT3G15356	3761.04	-1.86812	1.21925	-1.53219	0.125474	0.658698
AT3G53180	1075.61	-0.916638	0.597626	-1.5338	0.125079	0.658698
AT4G15900	1035.88	-0.523307	0.341622	-1.53183	0.125564	0.658698
AT2G03760	427.2	-0.62973	0.411855	-1.52901	0.126262	0.65936
AT2G30860	12180.1	0.926549	0.606179	1.52851	0.126387	0.659624
AT3G61220	520.843	1.48972	0.974643	1.52847	0.126395	0.659624
AT3G46510	1196.08	-0.644836	0.422225	-1.52723	0.126703	0.660375
AT2G37940	1195.05	-0.865487	0.566987	-1.52647	0.126894	0.660684
AT1G06680	63897.7	0.854847	0.560951	1.52392	0.127528	0.660734
AT2G39770	2620.25	0.527055	0.346129	1.52271	0.12783	0.661113
AT5G26000	30819.5	-0.467618	0.307326	-1.52157	0.128117	0.661321
AT1G02920	2173.35	-1.55381	1.02697	-1.51301	0.130278	0.661768
AT1G57630	56.0488	-1.86272	1.22622	-1.51908	0.128742	0.661768
AT1G74930	91.69	1.71955	1.137	1.51236	0.130443	0.661768
AT2G17055	2.30724	4.22273	2.79732	1.50956	0.131155	0.661768
AT3G05970	1028.18	-0.61351	0.40639	-1.50966	0.13113	0.661768
AT4G34150	2648.17	-1.11168	0.736828	-1.50873	0.131368	0.661768
AT4G35600	440.504	-0.539414	0.3562	-1.51436	0.129936	0.661768
AT5G02500	39087.7	0.571754	0.376689	1.51784	0.129054	0.661768
AT5G17290	284.056	-0.629437	0.416606	-1.51087	0.130822	0.661768
AT5G17490	67.7354	1.33307	0.8822	1.51107	0.13077	0.661768
AT3G44880	1134.85	-0.912772	0.606899	-1.50399	0.132583	0.663394
AT4G34390	580.042	-0.738805	0.491086	-1.50443	0.132471	0.663394
AT5G20480	149.237	-1.14847	0.763379	-1.50446	0.132464	0.663394
AT5G47630	148.872	0.558329	0.372037	1.50074	0.133424	0.665294
AT4G33950	304.42	-0.459111	0.307055	-1.4952	0.134861	0.667353
AT1G63720	96.0193	-0.988577	0.664887	-1.48684	0.137058	0.66862
AT2G30020	305.422	1.03254	0.694052	1.4877	0.13683	0.66862
AT4G08230	293.247	0.819541	0.550849	1.48778	0.136809	0.66862
AT4G34710	7520.88	0.647605	0.434441	1.49066	0.13605	0.66862
AT4G20380	561.677	-0.67264	0.452739	-1.48571	0.137355	0.66884
AT4G33070	149.266	-1.89193	1.27445	-1.4845	0.137677	0.669037
AT5G05300	22.5629	-1.68313	1.13607	-1.48154	0.138462	0.669833
AT1G61850	589.536	-0.795969	0.537344	-1.4813	0.138526	0.669931
AT2G23770	227.412	-0.716613	0.485294	-1.47666	0.139767	0.671442
AT4G25160	13.6768	1.09291	0.74003	1.47685	0.139716	0.671442
AT5G51770	256.745	1.03169	0.699091	1.47577	0.140007	0.671442
AT3G45860	191.616	-1.60151	1.09265	-1.46572	0.142725	0.675089
AT4G17500	967.581	1.01085	0.689936	1.46514	0.142883	0.675177
AT1G79680	49.9854	-1.82487	1.24679	-1.46366	0.143286	0.67523
AT2G02860	411.476	-0.769935	0.526518	-1.46232	0.143655	0.67523
AT4G16900	285.095	-0.850034	0.580951	-1.46318	0.143419	0.67523
AT5G57220	734.474	-1.36923	0.9371	-1.46113	0.14398	0.67523
AT5G42050	2717.33	-0.817443	0.560829	-1.45756	0.144962	0.676701
AT4G37760	872.008	0.571842	0.392724	1.45609	0.145367	0.677108
AT1G32540	269.769	1.01501	0.697343	1.45554	0.145519	0.677424
AT2G44950	388.047	-0.621678	0.42774	-1.4534	0.146113	0.6777
AT4G32260	18469.9	0.8636	0.594261	1.45323	0.146159	0.6777
AT1G71830	149.43	0.625682	0.431264	1.45081	0.146833	0.677976
AT5G38850	219.416	-0.89745	0.618523	-1.45096	0.146792	0.677976
AT5G47010	1878.19	0.77167	0.53157	1.45168	0.14659	0.677976
AT3G03300	317.919	-0.85145	0.590144	-1.44278	0.149081	0.67964
AT1G71030	624.081	0.79062	0.548505	1.44141	0.149469	0.680034
AT5G64930	321.363	-0.586311	0.406832	-1.44116	0.149539	0.680128
AT3G44400	128.233	-1.16265	0.80712	-1.4405	0.149727	0.680581
AT3G16640	27324.3	1.0345	0.720151	1.4365	0.15086	0.682095
AT1G18890	540.729	-0.623961	0.435288	-1.43344	0.151731	0.682297
AT3G10800	531.799	-0.405642	0.282619	-1.4353	0.151202	0.682297
AT3G50930	284.019	-1.36316	0.953005	-1.43038	0.152609	0.682297
AT3G53260	2678.24	0.648005	0.452611	1.4317	0.152229	0.682297
AT4G09360	4.02233	3.85153	2.68493	1.4345	0.151429	0.682297
AT5G64890	7.917	2.06355	1.44004	1.43297	0.151865	0.682297
AT3G48890	999.46	-0.495021	0.346695	-1.42783	0.153341	0.682334
AT3G57330	1932.8	-0.884969	0.620974	-1.42513	0.15412	0.68272
AT1G20620	33014.8	-1.13827	0.799555	-1.42363	0.154554	0.682731
AT2G17290	552.245	-0.792455	0.556706	-1.42347	0.1546	0.682731
AT3G62770	557.235	-0.478885	0.336404	-1.42354	0.15458	0.682731
AT4G08180	487.304	-0.489287	0.343756	-1.42335	0.154634	0.682731
AT3G48360	6227.27	-0.819634	0.57691	-1.42073	0.155395	0.683297
AT5G45110	725.362	-0.775085	0.545504	-1.42086	0.155358	0.683297
AT4G33560	156.156	1.50552	1.06079	1.41925	0.155827	0.683408
AT5G44070	1725.67	-1.01747	0.717643	-1.41779	0.156252	0.683653
AT1G75040	263.085	-0.730017	0.515302	-1.41668	0.156578	0.683709
AT5G60410	1256.88	-0.623541	0.440029	-1.41704	0.15647	0.683709
AT3G28210	128.479	-1.12433	0.793967	-1.4161	0.156747	0.683807
AT5G67480	2370.24	-1.31135	0.930893	-1.4087	0.158925	0.68594
AT4G38620	293.866	0.712593	0.507271	1.40476	0.160094	0.686194
AT2G22240	345.396	0.884373	0.63084	1.4019	0.160946	0.687221
AT5G58220	657.746	-0.619471	0.443033	-1.39825	0.162038	0.689023
AT1G76070	143.15	-0.626328	0.448871	-1.39534	0.162913	0.689854
AT4G26070	324.479	-0.765592	0.549067	-1.39435	0.163212	0.690425
AT1G56650	9.86879	1.82145	1.30918	1.39129	0.164138	0.691558
AT3G50820	23396.7	0.996836	0.716451	1.39135	0.164119	0.691558
AT5G04250	74.9138	-0.721533	0.519815	-1.38806	0.16512	0.691885
AT5G47280	15.8078	3.35591	2.41769	1.38807	0.165117	0.691885
AT5G49520	176.428	-0.9109	0.655502	-1.38962	0.164643	0.691885
AT4G36690	2046.13	-0.69984	0.505564	-1.38428	0.166274	0.69269
AT4G12020	309.642	-0.744402	0.538747	-1.38173	0.167055	0.694064
AT1G11310	2203.77	-0.659042	0.478757	-1.37657	0.168645	0.694784
AT3G14420	21610.7	0.632659	0.458752	1.37909	0.167868	0.694784
AT5G35735	1597.47	-1.18958	0.862991	-1.37844	0.168067	0.694784
AT5G61410	9600.94	0.336798	0.24457	1.3771	0.168482	0.694784
AT2G04450	87.5329	-0.808699	0.58942	-1.37202	0.170056	0.695609
AT2G30110	2519.47	0.379939	0.276999	1.37162	0.170181	0.695718
AT1G08930	6313.85	-1.0684	0.779697	-1.37027	0.170601	0.69662
AT1G15010	133.501	-1.42587	1.04169	-1.3688	0.171062	0.697348
AT1G63730	33.1089	-1.17064	0.85581	-1.36788	0.171351	0.697478
AT1G04510	834.845	-0.464669	0.34084	-1.36331	0.172786	0.697651
AT4G09570	500.514	-0.954444	0.700354	-1.3628	0.172945	0.697651
AT5G06860	14.58	-1.62262	1.18776	-1.36611	0.171903	0.697651
AT1G26630	8351.02	0.44496	0.326642	1.36223	0.173126	0.697942
AT4G19060	203.122	-0.495065	0.363511	-1.3619	0.17323	0.697942
AT5G10450	10489.7	-0.913667	0.671055	-1.36154	0.173344	0.697942
AT1G07630	390.732	-0.640805	0.470857	-1.36093	0.173534	0.69836
AT3G50950	1974.1	-0.67708	0.500499	-1.35281	0.176116	0.700763
AT2G39010	6656.98	0.935452	0.692145	1.35153	0.176527	0.700808
AT1G66340	471.337	-0.4034	0.298628	-1.35085	0.176745	0.700839
AT4G39670	100.025	-1.27711	0.945963	-1.35007	0.176995	0.700995
AT5G45490	1246.03	-0.409005	0.30298	-1.34994	0.177034	0.700995
AT1G31130	1377.38	-0.870878	0.647069	-1.34588	0.178341	0.703054
AT1G66090	290.044	-1.44243	1.07409	-1.34294	0.179291	0.703119
AT5G59220	60.9498	1.26744	0.94568	1.34024	0.180167	0.703119
AT5G61420	596.071	0.814678	0.609376	1.33691	0.181253	0.704272
AT1G35710	986.979	-1.27294	0.953566	-1.33493	0.181899	0.70498
AT2G37040	2814.23	0.871989	0.65457	1.33216	0.182809	0.70498
AT3G11480	2.54196	3.73812	2.81227	1.32922	0.183776	0.70498
AT5G19280	343.499	-0.564717	0.424408	-1.3306	0.183321	0.70498
AT5G47220	605.54	1.00651	0.756912	1.32976	0.183597	0.70498
AT1G16540	150.142	-0.969846	0.732293	-1.3244	0.185372	0.705149
AT2G16390	185.766	-0.700162	0.527158	-1.32818	0.184118	0.705149
AT3G59420	203.954	0.844271	0.637455	1.32444	0.185357	0.705149
AT1G23710	553.068	1.13032	0.856154	1.32023	0.18676	0.706422
AT2G39730	125508	1.00464	0.761384	1.3195	0.187002	0.706422
AT2G46830	1075.9	0.859988	0.651188	1.32064	0.18662	0.706422
AT4G39640	928.75	-0.805457	0.611894	-1.31633	0.188062	0.707301
AT5G07180	184.009	0.645886	0.490497	1.3168	0.187906	0.707301
AT5G54590	127.933	0.468981	0.355951	1.31754	0.187656	0.707301
AT5G66900	427.634	-0.521023	0.395845	-1.31623	0.188097	0.707301
AT1G01060	1617.2	1.10421	0.839359	1.31555	0.188327	0.707419
AT1G51090	49.6843	1.12446	0.856926	1.3122	0.189451	0.70787
AT4G03280	22243	0.722746	0.55058	1.3127	0.189285	0.70787
AT4G36140	317.698	-0.686227	0.522424	-1.31354	0.189	0.70787
AT5G17300	438.041	0.679303	0.517208	1.3134	0.189047	0.70787
AT2G39210	694.628	-0.654825	0.501156	-1.30663	0.191339	0.709833
AT5G13330	185.964	-1.34447	1.0305	-1.30468	0.192002	0.710175
AT4G10390	35.828	1.06836	0.820167	1.30261	0.192709	0.710734
AT5G45710	204.731	-0.389162	0.299388	-1.29986	0.19365	0.711082
AT5G05170	6794.31	-0.558585	0.430119	-1.29868	0.194055	0.711554
AT5G45260	339.55	-0.617474	0.475645	-1.29818	0.194225	0.711744
AT3G54560	583.631	0.948432	0.733038	1.29384	0.195722	0.714481
AT1G03150	188.98	-0.418098	0.323623	-1.29193	0.196382	0.715089
AT2G33340	2039.19	-0.732453	0.568328	-1.28879	0.197473	0.716641
AT1G68520	5570.65	0.727097	0.568459	1.27907	0.200873	0.717426
AT3G49670	1014.07	0.900538	0.703183	1.28066	0.200313	0.717426
AT5G61890	8.09267	-2.1163	1.64635	-1.28545	0.198635	0.717426
AT5G60300	230.02	-0.587679	0.460743	-1.2755	0.202131	0.718942
AT5G03210	8.40139	1.789	1.40387	1.27433	0.202546	0.719473
AT5G66630	39.5105	-1.21631	0.955052	-1.27356	0.202821	0.719496
AT1G24150	315.89	-0.780895	0.61346	-1.27294	0.203041	0.719585
AT2G23680	180.285	-1.08139	0.851157	-1.2705	0.203908	0.720292
AT5G14620	207.419	-0.854158	0.674204	-1.26691	0.205186	0.721429
AT2G38810	160.391	0.844388	0.66789	1.26426	0.206136	0.721889
AT5G20320	358.324	-0.678084	0.537787	-1.26088	0.207352	0.72262
AT3G25760	761.48	0.799793	0.635047	1.25942	0.207878	0.723161
AT5G02490	637.778	0.921508	0.735189	1.25343	0.210049	0.724822
AT1G64610	178.508	-0.717902	0.574175	-1.25032	0.211183	0.725304
AT1G73260	891.617	-1.7149	1.37103	-1.25081	0.211004	0.725304
AT2G17740	93.5344	-1.55592	1.24781	-1.24691	0.212429	0.725304
AT4G11140	41.5433	1.12641	0.903941	1.24611	0.212725	0.725304
AT4G39940	706.638	0.889353	0.714377	1.24494	0.213156	0.725504
AT1G28380	1081.56	-0.644298	0.518943	-1.24156	0.214399	0.727092
AT1G55870	165.991	-0.402862	0.326341	-1.23448	0.217023	0.727356
AT3G14415	12329.2	0.542951	0.437815	1.24014	0.214924	0.727356
AT4G21610	89.7495	-0.542669	0.438453	-1.23769	0.215831	0.727356
AT4G25030	1863.88	-0.528669	0.426326	-1.24006	0.214954	0.727356
AT4G26080	1147.16	0.960395	0.776464	1.23688	0.216131	0.727356
AT5G39020	146.479	-0.977038	0.789544	-1.23747	0.215912	0.727356
AT2G40270	715.605	-0.564106	0.457299	-1.23356	0.217367	0.727631
AT1G18570	507.722	-1.02234	0.830934	-1.23035	0.218567	0.729525
AT1G18710	105.914	0.995038	0.809994	1.22845	0.219278	0.730486
AT1G09770	2540.27	-0.742582	0.607456	-1.22244	0.221539	0.732257
AT2G16870	67.8513	-0.7894	0.645899	-1.22217	0.221642	0.732277
AT4G19810	229.674	0.833062	0.682289	1.22098	0.222093	0.732429
AT1G05850	8007.25	0.45576	0.373664	1.2197	0.222577	0.732576
AT5G06960	200.835	-0.390003	0.320078	-1.21846	0.223049	0.733033
AT1G30040	112.766	-0.917554	0.753913	-1.21706	0.223583	0.733575
AT2G34810	232.382	0.79697	0.655279	1.21623	0.223898	0.734071
AT4G12490	377.248	-1.30997	1.07897	-1.21409	0.224715	0.734796
AT4G18880	308.232	-0.482588	0.397693	-1.21347	0.22495	0.735076
AT5G56940	415.669	0.475905	0.392925	1.21119	0.225824	0.736189
AT5G22690	282.976	-1.00498	0.832023	-1.20788	0.227095	0.736741
AT4G02410	313.978	0.819211	0.67867	1.20708	0.2274	0.736994
AT5G17680	16.863	-0.810586	0.672404	-1.2055	0.228009	0.737061
AT2G41370	113.925	0.544836	0.453393	1.20169	0.229485	0.739012
AT1G49430	522.287	0.539098	0.448941	1.20082	0.229821	0.739284
AT4G37150	46.5075	0.988069	0.823926	1.19922	0.230442	0.739629
AT3G43300	1884.97	-0.679846	0.567813	-1.1973	0.231188	0.73963
AT2G37220	15629.2	0.53235	0.446491	1.1923	0.233144	0.740753
AT5G27520	277.652	-0.816336	0.687626	-1.18718	0.235157	0.742443
AT5G45050	431.396	-0.519426	0.437713	-1.18668	0.235353	0.742443
AT4G09430	4.27689	2.55136	2.15044	1.18644	0.23545	0.742648
AT5G49500	59.3916	0.488412	0.411988	1.1855	0.23582	0.742679
AT3G48640	16.3676	-1.30554	1.10284	-1.18379	0.236495	0.743053
AT1G80460	1725.21	0.482188	0.408312	1.18093	0.237631	0.743316
AT4G24670	142.158	0.534138	0.452376	1.18074	0.237706	0.743316
AT4G38840	474.257	0.542183	0.460233	1.17806	0.238772	0.744763
AT3G43920	133.494	-0.692851	0.590112	-1.1741	0.240355	0.744943
AT5G26920	446.245	-0.716423	0.610254	-1.17398	0.240405	0.744943
AT1G10170	1146.27	-0.736285	0.62897	-1.17062	0.241751	0.74567
AT4G38700	47.8994	0.997808	0.85351	1.16906	0.242378	0.745887
AT5G40100	34.3449	-0.960203	0.82094	-1.16964	0.242147	0.745887
AT5G11630	114.625	0.50412	0.432229	1.16633	0.243483	0.747048
AT2G46500	1215.05	-0.469866	0.403112	-1.1656	0.243778	0.747065
AT4G14220	344.992	-0.427105	0.367092	-1.16348	0.244634	0.747749
AT2G31360	1778.54	0.501972	0.434964	1.15405	0.248478	0.750321
AT4G37640	877.34	-0.71411	0.619856	-1.15206	0.249297	0.750321
AT1G27320	1518.88	-0.573903	0.498809	-1.15055	0.249919	0.750506
AT3G15850	2945.69	0.478683	0.418412	1.14405	0.252604	0.750574
AT3G46620	756.314	1.01864	0.888571	1.14637	0.25164	0.750574
AT5G10030	349.477	-0.293611	0.25622	-1.14593	0.251823	0.750574
AT5G57670	17.8998	0.840693	0.736133	1.14204	0.253438	0.750574
AT1G53240	4662.43	0.579901	0.511901	1.13284	0.257282	0.750991
AT2G35690	289.236	-0.538827	0.47583	-1.13239	0.257469	0.750991
AT4G16760	2047.21	-0.719037	0.63384	-1.13441	0.256621	0.750991
AT1G17600	96.5679	-1.06838	0.944106	-1.13163	0.257789	0.751022
AT5G67300	1867.06	0.483431	0.427422	1.13104	0.258039	0.751276
AT1G03680	4500.74	0.622708	0.55109	1.12996	0.258494	0.751374
AT1G74840	1000.53	-0.743367	0.658946	-1.12812	0.259271	0.751871
AT3G02850	26.4228	1.0637	0.945703	1.12477	0.260686	0.752987
AT3G16530	1746.31	-1.28567	1.14258	-1.12524	0.260487	0.752987
AT3G24590	603.931	0.475287	0.422867	1.12396	0.261028	0.753076
AT3G26090	246.129	-0.740551	0.659226	-1.12336	0.261283	0.753196
AT4G33940	485.23	-0.44021	0.391929	-1.12319	0.261358	0.753196
AT4G16960	52.2201	-0.816072	0.73081	-1.11667	0.264136	0.754873
AT1G67720	300.222	-0.449217	0.404648	-1.11014	0.266937	0.757257
AT3G59060	1986.89	-0.680571	0.61308	-1.11008	0.266963	0.757257
AT5G46350	35.2078	-1.13587	1.02329	-1.11001	0.266995	0.757258
AT5G61010	669.582	-0.504405	0.456775	-1.10427	0.269474	0.758735
AT5G63780	655.711	0.797345	0.722712	1.10327	0.269911	0.758735
AT4G21390	158.301	-1.16157	1.05361	-1.10247	0.270259	0.75878
AT1G63870	2.91174	2.05164	1.86792	1.09835	0.27205	0.758945
AT2G16060	274.23	-0.921482	0.838735	-1.09866	0.271918	0.758945
AT3G14470	107.827	-0.87955	0.798924	-1.10092	0.270932	0.758945
AT4G09650	12441.5	0.735539	0.6711	1.09602	0.27307	0.758945
AT4G39830	84.3443	-0.865401	0.788336	-1.09776	0.272311	0.758945
AT5G23570	227.869	-0.249813	0.227817	-1.09655	0.272837	0.758945
AT5G55310	576.713	-0.435137	0.398517	-1.09189	0.274882	0.759832
AT1G63860	522.664	-1.01495	0.93135	-1.08976	0.275819	0.760973
AT5G35620	1029.61	0.323263	0.296969	1.08854	0.276356	0.761445
AT1G13470	73.0086	1.14645	1.0535	1.08822	0.276496	0.761449
AT1G61180	251.535	-0.467606	0.432302	-1.08167	0.279401	0.763697
AT3G23700	2202.82	-0.370794	0.343063	-1.08083	0.279772	0.763697
AT4G35450	5509.48	0.388281	0.359199	1.08096	0.279713	0.763697
AT5G09230	187.402	0.343648	0.318009	1.08062	0.279864	0.763697
AT2G44920	1191.96	0.397757	0.368493	1.07941	0.280403	0.763878
AT1G33590	3273.24	-0.58941	0.546324	-1.07887	0.280648	0.764113
AT1G54470	2.82379	1.75989	1.63448	1.07673	0.281602	0.765278
AT1G61100	2166.29	-0.822401	0.764546	-1.07567	0.282074	0.765493
AT1G54040	350.634	0.896142	0.833579	1.07505	0.282351	0.765647
AT1G05690	68.7277	0.645007	0.601627	1.0721	0.283673	0.766262
AT5G22250	154.357	0.847924	0.794607	1.0671	0.285927	0.767751
AT5G17880	366.561	-0.482229	0.452593	-1.06548	0.286659	0.768175
AT4G36150	152.568	-0.72787	0.68344	-1.06501	0.286871	0.768236
AT4G02640	500.296	-0.358227	0.336944	-1.06317	0.287707	0.768599
AT1G53230	70.5434	0.824474	0.775831	1.0627	0.287919	0.768909
AT4G37460	1072.55	-0.41313	0.388932	-1.06222	0.288138	0.769068
AT5G39610	224.324	-1.00545	0.9477	-1.06094	0.288717	0.769562
AT1G74960	2367.42	-0.307757	0.290884	-1.058	0.290053	0.770508
AT5G37055	129.552	-0.488403	0.461956	-1.05725	0.290398	0.77068
AT3G52960	5113.61	0.617391	0.586116	1.05336	0.292176	0.772502
AT4G14110	365.706	-0.292032	0.277208	-1.05348	0.292122	0.772502
AT3G16720	554.789	0.927853	0.881993	1.052	0.292802	0.773056
AT3G03000	148.034	0.739632	0.703523	1.05133	0.293109	0.773258
AT4G12010	200.643	-0.550954	0.524018	-1.0514	0.293074	0.773258
AT3G22890	8728.25	-0.519595	0.49544	-1.04875	0.294291	0.773338
AT4G21980	635.547	-0.670893	0.641016	-1.04661	0.29528	0.774096
AT5G41410	332.949	0.52499	0.503831	1.042	0.297414	0.776401
AT3G10920	2950.58	0.409877	0.393826	1.04076	0.297989	0.776873
AT4G19050	41.4425	-0.873763	0.839966	-1.04024	0.29823	0.776936
AT4G18950	763.529	-0.6877	0.662332	-1.0383	0.29913	0.777665
AT5G37260	1151.42	0.413996	0.398977	1.03764	0.299436	0.777727
AT2G22230	765.864	0.48997	0.472813	1.03629	0.300069	0.7782
AT2G42010	452.829	-0.419556	0.404686	-1.03674	0.299855	0.7782
AT2G17850	9.54487	-2.15952	2.08699	-1.03475	0.300785	0.778828
AT1G31540	765.942	-0.661584	0.640237	-1.03334	0.301443	0.779003
AT1G21250	1196.94	-1.04414	1.01124	-1.03254	0.301818	0.779305
AT3G16350	112.382	0.391845	0.380214	1.03059	0.302733	0.780078
AT3G60820	1658.13	-0.255564	0.247932	-1.03078	0.302642	0.780078
AT1G61120	79.4854	1.86966	1.81614	1.02947	0.303259	0.780592
AT3G47480	136.519	-0.724409	0.704769	-1.02787	0.304012	0.781792
AT2G04430	68.7159	-0.468683	0.45815	-1.02299	0.306313	0.784283
AT2G46270	216.771	-0.519982	0.511705	-1.01618	0.309546	0.785108
AT1G67865	610.087	-0.576503	0.568177	-1.01465	0.310271	0.785408
AT4G29810	678.541	-0.474109	0.469935	-1.00888	0.313032	0.787043
AT3G07040	270.231	-0.772406	0.766521	-1.00768	0.313609	0.787349
AT5G25980	9663.36	-0.785095	0.779299	-1.00744	0.313725	0.787359
AT3G12250	102.049	-0.510864	0.507913	-1.00581	0.314507	0.787407
AT4G17615	169.054	0.530757	0.527952	1.00531	0.314746	0.787407
AT1G34750	205.71	-0.565798	0.564099	-1.00301	0.315855	0.78856
AT1G14000	826.853	-0.416816	0.417076	-0.999375	0.317613	0.789566
AT5G46260	41.4754	-0.771018	0.77233	-0.998302	0.318133	0.790279
AT3G11840	124.105	-0.75608	0.759994	-0.99485	0.319809	0.790765
AT5G13220	114.184	-1.01687	1.01976	-0.997171	0.318681	0.790765
AT1G33600	1608.99	-0.512282	0.517546	-0.989829	0.322258	0.791931
AT2G23560	49.8652	0.627743	0.634058	0.990042	0.322154	0.791931
AT4G02195	114.95	-0.419852	0.424091	-0.990006	0.322171	0.791931
AT5G20830	487.287	-0.685967	0.692616	-0.990401	0.321978	0.791931
AT5G54860	250.243	-0.632623	0.639173	-0.989752	0.322296	0.791931
AT5G41740	523.817	-0.798924	0.809376	-0.987087	0.3236	0.792243
AT3G57530	1302.17	-0.500351	0.507686	-0.985553	0.324352	0.792803
AT3G28040	1432.4	0.377323	0.383502	0.983886	0.325172	0.793666
AT1G07390	77.2954	-0.524359	0.533612	-0.98266	0.325775	0.794056
AT5G17890	687.035	-0.499317	0.508714	-0.981527	0.326333	0.79469
AT2G28830	78.8624	-0.377804	0.386598	-0.977252	0.328445	0.795506
AT5G36930	300.743	-0.62936	0.644622	-0.976324	0.328904	0.795616
AT1G71100	347.697	0.668564	0.685259	0.975637	0.329245	0.795829
AT1G08550	1092.61	-0.349246	0.359919	-0.970347	0.331874	0.796457
AT2G05520	27831.8	0.59643	0.615301	0.969331	0.33238	0.796457
AT2G32660	113.207	-1.33825	1.37886	-0.970549	0.331773	0.796457
AT2G35940	623.113	-0.472323	0.488832	-0.966229	0.33393	0.796457
AT3G28930	567.679	-0.848354	0.874574	-0.97002	0.332037	0.796457
AT4G27410	393.575	0.598664	0.615968	0.971907	0.331097	0.796457
AT4G36290	206.536	-0.244236	0.252346	-0.967865	0.333112	0.796457
AT4G08500	583.802	-0.354672	0.367497	-0.9651	0.334495	0.796947
AT2G24570	228.146	0.573966	0.595605	0.963669	0.335212	0.797213
AT1G17380	82.5091	1.02427	1.06535	0.961439	0.336331	0.798512
AT5G46450	803.635	-0.717786	0.746997	-0.960896	0.336605	0.798566
AT4G27220	3.94655	1.57888	1.64749	0.95836	0.337881	0.799219
AT1G58170	30.7721	1.15835	1.21083	0.956657	0.33874	0.799725
AT1G69270	60.6894	0.686289	0.719473	0.953877	0.340146	0.800673
AT5G15090	1988.27	0.349284	0.366147	0.953945	0.340112	0.800673
AT3G46710	5.73436	1.72693	1.81199	0.953056	0.340561	0.800958
AT3G43190	101.397	-1.40444	1.47774	-0.950399	0.34191	0.802364
AT5G09660	13362.8	0.595058	0.626031	0.950525	0.341845	0.802364
AT5G43470	1303.9	-0.476951	0.50311	-0.948005	0.343127	0.80288
AT4G23670	10273.9	0.760901	0.80292	0.947667	0.343299	0.802909
AT1G28370	111.327	0.826613	0.872855	0.947022	0.343628	0.803001
AT5G54770	61109.6	0.578601	0.612004	0.945421	0.344444	0.803847
AT5G26170	69.3616	-0.38162	0.404253	-0.944012	0.345164	0.804338
AT5G17760	258.681	0.467043	0.498087	0.937672	0.348413	0.806855
AT1G13780	93.5738	-0.449006	0.480581	-0.934298	0.35015	0.807203
AT5G52100	211.025	-0.378108	0.405152	-0.933251	0.35069	0.807384
AT3G07720	678.588	0.539584	0.57863	0.93252	0.351068	0.807598
AT1G32060	19348.4	0.418222	0.448829	0.931807	0.351436	0.808112
AT5G42380	33.21	-1.27532	1.37585	-0.926938	0.353959	0.810254
AT3G58090	73.5036	0.360343	0.390361	0.923103	0.355954	0.811286
AT3G09020	140.284	-0.873511	0.952983	-0.916607	0.359348	0.813335
AT5G58260	985.479	0.875146	0.956975	0.914492	0.360458	0.81443
AT5G43580	512.604	-1.07548	1.17857	-0.912529	0.36149	0.815159
AT5G45060	550.289	-0.521754	0.573333	-0.910036	0.362804	0.815987
AT4G04500	13.9242	1.01785	1.11904	0.909579	0.363044	0.81615
AT3G50260	116.368	-0.652819	0.719201	-0.9077	0.364037	0.817162
AT2G41940	531.952	-0.40824	0.450674	-0.905845	0.365018	0.817616
AT4G11130	122.319	-0.508321	0.560692	-0.906596	0.364621	0.817616
AT5G51640	106.472	-0.803923	0.887463	-0.905866	0.365007	0.817616
AT1G51800	379.86	-0.725441	0.803157	-0.903237	0.3664	0.818056
AT1G78410	71.9059	-1.10832	1.22889	-0.901885	0.367118	0.818353
AT5G66910	182.125	-0.657089	0.728577	-0.901881	0.36712	0.818353
AT1G71220	1153.84	-0.508427	0.564542	-0.900601	0.3678	0.818369
AT5G05730	883.764	-0.588971	0.654245	-0.90023	0.367998	0.818369
AT4G23440	235.338	0.461872	0.513856	0.898837	0.368739	0.818781
AT2G37710	922.156	0.43643	0.486076	0.897864	0.369258	0.81888
AT2G23810	2322.83	-0.585961	0.652792	-0.897623	0.369387	0.818967
AT2G25735	324.829	-0.76922	0.857635	-0.896909	0.369768	0.819176
AT5G43730	80.5538	-0.472179	0.526584	-0.896683	0.369888	0.819176
AT4G13820	21.8035	-0.638858	0.715445	-0.892952	0.371883	0.820619
AT5G18370	94.3708	-0.560516	0.628389	-0.891988	0.372399	0.820764
AT5G22330	347.103	-0.199486	0.223921	-0.890876	0.372996	0.820764
AT4G31800	1219.3	-1.08997	1.23159	-0.885014	0.376149	0.823541
AT5G40170	765.746	-0.363716	0.411075	-0.884792	0.376269	0.823636
AT1G80840	566.386	-0.793835	0.900555	-0.881496	0.378049	0.824867
AT3G25010	80.3156	-0.626585	0.713795	-0.877821	0.380041	0.826013
AT4G23100	6033.59	-0.426242	0.485299	-0.878307	0.379777	0.826013
AT4G28400	531.778	-0.450222	0.512331	-0.878772	0.379525	0.826013
AT2G11520	448.967	-0.213839	0.2439	-0.87675	0.380623	0.826515
AT4G39270	405.618	-0.237752	0.272297	-0.873134	0.38259	0.827867
AT5G06950	182.043	-0.236331	0.270757	-0.872852	0.382744	0.827974
AT3G23250	56.8642	-0.972877	1.12041	-0.868323	0.385217	0.829082
AT2G25110	708.056	0.254706	0.294635	0.864481	0.387324	0.830811
AT4G14400	1700.19	-0.940123	1.08767	-0.864343	0.3874	0.830843
AT5G42980	7679.05	0.345658	0.400444	0.863188	0.388034	0.831057
AT3G45640	1975.89	-0.633111	0.73554	-0.860743	0.38938	0.831786
AT3G09260	16153.6	0.828886	0.97095	0.853686	0.393279	0.833445
AT3G13950	51.6406	0.810441	0.953492	0.849971	0.395341	0.834329
AT5G48810	1788.04	0.39584	0.465476	0.850398	0.395104	0.834329
AT3G03770	640.86	0.609705	0.717676	0.849554	0.395573	0.834419
AT2G29650	1182.14	0.606106	0.71837	0.843724	0.398824	0.836743
AT3G05650	74.4913	-0.760846	0.902592	-0.842956	0.399253	0.836891
AT3G13790	1435.74	-0.516153	0.612169	-0.843155	0.399142	0.836891
AT2G17060	21.847	0.961906	1.14308	0.841506	0.400064	0.837345
AT5G63980	723.25	0.446348	0.530603	0.84121	0.40023	0.837438
AT1G10920	139.019	-0.491135	0.584007	-0.840974	0.400362	0.837538
AT1G17420	293.922	0.763609	0.914883	0.834652	0.403914	0.839088
AT5G03940	2686.34	-0.278361	0.334265	-0.832756	0.404982	0.839669
AT3G20590	4.22431	1.51283	1.81976	0.831333	0.405786	0.840322
AT1G75380	4427.28	-0.3255	0.393015	-0.828214	0.407549	0.841313
AT1G07360	621.562	0.249049	0.300992	0.827427	0.407995	0.841638
AT4G04920	467.577	-0.36332	0.439516	-0.826636	0.408443	0.841862
AT1G63880	978.473	-0.379809	0.46205	-0.822007	0.411073	0.843891
AT5G15310	344.53	0.285428	0.347698	0.820907	0.411699	0.844384
AT3G13650	110.928	0.749111	0.913728	0.81984	0.412307	0.844913
AT2G14080	483.043	-0.322341	0.393305	-0.81957	0.412461	0.845085
AT3G24550	2110.71	-0.365626	0.4502	-0.812142	0.41671	0.848155
AT3G43250	5.42178	-2.85709	3.52411	-0.810726	0.417523	0.848155
AT4G19530	2261.18	-0.517677	0.638436	-0.810852	0.417451	0.848155
AT5G02840	1422.44	-0.407351	0.502504	-0.810642	0.417571	0.848155
AT3G04290	846.801	0.528139	0.654523	0.806907	0.41972	0.84986
AT1G42970	32352.1	0.709355	0.882135	0.804135	0.421319	0.850841
AT1G09340	14464.3	0.718658	0.895946	0.802122	0.422482	0.851383
AT1G14920	1149.25	0.556128	0.693571	0.801833	0.42265	0.851383
AT1G24240	155.885	0.275536	0.343602	0.801904	0.422609	0.851383
AT4G30950	6429.68	0.3676	0.458737	0.80133	0.422941	0.851383
AT5G14740	26949.4	0.412274	0.514935	0.800633	0.423344	0.851542
AT4G37000	742.31	0.351975	0.441131	0.797892	0.424933	0.852191
AT5G63020	440.118	-0.32446	0.406808	-0.797576	0.425117	0.852191
AT1G15890	90.4964	-0.373466	0.468999	-0.796305	0.425855	0.852398
AT3G45620	404.999	-0.310285	0.390462	-0.794659	0.426812	0.85285
AT4G32980	362.399	0.521002	0.655732	0.794535	0.426884	0.85285
AT5G55120	608.706	0.256008	0.322842	0.792981	0.427789	0.853595
AT5G44870	496.63	-0.458366	0.578649	-0.792132	0.428284	0.854044
AT1G76650	202.344	-0.910116	1.15046	-0.791087	0.428893	0.8545
AT1G31420	2073.48	0.2117	0.269309	0.786088	0.431816	0.856572
AT1G65930	12741.8	-0.243268	0.310745	-0.782856	0.433712	0.856915
AT5G14930	369.298	-0.324932	0.414368	-0.784162	0.432945	0.856915
AT5G56760	956.499	0.189259	0.241997	0.782072	0.434172	0.856915
AT5G58120	504.51	-0.497244	0.634421	-0.783777	0.433171	0.856915
AT5G64440	646.542	-0.357073	0.454825	-0.785078	0.432408	0.856915
AT1G11350	628.881	-0.31311	0.400459	-0.781879	0.434286	0.857069
AT1G56510	1173.43	-0.752489	0.965549	-0.779338	0.435781	0.858565
AT3G05710	327.681	-0.220136	0.282489	-0.779273	0.435819	0.858565
AT1G24450	175.357	0.29744	0.384237	0.774107	0.438867	0.859588
AT1G49860	266.069	1.44671	1.86582	0.775378	0.438116	0.859588
AT5G41550	14.3563	-0.921103	1.19993	-0.767631	0.442706	0.86111
AT4G16890	1739.86	-0.385403	0.503662	-0.765202	0.444151	0.86284
AT5G51545	819.312	0.310859	0.406376	0.764955	0.444299	0.86284
AT5G27320	276.955	-0.478014	0.62509	-0.764713	0.444443	0.862866
AT2G35370	7529.29	0.586368	0.77151	0.760027	0.447239	0.864609
AT3G57450	879.845	-0.574523	0.757091	-0.758856	0.447939	0.864797
AT5G15920	197.724	0.268001	0.352964	0.759286	0.447681	0.864797
AT5G56360	952.277	-0.184437	0.243435	-0.757642	0.448665	0.865208
AT5G62230	56.6854	0.595968	0.788707	0.755626	0.449873	0.865752
AT1G01470	784.666	0.427994	0.570883	0.749705	0.453432	0.867347
AT4G12470	1822.65	-0.6282	0.837967	-0.749671	0.453453	0.867347
AT3G57260	397.392	-0.721351	0.964463	-0.74793	0.454502	0.86781
AT2G39200	250.863	-0.683347	0.914679	-0.747089	0.45501	0.868193
AT3G05370	212.496	-0.623392	0.835715	-0.745938	0.455705	0.868543
AT1G54320	917.59	-0.232923	0.312543	-0.74525	0.456121	0.868839
AT2G22540	1020.48	0.488956	0.656166	0.745172	0.456168	0.868839
AT5G53750	145.086	0.459374	0.616882	0.744671	0.45647	0.868905
AT3G05120	480.817	-0.397359	0.534245	-0.743777	0.457012	0.8693
AT2G17220	527.864	-0.261466	0.352266	-0.742241	0.457941	0.869327
AT2G26400	41.0989	-0.853202	1.14755	-0.743502	0.457178	0.869327
AT5G13930	2757.85	1.30709	1.75993	0.742693	0.457668	0.869327
AT5G15380	4.39222	1.33128	1.79225	0.742797	0.457604	0.869327
AT5G46500	78.3756	-0.730271	0.982717	-0.743115	0.457412	0.869327
AT4G08900	253.771	0.226675	0.306396	0.739811	0.459415	0.869761
AT2G31260	378.002	-0.294618	0.399429	-0.737597	0.460759	0.870294
AT3G62800	151.473	-0.338321	0.45924	-0.736697	0.461307	0.870294
AT2G43010	1002.1	-0.480323	0.652489	-0.73614	0.461645	0.870707
AT3G05020	494.989	0.381409	0.518517	0.735578	0.461988	0.870922
AT3G50700	349.657	-0.43129	0.587301	-0.734359	0.46273	0.870925
AT3G46530	587.521	-0.431052	0.587743	-0.733403	0.463313	0.871197
AT1G28480	41.9199	0.74236	1.01534	0.731147	0.464689	0.872003
AT3G49500	485.762	0.220563	0.301708	0.731048	0.46475	0.872003
AT3G04210	1148.04	-0.798018	1.09265	-0.730354	0.465174	0.872113
AT2G38470	1812.75	-0.599623	0.822977	-0.728602	0.466245	0.872124
AT3G55730	77.8149	0.361889	0.497029	0.728105	0.46655	0.872124
AT2G42800	48.0508	0.469942	0.646414	0.726999	0.467227	0.872552
AT4G37560	89.8406	-0.31408	0.432013	-0.727015	0.467217	0.872552
AT5G40010	29.6526	-1.30978	1.80317	-0.726373	0.46761	0.872552
AT1G57650	4.04273	-1.47653	2.03505	-0.72555	0.468115	0.873019
AT4G23320	8.84655	-1.01783	1.41297	-0.720349	0.47131	0.875233
AT1G72890	90.4205	0.287809	0.403021	0.714128	0.475148	0.87732
AT3G59700	103.008	-0.731006	1.03284	-0.707766	0.479091	0.879637
AT3G17210	971.41	0.252266	0.357176	0.706279	0.480015	0.879918
AT1G12290	54.7136	-0.414591	0.587869	-0.705245	0.480658	0.880068
AT3G12780	26945.3	0.459854	0.652276	0.704999	0.480811	0.880068
AT5G65700	1349.32	0.146238	0.20802	0.703001	0.482055	0.881322
AT2G38860	779.41	-0.328749	0.468774	-0.701295	0.483119	0.881734
AT5G59550	640.864	0.526091	0.752759	0.698884	0.484625	0.882006
AT1G69550	370.725	-0.37646	0.543467	-0.6927	0.488498	0.884192
AT5G37680	112.619	0.342607	0.495382	0.691602	0.489187	0.884448
AT1G64550	1172.58	-0.242761	0.352648	-0.688394	0.491205	0.8859
AT1G35680	5949.09	0.387138	0.564093	0.686303	0.492522	0.886489
AT5G47390	663.762	0.334452	0.489124	0.683777	0.494116	0.887372
AT2G23150	160.648	0.408571	0.599346	0.681695	0.495432	0.888112
AT1G63360	389.859	0.261859	0.385299	0.679623	0.496743	0.888332
AT1G56520	200.594	-0.390188	0.576317	-0.677038	0.498382	0.889175
AT5G24530	861.314	-0.595549	0.879832	-0.676889	0.498476	0.889184
AT2G42540	654.855	-0.501808	0.741901	-0.676381	0.498798	0.889283
AT3G04720	1585.57	-0.594737	0.87935	-0.676337	0.498827	0.889283
AT4G39030	189.8	-0.581999	0.860382	-0.676443	0.49876	0.889283
AT2G20610	1144.32	0.386141	0.571075	0.676166	0.498936	0.889296
AT2G26330	1204.63	-0.313136	0.464286	-0.674447	0.500027	0.889918
AT5G63940	358.205	0.209672	0.31104	0.674098	0.500249	0.889918
AT2G46240	117.667	-0.263875	0.392568	-0.672175	0.501472	0.89075
AT4G23280	19.2477	-0.747647	1.11661	-0.669571	0.503131	0.891951
AT5G06720	43.3981	0.491244	0.73438	0.668923	0.503545	0.892282
AT2G39660	528.18	-0.306712	0.459557	-0.667408	0.504512	0.892489
AT4G16860	647.356	-0.582953	0.876719	-0.664927	0.506097	0.892948
AT2G27050	1485.22	-0.275504	0.415403	-0.663221	0.507189	0.893732
AT1G12460	234.929	0.246016	0.371293	0.662593	0.507591	0.893796
AT1G64790	1472.2	-0.327872	0.494946	-0.662441	0.507689	0.893796
AT1G48000	8.66719	-0.932223	1.41764	-0.65759	0.510802	0.895511
AT2G46220	3496.27	-0.331299	0.504089	-0.657224	0.511037	0.895511
AT3G54050	9735.91	0.496676	0.754755	0.658062	0.510498	0.895511
AT5G15120	72.6325	-0.3646	0.556272	-0.655434	0.512188	0.896172
AT1G06100	104.901	0.833674	1.27709	0.65279	0.513892	0.896915
AT1G28440	1102.52	0.299492	0.462339	0.647776	0.51713	0.898663
AT2G13810	45.9718	1.08566	1.67651	0.647573	0.517261	0.898663
AT3G61190	68.7803	0.514915	0.796247	0.646677	0.517841	0.898704
AT2G20010	379.401	-0.290215	0.449053	-0.646281	0.518097	0.898817
AT3G49110	462.472	-0.683032	1.05895	-0.645009	0.518922	0.899135
AT5G59420	1309.19	-0.253468	0.393804	-0.64364	0.519809	0.899135
AT5G62210	111.8	0.9022	1.40218	0.643426	0.519948	0.899135
AT2G25000	116.552	0.483177	0.752137	0.642406	0.52061	0.899442
AT1G56540	65.5662	-0.567117	0.883798	-0.641682	0.52108	0.899722
AT4G34990	48.2821	-0.418647	0.65373	-0.640397	0.521914	0.900318
AT4G23690	203.193	0.775534	1.21632	0.637606	0.52373	0.901269
AT4G04780	176.374	-0.213846	0.336168	-0.636128	0.524693	0.901269
AT4G36550	187.053	-0.228162	0.358314	-0.636766	0.524278	0.901269
AT4G38560	44.3286	-0.551982	0.867429	-0.636343	0.524553	0.901269
AT4G39950	811.681	0.468302	0.736396	0.635938	0.524817	0.901269
AT4G23130	89.5833	-0.56713	0.892469	-0.635462	0.525127	0.901374
AT1G52890	55.4354	0.744007	1.17404	0.633715	0.526267	0.901809
AT5G67580	298.692	-0.132603	0.209657	-0.632476	0.527076	0.90195
AT3G16470	2186.82	0.323193	0.512588	0.630512	0.52836	0.902581
AT4G11210	31.2429	0.982528	1.55855	0.630412	0.528425	0.902581
AT1G25400	626.539	-0.430661	0.685985	-0.6278	0.530135	0.90334
AT3G14110	1709.61	0.20018	0.319878	0.625801	0.531446	0.904042
AT4G39090	9660.53	-0.32743	0.527376	-0.620867	0.534687	0.905661
AT5G60950	121.271	-0.559041	0.902269	-0.619595	0.535525	0.906255
AT2G16250	130.586	-0.49115	0.795046	-0.617762	0.536732	0.906404
AT2G36740	246.197	-0.290079	0.46969	-0.617598	0.53684	0.906404
AT4G39980	1327.27	0.283861	0.459456	0.617819	0.536695	0.906404
AT4G19660	393.504	-0.263801	0.428044	-0.616295	0.5377	0.906495
AT1G52310	370.948	0.119209	0.193855	0.614937	0.538597	0.906817
AT1G74360	187.977	-0.39308	0.639439	-0.614726	0.538736	0.906921
AT1G29690	655.692	-0.367751	0.599317	-0.613616	0.539469	0.906984
AT5G46470	716.014	-0.350158	0.572634	-0.611486	0.540878	0.907969
AT4G23300	370.606	0.216424	0.354266	0.610908	0.54126	0.907975
AT4G21440	9.68899	-0.748108	1.2271	-0.609655	0.54209	0.908262
AT1G08810	122.761	0.31536	0.517714	0.60914	0.542432	0.908381
AT5G01900	10.1159	0.84896	1.40568	0.603951	0.545877	0.90983
AT3G63190	2470.04	-0.287437	0.47797	-0.601371	0.547593	0.910402
AT1G72520	544.911	-0.644261	1.07306	-0.600397	0.548241	0.910671
AT2G35930	239.161	-0.48007	0.799589	-0.600396	0.548242	0.910671
AT3G48090	548.627	-0.287297	0.480426	-0.598005	0.549837	0.910811
AT1G20980	1477.34	-0.280017	0.46916	-0.596848	0.550609	0.911167
AT1G58200	846.149	-0.20815	0.348774	-0.596806	0.550637	0.911167
AT2G35980	78.8333	-0.831313	1.41042	-0.589408	0.555587	0.912545
AT3G23780	396.387	0.215081	0.364676	0.589786	0.555334	0.912545
AT1G18590	323.983	0.465137	0.79646	0.584006	0.559216	0.914418
AT3G05200	897.484	0.376939	0.646294	0.583232	0.559737	0.914655
AT5G10760	233.704	-0.413691	0.710843	-0.581973	0.560585	0.915054
AT3G23400	2783.02	0.340221	0.585883	0.580697	0.561445	0.91575
AT4G19920	6.80467	1.27973	2.20581	0.580165	0.561804	0.91575
AT3G26650	33097.2	-0.190635	0.328876	-0.579658	0.562145	0.915805
AT1G47128	7890.91	-0.291207	0.503272	-0.578628	0.56284	0.91646
AT3G44480	719.026	-0.296433	0.512212	-0.578732	0.56277	0.91646
AT5G36970	2.92238	-1.85069	3.19783	-0.578734	0.562769	0.91646
AT5G59820	213.034	0.531387	0.926882	0.573306	0.566437	0.918371
AT4G31550	791.816	0.390844	0.683167	0.572106	0.56725	0.918878
AT2G35620	480.979	0.153534	0.269608	0.56947	0.569037	0.920109
AT3G56710	161.013	-0.59505	1.04451	-0.569691	0.568887	0.920109
AT3G61710	369.877	-0.191641	0.336483	-0.56954	0.56899	0.920109
AT1G06160	130.923	0.462201	0.814211	0.567667	0.570261	0.92034
AT2G17720	667.833	-0.37079	0.653205	-0.567647	0.570274	0.92034
AT5G48590	485.518	0.183789	0.323348	0.568394	0.569768	0.92034
AT1G58400	28.9152	0.380117	0.670892	0.566585	0.570996	0.920361
AT5G42500	37.7734	1.0511	1.85493	0.566651	0.570951	0.920361
AT1G30135	7.35046	0.859358	1.51973	0.565467	0.571756	0.920407
AT2G48070	1216.52	0.212517	0.376274	0.564794	0.572214	0.920591
AT1G03850	409.726	-0.442247	0.784174	-0.563965	0.572778	0.920962
AT2G14610	587.125	-0.65542	1.16219	-0.563951	0.572788	0.920962
AT1G17610	3.14171	-1.06728	1.89525	-0.563134	0.573343	0.921119
AT4G13810	114.58	0.378897	0.676139	0.560384	0.575218	0.921799
AT1G70520	671.866	-0.304173	0.543857	-0.559289	0.575965	0.922232
AT4G16920	111.358	-0.440256	0.789328	-0.55776	0.577009	0.922404
AT5G47910	1492.11	-0.425186	0.761934	-0.558036	0.57682	0.922404
AT2G43510	341.154	-0.40253	0.721811	-0.557667	0.577072	0.922444
AT2G11000	273.065	-0.193319	0.347153	-0.556869	0.577617	0.922746
AT5G42655	7.08314	0.979479	1.75887	0.556878	0.57761	0.922746
AT1G17745	563.67	0.426598	0.768823	0.554871	0.578983	0.923432
AT1G79210	692.875	-0.127852	0.230471	-0.55474	0.579073	0.923432
AT5G07690	171.457	0.602033	1.08571	0.554509	0.579231	0.923432
AT5G35450	169.248	-0.290677	0.528492	-0.550013	0.58231	0.924695
AT4G04700	89.881	-0.394562	0.721189	-0.5471	0.58431	0.925214
AT4G13580	55.1062	0.921309	1.68259	0.547555	0.583997	0.925214
AT1G72900	700.108	-0.397538	0.729446	-0.544986	0.585763	0.925265
AT2G35650	347.033	-0.2867	0.526407	-0.544636	0.586004	0.925265
AT3G25770	2866.22	0.58736	1.07611	0.545815	0.585193	0.925265
AT5G38710	99.384	0.54532	1.00103	0.544761	0.585918	0.925265
AT5G50850	2897.35	-0.13968	0.256313	-0.544958	0.585782	0.925265
AT2G37130	1000.15	-0.51071	0.94114	-0.54265	0.587371	0.926343
AT1G58390	3.42656	0.617498	1.1399	0.541714	0.588015	0.926623
AT1G57560	24.965	0.534432	0.986922	0.541514	0.588153	0.92672
AT1G51360	147.327	-0.22847	0.423602	-0.53935	0.589645	0.926885
AT1G63750	405.527	-0.371451	0.686943	-0.54073	0.588693	0.926885
AT2G37660	6131.5	0.28436	0.525783	0.540831	0.588624	0.926885
AT3G28910	516.504	0.1791	0.331847	0.539708	0.589398	0.926885
AT1G02450	16.7505	-0.97767	1.82013	-0.537143	0.591169	0.926955
AT1G68530	4830.44	0.273414	0.509658	0.536466	0.591636	0.926955
AT5G42810	210.436	-0.297541	0.554805	-0.536297	0.591753	0.926955
AT1G59218	15.9157	-0.386078	0.722438	-0.534409	0.593058	0.927339
AT5G50200	378.436	0.36421	0.682604	0.53356	0.593646	0.927339
AT5G59780	321.421	-0.389847	0.730329	-0.533796	0.593483	0.927339
AT5G38340	47.5635	0.446966	0.838143	0.533282	0.593839	0.927412
AT5G10040	3.98647	-1.52481	2.86476	-0.532264	0.594543	0.928047
AT5G17990	1227.9	-0.271214	0.510907	-0.530847	0.595525	0.928817
AT5G09860	398.551	0.144036	0.272352	0.528859	0.596903	0.929305
AT5G45240	7.79525	-0.481235	0.909103	-0.529352	0.596561	0.929305
AT4G38130	1857.39	-0.231998	0.439398	-0.527991	0.597505	0.9296
AT4G04490	58.4972	-0.490519	0.930789	-0.526993	0.598199	0.929695
AT5G45900	207.808	-0.242617	0.460546	-0.526803	0.59833	0.929695
AT1G05010	7169.75	0.2325	0.44194	0.52609	0.598826	0.9298
AT5G08790	1194.85	-0.235402	0.452447	-0.520287	0.602863	0.931369
AT3G14130	125.852	-0.209631	0.403891	-0.519028	0.603741	0.9319
AT5G67330	633.349	-0.357633	0.688929	-0.519114	0.603681	0.9319
AT3G44670	619.405	-0.318885	0.615067	-0.518456	0.60414	0.931936
AT1G62630	178.801	0.289601	0.559965	0.517177	0.605032	0.932086
AT5G46520	47.7243	-0.29337	0.569633	-0.515015	0.606543	0.932086
AT3G60690	221.585	0.312252	0.611032	0.511024	0.609334	0.932219
AT5G38900	111.452	-0.582627	1.13813	-0.511917	0.608709	0.932219
AT5G20630	7593.74	0.368807	0.727877	0.506688	0.612374	0.933918
AT5G66190	15723.9	0.321941	0.636459	0.505831	0.612975	0.934354
AT2G35000	50.1573	0.577211	1.14251	0.505212	0.61341	0.934554
AT3G47460	159.525	-0.225372	0.448063	-0.502993	0.614969	0.93569
AT4G19500	782.192	-0.230867	0.462842	-0.498803	0.617918	0.936223
AT2G39650	136.485	0.391766	0.786642	0.498023	0.618468	0.936363
AT1G15520	258.28	-0.622681	1.25305	-0.496934	0.619236	0.936701
AT1G14790	179.088	-0.191364	0.38584	-0.495968	0.619917	0.936752
AT2G06050	754.314	0.30122	0.60643	0.49671	0.619393	0.936752
AT3G05420	878.059	0.120399	0.242584	0.496318	0.61967	0.936752
AT3G06490	14.9961	0.67323	1.36067	0.494779	0.620756	0.937133
AT5G46270	297.278	-0.231926	0.469326	-0.494168	0.621187	0.937353
AT5G03280	1581.6	0.259484	0.525433	0.493848	0.621413	0.937576
AT2G44620	1110.72	0.189996	0.38753	0.490275	0.623939	0.938631
AT5G03780	141.275	0.302841	0.619706	0.488685	0.625065	0.939478
AT4G23150	28.2634	-0.516737	1.06897	-0.4834	0.628812	0.940188
AT5G56040	729.758	-0.251784	0.522691	-0.481708	0.630013	0.94084
AT1G76360	419.368	0.266962	0.556652	0.479585	0.631523	0.941514
AT4G11650	1189.29	-0.844781	1.76227	-0.479371	0.631675	0.941514
AT4G28650	17.3404	-0.495348	1.03354	-0.479273	0.631745	0.941514
AT1G62950	66.2893	0.23531	0.49339	0.476925	0.633416	0.941982
AT2G01950	369.411	0.146957	0.308129	0.476933	0.63341	0.941982
AT1G74640	550.476	0.202599	0.427126	0.474331	0.635264	0.942341
AT2G34600	41.9081	0.627947	1.32156	0.475154	0.634677	0.942341
AT2G47000	556.455	-0.400816	0.843724	-0.475056	0.634747	0.942341
AT5G18360	67.2313	-0.482978	1.01748	-0.474678	0.635016	0.942341
AT1G22070	396.768	0.239257	0.509333	0.469746	0.638536	0.942973
AT1G59620	205.639	-0.190916	0.40631	-0.469878	0.638442	0.942973
AT3G18165	502.172	-0.100296	0.214285	-0.46805	0.639749	0.942973
AT3G26520	17688.2	-0.334817	0.716764	-0.467123	0.640412	0.942973
AT3G29320	2561.79	-0.245864	0.526512	-0.466967	0.640524	0.942973
AT4G22890	6304.79	0.350062	0.743112	0.471075	0.637587	0.942973
AT5G10300	50.847	0.283009	0.60375	0.468751	0.639247	0.942973
AT5G11250	240.479	-0.293147	0.624944	-0.469078	0.639014	0.942973
AT5G13170	53.6012	0.726359	1.55706	0.466495	0.640861	0.942973
AT5G40990	8.98333	0.620218	1.3253	0.467985	0.639796	0.942973
AT5G67340	147.839	-0.351164	0.750766	-0.467741	0.63997	0.942973
AT2G46510	390.534	-0.248505	0.533594	-0.465718	0.641417	0.943005
AT5G51700	217.717	-0.154156	0.334073	-0.461443	0.644481	0.943832
AT5G60970	141.803	0.178929	0.39063	0.458052	0.646915	0.94486
AT4G28350	74.6433	-0.333684	0.730517	-0.456778	0.647831	0.945234
AT2G18950	375.543	-0.242521	0.532999	-0.455012	0.649101	0.945969
AT5G56220	264.285	0.171091	0.377617	0.453082	0.65049	0.946102
AT5G45200	6.59737	0.493748	1.09174	0.45226	0.651082	0.946152
AT4G11190	93.71	0.576754	1.28568	0.448597	0.653723	0.947229
AT3G15020	489.308	0.265694	0.594177	0.447163	0.654757	0.947723
AT2G39430	116.956	0.706137	1.58906	0.444376	0.656771	0.947801
AT1G61560	82.8359	-0.603763	1.36676	-0.441747	0.658672	0.947953
AT5G16590	609.884	0.203843	0.461336	0.441853	0.658595	0.947953
AT1G74950	484.153	0.195637	0.444731	0.4399	0.66001	0.948449
AT1G53350	177.277	-0.179001	0.40748	-0.439288	0.660453	0.948526
AT3G04570	93.4695	-0.569294	1.29521	-0.439537	0.660273	0.948526
AT1G13750	136.839	0.316735	0.723528	0.437765	0.661557	0.948827
AT1G52660	10.6239	0.853012	1.9552	0.436278	0.662635	0.949181
AT2G21100	68.8341	0.612333	1.41992	0.431243	0.666291	0.950276
AT1G30210	546.765	-0.0872289	0.202921	-0.429866	0.667293	0.950911
AT3G56400	919.803	0.455168	1.05892	0.429842	0.667311	0.950911
AT5G07700	15.1209	0.523947	1.2182	0.430099	0.667124	0.950911
AT2G05940	495.05	0.191451	0.449296	0.426114	0.670025	0.951919
AT4G31500	2384.74	-0.270687	0.634785	-0.426423	0.669799	0.951919
AT1G12280	168.151	-0.190413	0.44956	-0.423555	0.67189	0.952483
AT3G63010	248.305	-0.232529	0.551425	-0.421687	0.673253	0.952605
AT1G07640	374.679	-0.117966	0.280425	-0.420669	0.673997	0.952745
AT5G10520	70.0514	-0.230564	0.549611	-0.419505	0.674847	0.952898
AT2G41010	330.644	-0.296228	0.707917	-0.418451	0.675617	0.952898
AT1G71400	125.109	0.356267	0.851827	0.418239	0.675772	0.95295
AT5G61600	890.014	0.35902	0.85995	0.41749	0.67632	0.953068
AT4G03550	1170.95	-0.217814	0.523175	-0.416331	0.677168	0.95322
AT4G08170	195.743	0.167365	0.402129	0.416197	0.677266	0.95322
AT3G21220	369.62	0.173966	0.418713	0.415477	0.677793	0.95335
AT3G25020	94.6345	-0.186184	0.448181	-0.415421	0.677833	0.95335
AT3G59080	511.304	-0.31241	0.754878	-0.413855	0.67898	0.953943
AT5G45440	25.4835	0.31691	0.766128	0.413652	0.679129	0.953943
AT3G28940	3037.36	-0.192645	0.467473	-0.412099	0.680267	0.954437
AT1G72180	1157.36	-0.212781	0.519075	-0.409923	0.681862	0.955066
AT5G51630	145.072	-0.258791	0.631152	-0.41003	0.681784	0.955066
AT5G45510	2962.85	0.149061	0.364278	0.409195	0.682397	0.955406
AT3G45140	9402.55	0.329972	0.809507	0.407622	0.683551	0.955546
AT3G49530	647.325	-0.212059	0.521313	-0.406778	0.684171	0.955546
AT4G31780	1454.31	-0.107953	0.266527	-0.405037	0.68545	0.955546
AT5G46490	304.372	-0.23984	0.591163	-0.405709	0.684956	0.955546
AT5G43740	137.802	0.155987	0.385752	0.404372	0.685939	0.955703
AT2G39460	4302.21	0.15571	0.386543	0.402827	0.687076	0.956204
AT1G75020	217.282	-0.192222	0.480119	-0.400364	0.688888	0.956277
AT4G01700	158.241	-0.333018	0.832524	-0.40001	0.689149	0.956277
AT1G32130	1189.04	-0.145113	0.364857	-0.397725	0.690833	0.956641
AT1G80820	79.7351	-0.425723	1.0747	-0.396132	0.692008	0.957099
AT5G12870	21.7972	0.2907	0.73446	0.3958	0.692252	0.957125
AT3G01480	4062.64	0.191647	0.488792	0.392083	0.694997	0.957418
AT5G04140	21734.4	0.207445	0.529042	0.392114	0.694974	0.957418
AT2G23620	23.0758	0.349828	0.897324	0.389857	0.696642	0.957487
AT3G44630	648.527	-0.241341	0.625306	-0.385956	0.699529	0.957518
AT4G20970	7.25655	-0.564744	1.46084	-0.38659	0.69906	0.957518
AT4G34460	1246.75	-0.150523	0.389912	-0.386044	0.699464	0.957518
AT3G01500	49747.6	0.493788	1.2868	0.383735	0.701175	0.957736
AT3G22400	93.9473	0.179831	0.468148	0.384132	0.700881	0.957736
AT4G24380	80.1291	0.346632	0.903459	0.383672	0.701222	0.957736
AT1G72850	4.35439	-0.706004	1.84768	-0.382103	0.702385	0.957921
AT1G31580	8409.25	0.380749	1.00054	0.380544	0.703541	0.958332
AT1G09090	30.7137	0.611364	1.61608	0.378301	0.705207	0.958759
AT2G40750	90.8317	-0.424523	1.12464	-0.377475	0.705821	0.958759
AT5G50250	1118.38	-0.147684	0.392235	-0.376519	0.706531	0.958759
AT5G49660	519.358	0.116409	0.311984	0.373124	0.709056	0.96005
AT1G64060	288.67	-0.245096	0.657951	-0.372514	0.709511	0.960166
AT1G25390	434.127	-0.161063	0.43503	-0.370234	0.711208	0.960773
AT3G25510	49.0167	-0.274215	0.75084	-0.365211	0.714954	0.961761
AT2G27310	244.358	-0.202484	0.55633	-0.363964	0.715885	0.961876
AT1G55020	735.97	-0.409525	1.12649	-0.363542	0.7162	0.96208
AT3G19970	148.764	0.204584	0.563841	0.362839	0.716725	0.962339
AT3G04790	2672.38	0.259092	0.716032	0.361844	0.717468	0.962628
AT5G25110	39.4945	0.377382	1.04375	0.361563	0.717679	0.962727
AT4G20270	649.385	0.111902	0.30969	0.361336	0.717848	0.962757
AT1G29340	1093.27	0.139437	0.387354	0.359972	0.718868	0.962894
AT3G28460	396.572	-0.13835	0.386101	-0.358326	0.720099	0.962894
AT5G06290	3404.15	0.226677	0.638417	0.35506	0.722544	0.964165
AT1G56200	2650.27	-0.209031	0.59504	-0.351289	0.725372	0.964844
AT2G14560	1058.27	-0.574121	1.64064	-0.349937	0.726386	0.96521
AT5G55390	498.407	-0.128528	0.367896	-0.349359	0.72682	0.965247
AT3G13100	76.5754	0.256064	0.734288	0.348725	0.727296	0.965329
AT5G60900	68.5344	-0.321176	0.922361	-0.34821	0.727682	0.96563
AT1G53940	9.50596	0.647283	1.86204	0.34762	0.728126	0.965672
AT1G72940	343.431	0.221952	0.640238	0.346671	0.728838	0.965688
AT1G73650	608.942	0.19404	0.559881	0.346574	0.728911	0.965688
AT2G38130	272.706	-0.0890453	0.256872	-0.346652	0.728853	0.965688
AT3G47600	167.277	-0.136245	0.395039	-0.344891	0.730177	0.966015
AT1G77920	163.645	-0.225747	0.656416	-0.343909	0.730915	0.966325
AT3G27850	4422.25	0.10072	0.293324	0.343375	0.731316	0.966325
AT4G00020	123.889	0.221025	0.64416	0.34312	0.731508	0.966325
AT2G42530	502.261	0.33394	0.975746	0.342241	0.732169	0.966343
AT2G46370	785.668	0.128803	0.377091	0.341571	0.732674	0.966445
AT3G55230	246.814	0.673536	1.97092	0.341737	0.732549	0.966445
AT1G22920	522.677	0.0800198	0.235531	0.339743	0.73405	0.966615
AT3G09840	7721.69	-0.141678	0.416573	-0.340104	0.733778	0.966615
AT1G01720	815.623	0.278378	0.824443	0.337655	0.735623	0.966658
AT2G24850	407.529	-0.4878	1.43681	-0.339502	0.734231	0.966658
AT4G14430	912.112	-0.232055	0.687638	-0.337467	0.735765	0.966658
AT5G22570	22.1362	0.384182	1.13356	0.338916	0.734673	0.966658
AT2G18790	1087.32	-0.193906	0.581667	-0.333362	0.738861	0.968118
AT3G51920	1428.34	-0.164679	0.495898	-0.332083	0.739826	0.968296
AT3G02885	70.4579	0.586343	1.77132	0.331021	0.740629	0.968515
AT4G36500	873.029	-0.25126	0.75942	-0.330858	0.740752	0.968515
AT1G08590	6.60424	-0.601746	1.82251	-0.330175	0.741268	0.96861
AT2G34940	23.0337	0.332522	1.0121	0.328548	0.742497	0.968891
AT5G13160	523.489	0.115097	0.352537	0.326482	0.744059	0.968987
AT5G48940	38.4542	0.247558	0.757037	0.327009	0.743661	0.968987
AT1G69690	280.568	0.189553	0.583571	0.324816	0.745321	0.969486
AT1G35515	10.9481	0.495954	1.53113	0.323913	0.746004	0.969608
AT5G52020	15.9639	0.471884	1.46007	0.323193	0.746549	0.969666
AT3G46730	8.08949	0.43204	1.34101	0.322175	0.74732	0.969913
AT4G16950	856.804	-0.216719	0.673261	-0.321894	0.747533	0.969913
AT1G33980	657.02	-0.109981	0.342371	-0.321234	0.748033	0.970135
AT1G02120	1254.92	-0.139791	0.436447	-0.320294	0.748745	0.970382
AT5G08280	4903.51	0.176751	0.552588	0.31986	0.749074	0.970382
AT3G11650	187.955	0.156046	0.490462	0.318161	0.750363	0.970637
AT2G45760	15.5969	0.38929	1.22598	0.317534	0.750839	0.97068
AT1G74710	277.601	0.173057	0.546895	0.316435	0.751672	0.971049
AT2G19190	56.869	0.305343	0.96564	0.316208	0.751845	0.971049
AT5G11920	58.3008	-0.42661	1.34847	-0.316366	0.751725	0.971049
AT1G43160	45.2727	-0.55546	1.76237	-0.315177	0.752627	0.971143
AT3G24020	13.8319	0.562287	1.79327	0.313554	0.75386	0.971143
AT2G27170	632.541	0.11969	0.387541	0.308845	0.757439	0.971892
AT3G20600	132.537	0.268659	0.870411	0.308658	0.757582	0.971917
AT4G00550	205.111	-0.0753479	0.246643	-0.305493	0.75999	0.972792
AT5G52640	287.168	0.214767	0.70618	0.304125	0.761033	0.972904
AT3G24240	68.5118	0.374505	1.23282	0.30378	0.761296	0.973059
AT2G26530	505.68	-0.230859	0.766998	-0.30099	0.763422	0.973534
AT3G51130	593.826	-0.115436	0.383403	-0.301083	0.763351	0.973534
AT4G22130	357.868	0.119664	0.397909	0.300732	0.763619	0.973574
AT2G20890	5992.29	0.143446	0.482134	0.297523	0.766067	0.973736
AT3G19580	140.821	0.218163	0.735236	0.296726	0.766676	0.973736
AT4G18780	149.318	-0.18771	0.629919	-0.29799	0.765711	0.973736
AT4G23510	34.1782	0.401301	1.34405	0.298576	0.765264	0.973736
AT3G25780	169.001	-0.316294	1.06946	-0.295752	0.76742	0.973878
AT5G46420	1964.06	-0.115339	0.39189	-0.294314	0.768518	0.973949
AT1G20510	798.079	-0.238644	0.812752	-0.293624	0.769045	0.974046
AT1G07745	104.645	-0.146349	0.499212	-0.293159	0.7694	0.974087
AT1G53130	5.17411	0.944849	3.24044	0.291581	0.770607	0.974143
AT1G66760	444.77	-0.129721	0.445797	-0.290986	0.771062	0.974143
AT1G74100	1056.74	-0.201947	0.691845	-0.291897	0.770366	0.974143
AT2G31070	581.317	0.0752323	0.258468	0.29107	0.770998	0.974143
AT5G54230	25.4978	0.48853	1.694	0.288388	0.77305	0.974457
AT2G31180	6.08395	0.370939	1.29203	0.287097	0.774038	0.97479
AT5G62410	322.642	0.143576	0.500023	0.287138	0.774007	0.97479
AT1G16880	5946.77	0.120694	0.420879	0.286766	0.774292	0.974806
AT1G49950	550.879	-0.0944023	0.330086	-0.285993	0.774884	0.974995
AT3G11630	11504	0.157098	0.551533	0.284839	0.775767	0.975051
AT2G28670	3.47862	-0.401751	1.4262	-0.281693	0.778179	0.975719
AT3G24900	10.6926	-0.312289	1.10528	-0.282542	0.777528	0.975719
AT3G11080	55.4808	-0.244342	0.870994	-0.280533	0.779069	0.975814
AT1G45616	12.0428	-0.335616	1.20337	-0.278898	0.780323	0.976022
AT3G55370	85.5947	0.124501	0.450858	0.276142	0.782439	0.976022
AT4G01900	666.041	0.145937	0.525683	0.277615	0.781308	0.976022
AT5G63930	240.092	-0.138616	0.498472	-0.278082	0.78095	0.976022
AT2G27690	162.358	-0.343884	1.25783	-0.273394	0.78455	0.976609
AT5G24210	1280.86	-0.261163	0.954722	-0.273549	0.784431	0.976609
AT3G15500	189.903	-0.209148	0.767541	-0.27249	0.785245	0.976704
AT1G32920	1266.43	0.202599	0.747957	0.27087	0.786491	0.976855
AT2G33380	131.836	0.247474	0.913654	0.270862	0.786497	0.976855
AT1G02360	224.926	-0.281201	1.08376	-0.259469	0.795273	0.977139
AT1G45145	598.802	-0.270291	1.03581	-0.260948	0.794133	0.977139
AT2G04400	695.614	-0.0948295	0.359972	-0.263436	0.792215	0.977139
AT3G12500	212.064	-0.306101	1.17884	-0.259664	0.795123	0.977139
AT3G62030	12443.1	0.228284	0.855772	0.266758	0.789656	0.977139
AT4G01050	8365.92	0.0578361	0.226394	0.255467	0.798362	0.977139
AT4G01280	215.098	0.106825	0.405197	0.263638	0.792059	0.977139
AT5G19510	4242.61	0.103695	0.399053	0.259854	0.794977	0.977139
AT5G48600	290.49	0.151307	0.588705	0.257016	0.797166	0.977139
AT5G54610	104.155	-0.417225	1.57936	-0.264174	0.791646	0.977139
AT5G63840	1567.89	0.0528617	0.198413	0.266423	0.789914	0.977139
AT1G66880	420.247	-0.0751789	0.295822	-0.254135	0.799391	0.977308
AT2G30770	76.537	-0.413089	1.61999	-0.254995	0.798727	0.977308
AT3G54920	2147.5	-0.15412	0.608932	-0.253099	0.800192	0.977459
AT5G54170	1018.67	-0.13104	0.517518	-0.253208	0.800108	0.977459
AT3G48080	87.8487	-0.274413	1.08718	-0.252408	0.800726	0.977603
AT5G64905	16.6358	-0.295052	1.16978	-0.252229	0.800864	0.977722
AT5G44030	280.233	-0.102287	0.408648	-0.250306	0.802351	0.978019
AT3G49120	2972.05	-0.259816	1.04348	-0.24899	0.803368	0.978469
AT3G20200	57.6499	0.154562	0.623431	0.247922	0.804195	0.978781
AT4G02530	3258.34	0.178351	0.719981	0.247716	0.804354	0.978781
AT4G37510	1389	0.0915075	0.36941	0.247712	0.804357	0.978781
AT1G19180	588.491	-0.215701	0.878342	-0.245577	0.806009	0.979201
AT5G64660	214.503	-0.189381	0.77029	-0.245856	0.805794	0.979201
AT2G20310	115.433	0.0691966	0.283268	0.24428	0.807014	0.979879
AT2G39940	583.912	0.108229	0.446011	0.24266	0.808269	0.98016
AT1G56570	38.5669	-0.165697	0.691886	-0.239486	0.810729	0.980546
AT4G17490	747.971	0.23514	0.981862	0.239484	0.810731	0.980546
AT5G18350	2.66616	0.506612	2.11584	0.239438	0.810766	0.980546
AT1G08450	1414.34	0.0720412	0.305077	0.236141	0.813323	0.981119
AT1G20440	6044.23	0.127143	0.538123	0.236272	0.813222	0.981119
AT5G46510	411.457	-0.143809	0.612659	-0.234729	0.814419	0.981119
AT5G47190	3127.32	-0.113708	0.483837	-0.235013	0.814199	0.981119
AT5G23400	172.577	0.127665	0.546647	0.233542	0.815341	0.981205
AT1G31280	344.617	0.0738174	0.31866	0.231649	0.81681	0.98135
AT3G11170	4454.04	-0.143627	0.620926	-0.231312	0.817073	0.98135
AT3G23010	36.0299	0.175753	0.758226	0.231795	0.816697	0.98135
AT3G25520	9073.7	-0.0747657	0.324792	-0.230196	0.81794	0.98135
AT5G05600	500.562	-0.243115	1.07262	-0.226655	0.820692	0.981432
AT2G33800	7401	0.0818748	0.363989	0.224938	0.822028	0.981813
AT2G02130	1439.14	-0.181212	0.807345	-0.224454	0.822404	0.982019
AT1G58410	18.4525	-0.166851	0.744605	-0.22408	0.822695	0.982173
AT1G44350	293.899	0.152184	0.684091	0.222461	0.823955	0.982656
AT1G20020	11442.6	-0.200112	0.911968	-0.219428	0.826316	0.982961
AT2G43790	1078.42	0.122036	0.554755	0.219982	0.825885	0.982961
AT3G27890	650.944	-0.132257	0.599436	-0.220635	0.825376	0.982961
AT3G28510	86.4965	-0.348583	1.57835	-0.220852	0.825207	0.982961
AT5G40060	140.917	0.0891211	0.404886	0.220114	0.825782	0.982961
AT5G54490	106.455	-0.208064	0.94472	-0.220239	0.825685	0.982961
AT5G58670	202.504	-0.135786	0.627541	-0.216377	0.828694	0.983616
AT5G48780	23.206	0.159771	0.738838	0.216246	0.828796	0.98362
AT4G23810	211.076	0.173005	0.805045	0.214901	0.829845	0.983999
AT4G24210	268.814	0.0797218	0.375462	0.21233	0.83185	0.984017
AT5G53120	390.833	0.0946247	0.445757	0.212279	0.831889	0.984017
AT1G15310	85.8502	0.130412	0.624381	0.208865	0.834553	0.984424
AT3G02130	652.44	0.102425	0.493217	0.207668	0.835488	0.984424
AT3G52430	422.837	0.110618	0.525417	0.210534	0.833251	0.984424
AT5G51820	1919.34	-0.123588	0.592721	-0.20851	0.834831	0.984424
AT1G64160	17.0426	-0.422568	2.04879	-0.206252	0.836594	0.984838
AT1G47890	17.3787	-0.263106	1.2821	-0.205215	0.837404	0.984885
AT2G30870	5951.34	-0.124711	0.609733	-0.204533	0.837937	0.984904
AT3G52450	193.425	0.134369	0.661683	0.203072	0.839079	0.985048
AT1G61310	74.1352	0.126792	0.629965	0.201268	0.840489	0.985461
AT1G71390	3.06305	-0.509639	2.53286	-0.201211	0.840534	0.985461
AT2G36470	146.253	0.0762919	0.379625	0.200967	0.840725	0.985461
AT3G01420	2242.41	-0.362688	1.80631	-0.20079	0.840863	0.985461
AT3G55800	15200.5	0.147712	0.732814	0.201568	0.840255	0.985461
AT4G34000	712.073	-0.123524	0.614999	-0.200852	0.840814	0.985461
AT5G42510	19.8542	-0.420326	2.09799	-0.200347	0.841209	0.985461
AT5G24770	1191.27	0.375175	1.89793	0.197676	0.843298	0.985749
AT5G43940	4238.4	-0.0412137	0.208572	-0.197599	0.843359	0.985749
AT1G64400	375.952	0.146032	0.746118	0.195723	0.844827	0.986409
AT5G39890	48.9313	-0.190335	0.97416	-0.195383	0.845093	0.986409
AT1G72840	82.3147	-0.0902906	0.464663	-0.194314	0.84593	0.986734
AT1G21910	659.315	-0.195421	1.06092	-0.1842	0.853857	0.987165
AT1G25275	2950.79	-0.10078	0.550955	-0.182919	0.854862	0.987165
AT1G73730	276.833	-0.058611	0.313169	-0.187155	0.851539	0.987165
AT3G13380	235.904	-0.0836874	0.458222	-0.182635	0.855084	0.987165
AT3G24500	122.819	-0.0998705	0.525123	-0.190185	0.849164	0.987165
AT3G26932	180.127	0.0755769	0.408078	0.185202	0.853071	0.987165
AT4G17560	2941.31	-0.111831	0.582333	-0.192039	0.847711	0.987165
AT4G20260	7374.33	0.124579	0.673069	0.18509	0.853158	0.987165
AT4G25560	11.2171	0.340571	1.80702	0.188471	0.850508	0.987165
AT5G22530	16.6752	-0.276159	1.4712	-0.18771	0.851104	0.987165
AT1G52400	5133.1	0.163602	0.90054	0.181671	0.855841	0.987276
AT1G17750	46.7045	0.12675	0.70804	0.179016	0.857925	0.987698
AT4G14465	87.3124	-0.169973	0.957366	-0.177542	0.859083	0.9882
AT4G19700	374.78	-0.0981233	0.558756	-0.17561	0.8606	0.988951
AT1G72870	18.3096	0.210358	1.20369	0.174761	0.861267	0.989234
AT1G09700	157.735	-0.0529457	0.306496	-0.172745	0.862852	0.989263
AT1G19570	2928.86	0.108477	0.623804	0.173895	0.861948	0.989263
AT3G63420	333.84	-0.0882384	0.507834	-0.173754	0.862059	0.989263
AT4G16260	826.786	-0.293173	1.69762	-0.172697	0.86289	0.989263
AT5G05190	184.812	-0.0646477	0.373978	-0.172865	0.862757	0.989263
AT3G14210	11381.7	0.118525	0.692495	0.171157	0.864101	0.989551
AT3G51450	163.887	0.146745	0.857796	0.171073	0.864167	0.989551
AT2G45770	726.471	0.0584486	0.349696	0.167141	0.867259	0.990643
AT3G14460	36.648	-0.177103	1.07024	-0.165479	0.868567	0.990643
AT3G26830	442.846	-0.222895	1.3465	-0.165536	0.868522	0.990643
AT4G24460	278.32	0.0847284	0.507283	0.167024	0.867351	0.990643
AT4G33680	2025.61	0.0864567	0.518026	0.166896	0.867452	0.990643
AT5G37500	87.4124	-0.0694457	0.419944	-0.165369	0.868654	0.990664
AT2G30550	432.867	-0.0700376	0.432068	-0.162099	0.871228	0.990801
AT4G30650	693.918	0.176273	1.09939	0.160337	0.872616	0.99113
AT5G16000	364.235	-0.0636841	0.403618	-0.157783	0.874628	0.991495
AT5G55990	328.166	0.0951088	0.599336	0.15869	0.873913	0.991495
AT1G33560	245.046	-0.0630979	0.419754	-0.150321	0.880511	0.991765
AT1G51480	2.32177	0.363078	2.37544	0.152846	0.878519	0.991765
AT3G11340	429.922	-0.224295	1.48979	-0.150555	0.880327	0.991765
AT3G16770	4875.47	0.170583	1.13142	0.150768	0.880159	0.991765
AT4G23600	960.24	0.147965	0.971338	0.152331	0.878926	0.991765
AT5G62790	2208.79	-0.0819778	0.526788	-0.155618	0.876334	0.991765
AT1G01040	579.443	-0.0692403	0.512099	-0.135209	0.892447	0.992144
AT1G19250	51.7684	-0.238336	1.6299	-0.146227	0.883742	0.992144
AT1G27170	37.4059	-0.0958859	0.655289	-0.146326	0.883664	0.992144
AT1G61890	613.925	0.0761642	0.570388	0.133531	0.893774	0.992144
AT1G63840	150.334	0.0700101	0.501021	0.139735	0.888869	0.992144
AT2G36890	40.0624	0.184052	1.29336	0.142306	0.886839	0.992144
AT2G46520	668.02	-0.0460935	0.316004	-0.145864	0.884029	0.992144
AT2G47730	7775.22	0.0788802	0.572858	0.137696	0.890481	0.992144
AT3G23110	102.301	-0.117743	0.882333	-0.133445	0.893842	0.992144
AT3G24140	271.47	0.0859454	0.622466	0.138072	0.890183	0.992144
AT4G37930	31530	0.134545	0.920881	0.146104	0.883839	0.992144
AT5G40090	20.6649	0.0920316	0.676899	0.135961	0.891852	0.992144
AT5G43910	121.809	-0.0891442	0.644853	-0.138239	0.890051	0.992144
AT5G44420	109.133	-0.238458	1.70982	-0.139464	0.889084	0.992144
AT5G44510	276.273	-0.064421	0.443691	-0.145193	0.884558	0.992144
AT5G45210	11.3694	0.200079	1.38059	0.144923	0.884771	0.992144
AT4G39400	2336.69	-0.0673627	0.508994	-0.132345	0.894712	0.992316
AT5G42740	1256.02	-0.042022	0.32179	-0.130588	0.896101	0.992316
AT4G19230	77.9888	0.0775068	0.616656	0.125689	0.899978	0.993383
AT1G69260	132.863	0.0787531	0.630299	0.124945	0.900567	0.993708
AT3G02550	180.8	-0.0886748	0.713155	-0.124341	0.901045	0.993815
AT1G30900	149.202	0.11292	0.943699	0.119657	0.904755	0.993966
AT1G78600	379.714	0.0647775	0.532824	0.121574	0.903236	0.993966
AT3G06550	768.278	0.050361	0.412649	0.122043	0.902865	0.993966
AT4G31750	234.512	-0.0383365	0.323876	-0.118368	0.905776	0.993966
AT4G33925	23.3154	-0.0796167	0.659907	-0.120648	0.90397	0.993966
AT5G05400	39.6391	-0.132627	1.09387	-0.121245	0.903497	0.993966
AT5G38350	21.1848	-0.204256	1.72062	-0.118711	0.905504	0.993966
AT5G40440	110.338	-0.0545148	0.460754	-0.118317	0.905817	0.993966
AT4G05100	29.4753	-0.0957297	0.858749	-0.111476	0.911239	0.994241
AT4G08450	5.62791	0.206812	1.79946	0.11493	0.9085	0.994241
AT5G38280	32.7767	-0.11286	0.995103	-0.113416	0.909701	0.994241
AT5G60600	6085.56	0.045677	0.399861	0.114232	0.909054	0.994241
AT1G70690	118.396	0.0819566	0.770663	0.106346	0.915308	0.994481
AT5G41070	129.84	-0.0476072	0.447124	-0.106474	0.915206	0.994481
AT3G54640	1306.81	-0.0522459	0.494001	-0.105761	0.915772	0.994606
AT4G12480	2064.03	-0.0909669	0.884722	-0.10282	0.918106	0.994606
AT2G40140	1293.91	0.0710486	0.712485	0.0997194	0.920567	0.99506
AT3G48520	49.9555	-0.133524	1.34803	-0.0990517	0.921097	0.995201
AT3G49350	334.944	-0.0343827	0.351018	-0.0979515	0.921971	0.995201
AT1G42990	895.5	-0.0491118	0.507086	-0.096851	0.922845	0.995403
AT2G47130	179.66	-0.0735071	0.759878	-0.0967353	0.922937	0.995403
AT1G52740	2131.42	0.0574934	0.605722	0.0949172	0.924381	0.995585
AT2G01820	1618.77	0.0335608	0.35194	0.0953594	0.924029	0.995585
AT5G27420	494.712	0.092169	0.965645	0.0954481	0.923959	0.995585
AT1G12200	362.228	0.046084	0.492666	0.0935401	0.925474	0.995615
AT2G03070	291.004	-0.0306518	0.330259	-0.0928113	0.926053	0.995615
AT3G20420	42.899	-0.0579461	0.623712	-0.0929053	0.925979	0.995615
AT2G38870	966.349	0.0534362	0.579673	0.0921834	0.926552	0.995749
AT1G21590	576.818	0.032807	0.367552	0.089258	0.928877	0.996051
AT1G77280	121.415	0.0541092	0.598916	0.0903451	0.928013	0.996051
AT3G45410	67.9786	0.106469	1.19012	0.0894602	0.928716	0.996051
AT4G10500	59.0367	0.135177	1.53621	0.0879941	0.929881	0.996398
AT4G30520	137.977	-0.0295853	0.348045	-0.0850044	0.932258	0.997234
AT1G52410	657.955	-0.0655108	0.791247	-0.0827944	0.934015	0.997644
AT3G09940	175.296	0.105674	1.31702	0.0802373	0.936049	0.99806
AT2G16720	52.1434	0.0663857	0.886296	0.0749024	0.940292	0.998976
AT5G47120	992.365	0.0335886	0.452641	0.0742058	0.940847	0.999079
AT5G09290	35.718	0.0978713	1.33125	0.0735186	0.941393	0.999126
AT4G18360	113.259	0.0972593	1.33637	0.0727788	0.941982	0.999432
AT1G03430	206.783	-0.0233416	0.328029	-0.0711572	0.943273	0.999653
AT1G02205	750.099	-0.0145779	0.965355	-0.015101	0.987952	1
AT1G06620	119.387	-0.0157999	0.821647	-0.0192296	0.984658	1
AT1G08050	172.723	-0.00511499	0.585729	-0.0087327	0.993032	1
AT1G12210	8.27212	0.0391384	1.03289	0.0378922	0.969774	1
AT1G15780	767.389	-0.0243961	0.372182	-0.0655488	0.947737	1
AT1G27180	93.225	-0.0182723	0.589793	-0.0309808	0.975285	1
AT1G34420	90.6547	0.0379038	0.625275	0.0606194	0.951662	1
AT1G50180	58.6017	-0.0420666	0.740378	-0.0568178	0.95469	1
AT1G51890	171.733	-0.000525603	1.27714	-0.000411546	0.999672	1
AT1G61190	982.311	-0.0375806	0.693131	-0.0542186	0.956761	1
AT1G61300	274.489	0.00224581	0.936175	0.00239892	0.998086	1
AT1G65850	8.58211	0.0183813	1.21556	0.0151216	0.987935	1
AT1G69370	140.209	0.0172194	0.41428	0.0415646	0.966846	1
AT1G70530	636.498	-0.0197063	0.296525	-0.0664575	0.947014	1
AT1G70700	1254.28	0.0356216	0.688298	0.0517532	0.958725	1
AT1G72450	1091.57	0.0471547	0.720902	0.0654108	0.947847	1
AT1G72950	13.1495	-0.00537435	0.987294	-0.00544351	0.995657	1
AT1G74520	443.737	-0.0171455	0.316625	-0.0541508	0.956815	1
AT2G01830	256.716	-0.0183889	0.535792	-0.0343209	0.972621	1
AT2G02500	443.425	0.0040249	0.600719	0.00670013	0.994654	1
AT2G17040	199.303	-0.0219085	0.96105	-0.0227964	0.981813	1
AT2G20230	1658.86	0.00613687	0.52315	0.0117306	0.990641	1
AT2G29350	126.273	-0.0722166	1.092	-0.0661323	0.947273	1
AT2G31870	89.4038	-0.0327183	0.537618	-0.0608579	0.951472	1
AT2G40000	4697.56	0.00384847	0.732883	0.00525114	0.99581	1
AT2G47190	13.9881	0.100245	1.70514	0.0587896	0.95312	1
AT3G05360	120.183	-0.0353982	0.580058	-0.0610254	0.951339	1
AT3G08980	52.1666	0.0381748	0.580932	0.0657131	0.947606	1
AT3G10040	140.535	-0.0657898	1.04173	-0.0631546	0.949643	1
AT3G12810	395.32	0.0123868	0.571789	0.0216632	0.982717	1
AT3G15700	5.64232	-0.115321	2.17272	-0.0530768	0.957671	1
AT3G22160	114.111	0.0199987	0.467138	0.0428113	0.965852	1
AT3G23050	2256.62	0.0233683	0.477791	0.0489092	0.960992	1
AT3G49860	31.268	-0.0710901	1.37587	-0.0516693	0.958792	1
AT3G50760	86.8906	-0.0488895	0.800137	-0.0611014	0.951278	1
AT3G50970	178.035	-0.045354	1.24327	-0.0364797	0.9709	1
AT3G55980	2649.33	0.0464571	0.926084	0.050165	0.959991	1
AT4G01370	872.763	-0.00538895	0.173652	-0.0310331	0.975243	1
AT4G08770	193.116	0.0675639	1.53667	0.0439678	0.96493	1
AT4G11150	4356.01	0.0184093	0.267778	0.0687485	0.94519	1
AT4G16940	16.7136	-0.0246043	0.819389	-0.0300277	0.976045	1
AT4G22980	81.1615	0.0199181	0.572129	0.034814	0.972228	1
AT4G37610	988.981	-0.0352809	0.523515	-0.0673923	0.946269	1
AT5G06320	1193.58	-0.0290483	0.768184	-0.0378143	0.969836	1
AT5G06870	736.952	-0.0421095	0.642338	-0.0655566	0.947731	1
AT5G07280	79.3166	0.0321763	0.837185	0.038434	0.969342	1
AT5G09650	3656.9	0.0277755	0.753722	0.0368511	0.970604	1
AT5G11270	539.508	0.011126	0.225047	0.0494387	0.96057	1
AT5G19380	138.025	-0.0278507	0.400879	-0.0694741	0.944612	1
AT5G24590	545.259	-0.0264526	0.44115	-0.0599628	0.952185	1
AT5G27060	13.8736	-0.045537	1.39564	-0.0326281	0.973971	1
AT5G37480	193.475	0.0308886	0.471387	0.0655271	0.947754	1
AT5G47250	56.3242	0.00860892	0.733616	0.0117349	0.990637	1
AT5G52660	125.514	-0.0153031	0.332305	-0.0460513	0.963269	1
AT5G52830	58.2175	0.0504215	0.9099	0.0554143	0.955808	1
AT5G58940	99.138	-0.0366059	0.662837	-0.055226	0.955958	1
AT5G62470	319.497	-0.00299971	0.444593	-0.00674709	0.994617	1
AT5G63970	128.579	-0.0361328	0.745304	-0.0484806	0.961333	1
AT5G64810	40.4935	-0.0622217	1.52668	-0.0407563	0.96749	1
AT5G65210	578.709	-0.0290145	1.05107	-0.0276047	0.977977	1
AT1G05800	1.49853	5.53964	5.60913	0.987611	0.323343	NA
AT1G07730	0.0573841	0	5.73523	0	1	NA
AT1G16760	0.664982	3.76668	5.64622	0.667115	0.504699	NA
AT1G17230	0.296317	4.43318	5.65831	0.783482	0.433344	NA
AT1G17540	1.55932	2.47112	2.15076	1.14895	0.250577	NA
AT1G17615	2.10998	2.07389	2.72473	0.761136	0.446576	NA
AT1G27730	777.995	0.529915	1.11703	0.474396	NA	NA
AT1G32640	0	NA	NA	NA	NA	NA
AT1G51490	0	NA	NA	NA	NA	NA
AT1G52900	0.989279	0	5.73523	0	1	NA
AT1G58807	0	NA	NA	NA	NA	NA
AT1G59124	0	NA	NA	NA	NA	NA
AT1G61105	0	NA	NA	NA	NA	NA
AT1G64070	1.07523	3.78156	4.05629	0.932271	0.351197	NA
AT1G72860	2.0516	0.165489	2.03068	0.0814944	0.935049	NA
AT1G72910	248.588	1.02815	1.25349	0.820231	NA	NA
AT2G07020	1.32174	4.43318	5.65831	0.783482	0.433344	NA
AT2G17310	0	NA	NA	NA	NA	NA
AT2G21110	0.296317	4.43318	5.65831	0.783482	0.433344	NA
AT2G24210	0.847885	5.53962	5.60913	0.987607	0.323345	NA
AT2G24370	1.21748	1.24572	2.3531	0.529398	0.59653	NA
AT2G26380	1.06253	0	5.73522	0	1	NA
AT2G30360	0	NA	NA	NA	NA	NA
AT2G34315	0.0993505	0.661564	5.73002	0.115456	0.908084	NA
AT2G34930	0	NA	NA	NA	NA	NA
AT2G36450	0.878287	4.69825	5.64919	0.831669	0.405596	NA
AT2G41180	0	NA	NA	NA	NA	NA
AT3G02000	0	NA	NA	NA	NA	NA
AT3G03760	1.06739	1.87951	2.96958	0.632921	0.526785	NA
AT3G13660	2.08725	2.46565	1.91242	1.28928	0.1973	NA
AT3G13662	0.95697	5.53962	5.60913	0.987607	0.323345	NA
AT3G15870	0.0339438	0	5.73523	0	1	NA
AT3G20610	0.329323	0	5.73523	0	1	NA
AT3G26450	0	NA	NA	NA	NA	NA
AT3G28740	827.397	-2.17708	1.2961	-1.67972	NA	NA
AT3G51560	1.96418	4.03265	2.49612	1.61557	0.106188	NA
AT3G57700	0	NA	NA	NA	NA	NA
AT3G60420	1.85687	4.16006	4.02387	1.03385	0.301208	NA
AT4G04220	0.235847	0.751114	5.7323	0.131032	0.89575	NA
AT4G10780	1.01374	-1.56106	4.263	-0.366188	0.714225	NA
AT4G11030	1.7779	7.14944	5.57391	1.28266	0.199611	NA
AT4G11180	0	NA	NA	NA	NA	NA
AT4G13510	0	NA	NA	NA	NA	NA
AT4G13920	0	NA	NA	NA	NA	NA
AT4G16095	0	NA	NA	NA	NA	NA
AT4G16740	1.8291	5.93183	3.86119	1.53627	0.124473	NA
AT4G16930	0	NA	NA	NA	NA	NA
AT4G19470	0.698892	2.86893	5.68546	0.504608	0.613834	NA
AT4G19925	2.10792	2.3567	2.67305	0.881652	0.377965	NA
AT4G20790	0	NA	NA	NA	NA	NA
AT4G26090	0	NA	NA	NA	NA	NA
AT4G26740	0.988866	3.1805	3.29132	0.966329	0.33388	NA
AT4G27190	1.17009	2.87217	2.45165	1.17153	0.241388	NA
AT4G38550	0.503336	2.45752	3.98333	0.616949	0.537268	NA
AT5G01540	0	NA	NA	NA	NA	NA
AT5G12000	0.806819	4.43318	5.65831	0.783482	0.433344	NA
AT5G14180	166.389	-3.01432	1.38286	-2.17977	NA	NA
AT5G17970	1.34569	3.80205	3.61639	1.05134	0.293103	NA
AT5G33340	0.105806	0.661553	5.73003	0.115454	0.908085	NA
AT5G35380	2.11825	4.90001	2.17742	2.25037	0.0244252	NA
AT5G38210	0.410683	0.711048	5.16449	0.13768	0.890493	NA
AT5G41540	1.41432	3.40798	2.53871	1.34241	0.179465	NA
AT5G45230	1.79153	6.13704	5.59151	1.09756	0.272395	NA
AT5G45890	0	NA	NA	NA	NA	NA
AT5G48485	0	NA	NA	NA	NA	NA
AT5G48770	0.580353	-0.274255	4.92598	-0.0556751	0.955601	NA
AT5G49040	0.116834	0.661552	5.73003	0.115454	0.908086	NA
AT5G49140	2.06192	4.61358	2.67867	1.72234	0.0850075	NA
AT5G51190	0	NA	NA	NA	NA	NA
AT5G55450	1.57925	-0.282529	2.14114	-0.131953	0.895022	NA
AT5G61900	2.05446	2.96077	3.71395	0.797204	0.425332	NA
AT5G66890	1.03771	-1.68633	3.32926	-0.50652	0.612492	NA
AT5G66970	0.0375247	2.86893	5.68546	0.504608	0.613834	NA

## Sheet: suvh456 (1)
AGI	baseMean	log2FoldChange	lfcSE	stat	pvalue	padj
AT1G58602	2033.4	-2.77081	0.561863	-4.93147	8.16117e-07	7.16462e-05
AT2G15080	568.526	-3.71834	0.803523	-4.62754	3.70037e-06	0.000284504
AT5G47280	15.8078	9.15944	2.21546	4.13432	3.56e-05	0.00223816
AT4G27450	1734.25	-3.5122	0.857519	-4.09577	4.20773e-05	0.00258481
AT1G74930	91.69	4.21137	1.11918	3.76289	0.000167958	0.00864573
AT4G09420	91.9383	-1.81241	0.491355	-3.6886	0.000225492	0.0110872
AT5G47260	6.68904	7.77493	2.11002	3.68477	0.000228912	0.0112097
AT4G23470	2292.45	-0.999963	0.285715	-3.49986	0.000465508	0.0204332
AT4G01010	248.9	-2.68188	0.783402	-3.42337	0.000618491	0.0259229
AT4G26850	4677.67	2.62859	0.781959	3.36154	0.000775087	0.030744
AT2G30020	305.422	2.26687	0.689695	3.28677	0.00101344	0.0372345
AT1G65870	84.6243	3.97961	1.21201	3.28349	0.00102529	0.0375038
AT4G11280	645.436	3.24477	0.989069	3.28064	0.00103573	0.0378286
AT4G34410	3.8937	6.13124	1.89589	3.23397	0.00122084	0.0425917
AT5G41260	901.797	-1.81509	0.573214	-3.16652	0.00154277	0.0511191
AT5G47230	323.233	3.4566	1.09576	3.15453	0.00160757	0.0523044
AT4G33430	1134.25	-1.13455	0.363759	-3.11896	0.00181491	0.0574255
AT5G46330	725.862	-1.43619	0.461157	-3.11431	0.00184375	0.0578826
AT3G51550	4745.61	-1.39071	0.449363	-3.09485	0.00196912	0.0605035
AT4G23810	211.076	2.41778	0.793187	3.04819	0.00230226	0.067453
AT5G39580	1182.06	-2.37491	0.77965	-3.04613	0.0023181	0.0676706
AT4G15430	194.071	1.73869	0.572714	3.03588	0.00239834	0.0695087
AT2G30250	724.782	-1.93773	0.650369	-2.97943	0.00288786	0.0796927
AT1G05840	560.736	-2.30328	0.773759	-2.97674	0.00291335	0.079925
AT3G09600	504.128	1.16043	0.393588	2.94834	0.00319484	0.0851322
AT3G30775	8864.54	-3.0793	1.04635	-2.94288	0.00325173	0.0860781
AT5G10190	326.304	-1.11902	0.383133	-2.92071	0.00349233	0.0898848
AT4G02380	10018.4	-2.05382	0.717684	-2.86174	0.00421328	0.101717
AT4G02410	313.978	1.92463	0.674858	2.8519	0.00434589	0.104086
AT4G11330	318.287	-1.12412	0.396961	-2.83183	0.00462829	0.108693
AT1G08830	1122.6	2.20601	0.787993	2.79953	0.00511773	0.116359
AT4G28490	400.903	-0.958617	0.342427	-2.79947	0.00511858	0.116359
AT2G02930	104.415	-3.60297	1.29577	-2.78055	0.00542665	0.121046
AT3G14050	1108.92	-1.15315	0.41483	-2.77982	0.00543893	0.121046
AT1G76970	268.328	-1.03983	0.37934	-2.74116	0.00612218	0.131061
AT2G15890	3548.92	-1.52054	0.557026	-2.72975	0.0063382	0.134
AT1G19640	29.9933	2.91911	1.07814	2.70754	0.00677835	0.140105
AT1G19670	868.221	1.99266	0.737499	2.70192	0.00689404	0.141167
AT1G11260	7736.17	-2.40344	0.892171	-2.69392	0.00706168	0.143625
AT5G22250	154.357	2.11752	0.787873	2.68764	0.00719589	0.145497
AT5G64750	55.0109	-3.40225	1.26671	-2.68589	0.00723362	0.145659
AT1G24100	999.26	1.42803	0.536015	2.66416	0.00771804	0.151241
AT3G49870	935.067	-0.728366	0.278227	-2.61788	0.00884777	0.164929
AT4G24230	1631.74	-1.84532	0.704902	-2.61784	0.00884885	0.164929
AT2G44840	52.587	3.08112	1.18093	2.60906	0.0090792	0.167311
AT5G02290	984.43	-1.14952	0.440806	-2.60776	0.00911356	0.167698
AT4G35770	8498.66	-3.60341	1.38653	-2.59888	0.00935286	0.170413
AT2G20570	2225.01	1.87267	0.722255	2.59282	0.00951938	0.172419
AT1G08720	450.468	-0.975326	0.37634	-2.59161	0.00955284	0.172494
AT1G61100	2166.29	-1.98491	0.765723	-2.5922	0.00953629	0.172494
AT5G61420	596.071	1.56453	0.607482	2.57543	0.0100116	0.177459
AT1G79670	381.495	-0.776696	0.302041	-2.57149	0.0101262	0.178339
AT3G11660	559.058	1.51409	0.589189	2.56979	0.0101761	0.178856
AT1G60950	26731.5	1.11816	0.435263	2.56893	0.0102013	0.179099
AT5G20230	2326.83	-2.27743	0.896074	-2.54156	0.0110359	0.187362
AT5G25910	56.003	-1.90301	0.748985	-2.54078	0.0110606	0.187649
AT5G61560	244.189	-1.83227	0.722155	-2.53723	0.0111733	0.188766
AT1G02860	230.01	-1.64606	0.654218	-2.51607	0.0118671	0.195962
AT2G26560	1132.5	-3.43367	1.36736	-2.51117	0.0120333	0.196768
AT4G19520	1253.27	-2.33331	0.931628	-2.50455	0.0122609	0.198887
AT3G20410	826.113	-1.63	0.655917	-2.48508	0.0129523	0.205046
AT1G49010	349.236	1.39609	0.562145	2.4835	0.0130099	0.205376
AT1G70560	237.021	1.91284	0.771751	2.47857	0.0131911	0.207445
AT4G33950	304.42	-0.766783	0.309588	-2.47679	0.0132571	0.207445
AT4G14370	145.381	-2.69158	1.08701	-2.47613	0.0132814	0.207613
AT2G41560	3148.35	-1.21507	0.494855	-2.4554	0.0140727	0.214799
AT5G16000	364.235	-1.00591	0.409709	-2.45518	0.0140813	0.214799
AT3G15210	1139.42	2.41972	0.98743	2.45053	0.0142648	0.216743
AT2G46650	382.694	2.01235	0.82146	2.44972	0.0142966	0.216938
AT1G55210	816.13	1.61853	0.662333	2.44368	0.0145383	0.219228
AT1G72920	135.023	2.95682	1.21524	2.43312	0.0149694	0.221891
AT2G17290	552.245	-1.35476	0.558826	-2.42429	0.0153385	0.223073
AT2G37630	1174.45	2.14032	0.883153	2.4235	0.0153717	0.223282
AT3G01290	4673.12	-1.83115	0.758782	-2.41328	0.0158096	0.227188
AT1G13470	73.0086	2.49856	1.03903	2.40471	0.0161853	0.229445
AT5G46180	765.28	-1.878	0.781675	-2.40253	0.0162821	0.230142
AT1G70000	137.31	1.70085	0.708025	2.40224	0.0162949	0.230189
AT3G10800	531.799	-0.679727	0.283839	-2.39476	0.0166311	0.232488
AT5G61210	1198.01	-1.10653	0.463873	-2.38541	0.01706	0.236515
AT5G01890	542.512	1.72938	0.727568	2.37694	0.0174571	0.239507
AT5G47220	605.54	1.79351	0.755675	2.37338	0.017626	0.240464
AT5G67480	2370.24	-2.2014	0.931558	-2.36314	0.0181207	0.243674
AT3G33520	397.164	-0.88804	0.376797	-2.35682	0.0184324	0.245176
AT1G71697	328.314	-1.13431	0.483783	-2.34467	0.0190437	0.247954
AT3G62770	557.235	-0.782346	0.337522	-2.31791	0.0204541	0.25671
AT4G23850	4207.46	-0.910613	0.393253	-2.31559	0.0205806	0.257172
AT3G07370	327.491	-0.819523	0.356429	-2.29926	0.0214901	0.261251
AT3G63380	471.897	-2.18389	0.953649	-2.29004	0.0220192	0.264237
AT5G57060	183.336	-0.954691	0.416959	-2.28965	0.0220415	0.264237
AT1G05690	68.7277	1.34612	0.589051	2.28523	0.0222992	0.266245
AT1G09970	4589.51	-1.14166	0.499554	-2.28536	0.0222918	0.266245
AT2G22300	1262.95	-1.81428	0.796825	-2.27689	0.0227927	0.269208
AT2G46270	216.771	-1.17687	0.517898	-2.27239	0.0230629	0.271073
AT2G13790	634.517	-1.91129	0.841458	-2.2714	0.023123	0.271177
AT5G56030	4395.37	1.25479	0.553597	2.26661	0.0234143	0.273208
AT2G34690	697.421	-1.18556	0.523558	-2.26442	0.0235481	0.274217
AT2G44180	544.841	-1.16487	0.515289	-2.26061	0.0237833	0.275121
AT1G23710	553.068	1.93146	0.854999	2.25902	0.0238819	0.275469
AT4G20380	561.677	-1.02459	0.45382	-2.25771	0.0239637	0.275722
AT4G19510	736.851	-1.15917	0.513871	-2.25577	0.0240853	0.27623
AT5G25440	321.371	-1.52983	0.678429	-2.25495	0.0241362	0.27641
AT1G28370	111.327	1.94757	0.864122	2.25382	0.0242076	0.27642
AT2G21120	692.736	-1.04086	0.461961	-2.25314	0.0242506	0.27642
AT3G20770	2896.02	-1.39099	0.618173	-2.25016	0.0244388	0.277695
AT1G10210	118.911	-1.3533	0.602088	-2.24768	0.0245964	0.278716
AT5G05140	614.314	-1.24975	0.557724	-2.2408	0.0250389	0.279986
AT1G32230	3616.1	-1.27616	0.570035	-2.23874	0.0251731	0.280965
AT4G37870	4067.17	-1.22217	0.546292	-2.2372	0.025273	0.28169
AT5G41410	332.949	1.11962	0.500497	2.23701	0.0252856	0.2817
AT4G29380	666.937	-1.60002	0.715347	-2.23671	0.0253056	0.281793
AT4G18010	1420.86	-1.52582	0.682681	-2.23504	0.0254147	0.282582
AT3G22160	114.111	0.998462	0.451237	2.21272	0.0269168	0.29049
AT4G16880	133.928	2.33587	1.05787	2.20809	0.0272383	0.29239
AT3G57550	1184.46	-1.08261	0.492644	-2.19755	0.0279811	0.294743
AT3G04220	41.7238	-3.21122	1.46412	-2.19327	0.0282878	0.295797
AT5G38980	1667.04	1.80336	0.824763	2.18652	0.0287773	0.298814
AT2G34720	353.625	1.1833	0.54306	2.17894	0.029336	0.300401
AT1G58848	140.66	1.41924	0.651764	2.17754	0.0294405	0.300656
AT1G01820	937.285	-0.939507	0.432396	-2.17279	0.0297958	0.302125
AT1G64160	17.0426	-5.30581	2.45209	-2.16379	0.0304804	0.305047
AT4G38620	293.866	1.0925	0.504868	2.16393	0.0304697	0.305047
AT3G44400	128.233	-1.76098	0.814368	-2.16239	0.0305878	0.305524
AT5G54590	127.933	0.755886	0.350701	2.15536	0.0311339	0.308322
AT1G65060	217.363	1.77089	0.824968	2.14662	0.0318238	0.311786
AT3G44260	1161.6	2.22453	1.03625	2.14671	0.0318163	0.311786
AT2G30860	12180.1	1.29782	0.606128	2.14116	0.032261	0.314177
AT4G08500	583.802	-0.790394	0.369131	-2.14123	0.0322554	0.314177
AT4G02520	868.823	-1.60117	0.74994	-2.13507	0.0327555	0.31679
AT2G27690	162.358	-2.75152	1.29064	-2.13191	0.0330145	0.318178
AT1G22900	117.587	2.18258	1.03023	2.11854	0.034129	0.321852
AT4G13820	21.8035	-1.66732	0.790711	-2.10863	0.0349764	0.325924
AT3G53180	1075.61	-1.26017	0.598167	-2.10671	0.0351425	0.326481
AT4G39890	105.336	-1.45295	0.69028	-2.10487	0.0353029	0.326995
AT5G05170	6794.31	-0.897452	0.430212	-2.08607	0.0369722	0.332062
AT2G33340	2039.19	-1.17152	0.568656	-2.06016	0.0393832	0.340962
AT4G23270	755.934	-1.04622	0.508012	-2.05944	0.0394518	0.340962
AT2G26300	1098.84	-0.972552	0.472733	-2.05729	0.0396579	0.341435
AT2G37710	922.156	0.996931	0.484857	2.05613	0.0397695	0.341435
AT3G61220	520.843	2.00298	0.973646	2.05719	0.0396677	0.341435
AT5G04720	1152.52	-0.915037	0.445561	-2.05367	0.0400074	0.342194
AT4G11850	776.173	-1.40898	0.686439	-2.05259	0.0401124	0.342255
AT2G21330	21642.4	1.56257	0.762253	2.04993	0.0403712	0.34258
AT1G75460	1812.81	1.37284	0.669933	2.04922	0.0404401	0.342594
AT3G05800	446.449	2.25907	1.105	2.04442	0.0409124	0.344476
AT4G23570	970.967	-1.08985	0.534343	-2.0396	0.0413899	0.346476
AT1G63740	204.496	-1.49576	0.733822	-2.03831	0.0415186	0.347065
AT5G45710	204.731	-0.614885	0.301684	-2.03818	0.0415322	0.347065
AT4G39940	706.638	1.45044	0.713373	2.03321	0.0420309	0.348815
AT1G07000	517.377	-1.25221	0.61622	-2.03208	0.0421456	0.349024
AT1G12220	184.656	-1.2846	0.633091	-2.0291	0.0424483	0.349649
AT1G77120	307.558	-2.01827	0.995295	-2.02781	0.04258	0.349649
AT3G48990	7664.51	-1.21779	0.6003	-2.02864	0.0424952	0.349649
AT3G60190	904.071	-0.769134	0.380486	-2.02145	0.0432332	0.352375
AT4G33300	1897.37	-1.04143	0.516271	-2.01721	0.0436732	0.353219
AT5G40100	34.3449	-1.69811	0.84709	-2.00464	0.0450018	0.358257
AT2G18690	638.092	-2.03472	1.01558	-2.00351	0.0451228	0.358505
AT5G37260	1151.42	0.795203	0.398029	1.99785	0.0457327	0.359752
AT4G34390	580.042	-0.981976	0.491634	-1.99737	0.045785	0.359822
AT4G15760	1771.57	-1.29898	0.651539	-1.99371	0.046184	0.361247
AT1G51090	49.6843	1.68766	0.846647	1.99334	0.0462241	0.361304
AT1G56650	9.86879	2.53038	1.26963	1.993	0.0462612	0.361304
AT2G38290	669.385	-1.21614	0.610523	-1.99197	0.0463747	0.361304
AT3G21630	529.303	-0.743953	0.373687	-1.99084	0.0464981	0.361532
AT3G47380	83.4767	1.03621	0.520512	1.99075	0.0465082	0.361532
AT5G45800	493.035	0.727153	0.365751	1.98811	0.0467996	0.361852
AT5G17290	284.056	-0.825524	0.41754	-1.97711	0.0480287	0.366122
AT5G38850	219.416	-1.22571	0.620701	-1.97472	0.0482999	0.367031
AT1G79380	1096.96	-0.584499	0.297045	-1.96772	0.0491008	0.370088
AT4G01060	32.086	1.9574	0.996103	1.96506	0.049407	0.370566
AT4G38540	154.775	-1.85624	0.943957	-1.96644	0.0492476	0.370566
AT5G10450	10489.7	-1.31714	0.671106	-1.96265	0.0496872	0.370665
AT5G27420	494.712	1.88647	0.962919	1.95912	0.050099	0.371315
AT1G80600	2074.09	0.461685	0.236036	1.95599	0.0504663	0.371564
AT5G48620	1324.54	-1.13862	0.581917	-1.95667	0.0503864	0.371564
AT3G05660	59.6044	-1.94095	0.993153	-1.95433	0.0506625	0.372214
AT2G22330	882.352	0.907713	0.466255	1.94682	0.0515568	0.374341
AT4G31800	1219.3	-2.39949	1.23317	-1.94579	0.0516803	0.374734
AT3G16785	547.994	-0.95996	0.49401	-1.9432	0.0519924	0.375134
AT4G18950	763.529	-1.28682	0.663843	-1.93845	0.0525688	0.376834
AT5G17300	438.041	0.996255	0.515617	1.93216	0.0533395	0.377631
AT1G66340	471.337	-0.577369	0.299166	-1.92993	0.0536159	0.378214
AT1G66880	420.247	0.560492	0.29041	1.93	0.053607	0.378214
AT5G07690	171.457	2.07929	1.0775	1.92973	0.05364	0.378214
AT5G13330	185.964	-1.99102	1.03708	-1.91983	0.0548793	0.381126
AT1G25540	494.932	-0.934545	0.4888	-1.91192	0.0558868	0.383846
AT3G59660	582.981	-0.950609	0.497186	-1.91198	0.0558789	0.383846
AT4G31550	791.816	1.30178	0.681743	1.90948	0.0561998	0.384859
AT3G07040	270.231	-1.46652	0.770905	-1.90233	0.0571276	0.38757
AT1G13440	24269	0.869916	0.45802	1.8993	0.0575256	0.388948
AT5G64930	321.363	-0.773237	0.407518	-1.89743	0.0577712	0.389401
AT1G23740	2157.56	1.3951	0.738394	1.88937	0.0588421	0.391988
AT5G45110	725.362	-1.03133	0.545946	-1.88907	0.0588826	0.39215
AT3G26210	358.377	-1.40533	0.744833	-1.88678	0.0591904	0.393007
AT4G03560	2263.19	-0.763741	0.405874	-1.88172	0.059874	0.395047
AT4G17500	967.581	1.2972	0.689506	1.88135	0.0599246	0.395057
AT2G27040	729.539	0.961118	0.511871	1.87766	0.0604281	0.396146
AT4G12720	1737.36	-1.48208	0.792761	-1.86952	0.0615502	0.398163
AT1G21910	659.315	-1.98897	1.06513	-1.86736	0.0618513	0.39882
AT3G45260	490.9	-0.806741	0.432534	-1.86515	0.0621607	0.399652
AT5G09440	884.46	-1.13372	0.60777	-1.86538	0.0621278	0.399652
AT3G16720	554.789	1.64188	0.880952	1.86376	0.0623561	0.399841
AT1G16130	199.912	-1.5669	0.842341	-1.86017	0.0628609	0.401694
AT4G11170	57.2127	-2.62169	1.40932	-1.86026	0.0628488	0.401694
AT1G30040	112.766	-1.41332	0.760381	-1.85869	0.0630704	0.401973
AT1G12290	54.7136	-1.12793	0.607855	-1.85558	0.0635128	0.403073
AT1G03850	409.726	-1.46334	0.789332	-1.8539	0.0637541	0.403341
AT1G76110	402.473	0.797876	0.434906	1.8346	0.0665655	0.410075
AT2G38870	966.349	1.05814	0.577453	1.83242	0.0668892	0.41111
AT5G48380	1548.75	-0.997573	0.544654	-1.83157	0.0670153	0.411381
AT1G63860	522.664	-1.70454	0.93331	-1.82634	0.0677988	0.41396
AT4G16990	4205.05	-0.916199	0.501725	-1.8261	0.0678354	0.414011
AT1G56570	38.5669	-1.32905	0.728779	-1.82367	0.0682016	0.415193
AT2G46830	1075.9	1.18415	0.650492	1.82039	0.0687	0.415678
AT5G42650	3219.62	1.26703	0.698614	1.81363	0.0697347	0.417854
AT1G33520	647.986	-1.08816	0.600096	-1.8133	0.069785	0.417913
AT1G59870	16385.2	-1.38733	0.76823	-1.80588	0.0709376	0.419393
AT2G31865	228.751	-1.55762	0.86294	-1.80502	0.0710717	0.41972
AT2G40140	1293.91	1.27927	0.711394	1.79826	0.0721352	0.422124
AT3G15500	189.903	-1.39744	0.778088	-1.79599	0.0724955	0.422915
AT2G28900	2699.51	1.22402	0.681954	1.79488	0.0726733	0.423425
AT3G17410	1336.58	-0.601459	0.335968	-1.79023	0.0734176	0.42464
AT5G07700	15.1209	2.07241	1.15963	1.78713	0.0739163	0.425384
AT5G04250	74.9138	-0.936112	0.524348	-1.78529	0.0742146	0.426158
AT5G19280	343.499	-0.757629	0.424978	-1.78275	0.0746271	0.427032
AT5G59430	538.423	1.01079	0.567974	1.77964	0.0751352	0.42872
AT2G23680	180.285	-1.51169	0.854724	-1.76863	0.0769551	0.432948
AT4G19530	2261.18	-1.1256	0.638891	-1.7618	0.078103	0.434662
AT5G44580	1501.61	1.31047	0.745241	1.75845	0.0786701	0.435309
AT4G17615	169.054	0.920243	0.523747	1.75704	0.0789112	0.435636
AT4G33940	485.23	-0.689987	0.392676	-1.75714	0.0788939	0.435636
AT5G41550	14.3563	-2.27991	1.30533	-1.74661	0.0807045	0.439035
AT1G50740	347.663	-0.804054	0.462778	-1.73745	0.0823072	0.441988
AT2G37040	2814.23	1.13636	0.654361	1.73659	0.0824592	0.442152
AT2G28380	624.375	0.553032	0.318847	1.73447	0.082834	0.442388
AT5G45250	504.827	-0.844307	0.486795	-1.73442	0.0828434	0.442388
AT1G61850	589.536	-0.931033	0.537391	-1.73251	0.0831832	0.442858
AT3G43300	1884.97	-0.98427	0.568041	-1.73275	0.083141	0.442858
AT3G46620	756.314	1.53378	0.887969	1.72729	0.0841148	0.444939
AT5G02490	637.778	1.26584	0.734131	1.72426	0.0846605	0.445317
AT4G03450	31.0596	-2.13141	1.2419	-1.71624	0.0861176	0.448266
AT4G17040	3071.46	-0.431902	0.251649	-1.71629	0.0861095	0.448266
AT1G72840	82.3147	-0.82316	0.480318	-1.71378	0.0865692	0.449524
AT3G57330	1932.8	-1.06347	0.621036	-1.71242	0.0868195	0.449688
AT4G32980	362.399	1.11911	0.653171	1.71335	0.0866487	0.449688
AT4G34620	12113.6	1.09565	0.639773	1.71256	0.0867941	0.449688
AT2G25620	215.592	0.893752	0.523558	1.70707	0.0878086	0.451342
AT5G64890	7.917	2.4139	1.41382	1.70736	0.0877557	0.451342
AT5G03210	8.40139	2.34313	1.37789	1.70052	0.0890332	0.45318
AT5G22690	282.976	-1.41855	0.833741	-1.70143	0.0888622	0.45318
AT4G36140	317.698	-0.88718	0.523108	-1.69598	0.08989	0.455334
AT5G60890	280.025	1.14758	0.677134	1.69476	0.0901203	0.455435
AT4G02195	114.95	-0.724566	0.428877	-1.68945	0.0911332	0.457574
AT1G31540	765.942	-1.07846	0.641065	-1.6823	0.0925111	0.459265
AT5G55300	983.716	-0.811747	0.484005	-1.67715	0.0935139	0.460774
AT1G03150	188.98	-0.543576	0.324557	-1.67482	0.0939692	0.461649
AT4G16900	285.095	-0.972918	0.580987	-1.67459	0.0940139	0.461649
AT5G60410	1256.88	-0.73647	0.439999	-1.6738	0.0941704	0.461804
AT1G64280	523.496	-0.422023	0.252195	-1.6734	0.0942485	0.462074
AT4G10390	35.828	1.35517	0.81171	1.66952	0.0950141	0.463213
AT3G57130	19.5113	1.3592	0.814863	1.66801	0.0953145	0.463573
AT5G39610	224.324	-1.58457	0.951317	-1.66566	0.0957813	0.463637
AT4G38700	47.8994	1.40457	0.845979	1.66029	0.0968558	0.465425
AT3G52450	193.425	1.08446	0.654209	1.65767	0.0973836	0.46629
AT2G23770	227.412	-0.801019	0.485068	-1.65135	0.0986663	0.469632
AT1G17520	213.808	-0.723005	0.438345	-1.6494	0.0990662	0.470243
AT2G16870	67.8513	-1.07289	0.652032	-1.64546	0.0998757	0.471675
AT1G63350	111.945	-1.05864	0.644187	-1.64338	0.100304	0.472734
AT2G43710	2864.16	0.465092	0.283096	1.64288	0.100408	0.472734
AT3G15356	3761.04	-2.00076	1.21925	-1.64098	0.100801	0.473081
AT2G17740	93.5344	1.88639	1.15027	1.63995	0.101015	0.473536
AT3G14150	301.413	-0.623058	0.380484	-1.63754	0.101517	0.475243
AT1G61180	251.535	-0.709703	0.433737	-1.63625	0.101787	0.475675
AT3G14420	21610.7	0.74991	0.458731	1.63475	0.102102	0.47595
AT3G44880	1134.85	-0.990601	0.606784	-1.63254	0.102565	0.476905
AT1G18710	105.914	1.31432	0.8071	1.62845	0.10343	0.477425
AT5G22000	1652.6	-0.936022	0.574944	-1.62803	0.10352	0.477487
AT4G14365	747.14	-1.71153	1.05162	-1.62751	0.103629	0.477627
AT1G31130	1377.38	-1.05265	0.647154	-1.62659	0.103824	0.47807
AT5G27520	277.652	-1.12	0.688962	-1.62563	0.104029	0.478085
AT4G16760	2047.21	-1.02589	0.634039	-1.61802	0.105659	0.480848
AT5G61410	9600.94	0.395272	0.244496	1.61668	0.105948	0.480959
AT3G48520	49.9555	2.12984	1.31886	1.61491	0.106331	0.481759
AT2G04430	68.7159	-0.752069	0.466155	-1.61335	0.10667	0.48216
AT1G08450	1414.34	0.489881	0.303853	1.61223	0.106911	0.482732
AT1G63720	96.0193	-1.07165	0.664792	-1.61201	0.10696	0.482732
AT3G28210	128.479	-1.28229	0.795747	-1.61143	0.107085	0.482773
AT5G47630	148.872	0.597016	0.370482	1.61146	0.107081	0.482773
AT2G44490	3227.52	-0.909585	0.565335	-1.60893	0.107631	0.482868
AT4G22980	81.1615	0.893446	0.554793	1.61041	0.107308	0.482868
AT4G26080	1147.16	1.24895	0.776151	1.60915	0.107582	0.482868
AT4G33560	156.156	1.70233	1.0597	1.60642	0.108181	0.483468
AT5G24930	6782.86	1.29346	0.805442	1.6059	0.108297	0.483629
AT2G20610	1144.32	0.915529	0.5702	1.60563	0.108356	0.483745
AT3G46510	1196.08	-0.676036	0.42201	-1.60194	0.109168	0.484672
AT1G20620	33014.8	-1.27782	0.799555	-1.59816	0.110007	0.485786
AT2G46240	117.667	-0.634606	0.398465	-1.59263	0.111244	0.488557
AT3G53260	2678.24	0.720333	0.452454	1.59206	0.111372	0.488594
AT4G15900	1035.88	-0.542366	0.341304	-1.5891	0.112038	0.489691
AT5G58220	657.746	-0.702849	0.442887	-1.58697	0.112519	0.49053
AT1G08930	6313.85	-1.23518	0.779707	-1.58416	0.113157	0.491582
AT5G41750	443.47	-1.66761	1.05534	-1.58017	0.114068	0.492197
AT5G26000	30819.5	-0.485225	0.307312	-1.57893	0.114352	0.492556
AT5G37680	112.619	0.771265	0.488447	1.57902	0.114332	0.492556
AT5G06860	14.58	-1.90833	1.20903	-1.57839	0.114476	0.492584
AT5G03780	141.275	0.964724	0.611618	1.57733	0.11472	0.493038
AT1G74840	1000.53	-1.03878	0.659227	-1.57575	0.115083	0.493655
AT4G16940	16.7136	-1.41113	0.900901	-1.56636	0.117265	0.497392
AT4G23220	205.408	-1.76326	1.12835	-1.56269	0.118126	0.497985
AT5G59550	640.864	1.17485	0.751721	1.56288	0.11808	0.497985
AT1G72180	1157.36	-0.810969	0.520014	-1.55951	0.118875	0.498467
AT4G26070	324.479	-0.855497	0.548875	-1.55864	0.119082	0.498634
AT5G50200	378.436	1.05838	0.680081	1.55626	0.119646	0.498875
AT1G10920	139.019	-0.915462	0.588794	-1.55481	0.119991	0.499214
AT1G66760	444.77	-0.69708	0.448343	-1.55479	0.119996	0.499214
AT5G59820	213.034	1.43379	0.922644	1.554	0.120185	0.499673
AT5G63980	723.25	0.821967	0.52945	1.55249	0.120545	0.500635
AT5G40910	815.736	-0.771849	0.498546	-1.5482	0.121574	0.50318
AT1G01060	1617.2	1.29737	0.839124	1.5461	0.12208	0.503854
AT1G16670	229.007	-0.637196	0.413788	-1.53991	0.123583	0.50637
AT2G20010	379.401	-0.694755	0.451193	-1.53982	0.123604	0.506373
AT4G12020	309.642	-0.828721	0.538514	-1.5389	0.123828	0.50641
AT3G05970	1028.18	-0.6245	0.40606	-1.53795	0.124061	0.506651
AT2G31870	89.4038	-0.849141	0.553445	-1.53428	0.12496	0.507457
AT1G66350	212.741	1.04005	0.678227	1.53348	0.125158	0.507484
AT5G18370	94.3708	-0.972707	0.634998	-1.53183	0.125565	0.507771
AT5G46450	803.635	-1.14333	0.747746	-1.52904	0.126254	0.509165
AT4G16960	52.2201	-1.12746	0.73798	-1.52776	0.126571	0.509471
AT1G51660	336.561	-0.814612	0.533828	-1.52598	0.127014	0.509712
AT5G47070	293.534	-0.669881	0.439121	-1.5255	0.127133	0.509843
AT1G80080	265.873	0.999044	0.65682	1.52103	0.128252	0.510848
AT1G73260	891.617	-2.08176	1.37148	-1.5179	0.129041	0.510974
AT1G76360	419.368	0.839805	0.554425	1.51473	0.129841	0.511562
AT3G48360	6227.27	-0.87322	0.576885	-1.51368	0.130107	0.511618
AT1G15430	247.561	-0.588937	0.390143	-1.50954	0.13116	0.512541
AT3G03450	67.3599	1.21934	0.807537	1.50995	0.131057	0.512541
AT2G16250	130.586	-1.21146	0.802724	-1.50919	0.13125	0.512694
AT1G32540	269.769	1.05018	0.696802	1.50714	0.131775	0.512721
AT2G16390	185.766	-0.794273	0.527018	-1.50711	0.131783	0.512721
AT5G46500	78.3756	-1.50378	0.996928	-1.50841	0.131449	0.512721
AT1G01560	92.6794	-1.5954	1.05952	-1.50577	0.132126	0.512871
AT1G27320	1518.88	-0.749689	0.498883	-1.50273	0.132908	0.513476
AT4G37560	89.8406	0.621516	0.413474	1.50316	0.132799	0.513476
AT5G20480	149.237	-1.14453	0.761699	-1.5026	0.132941	0.513476
AT3G14415	12329.2	0.657188	0.437776	1.5012	0.133305	0.513677
AT1G43800	187.836	-1.83579	1.22609	-1.49727	0.134323	0.515471
AT2G39770	2620.25	0.51615	0.346026	1.49165	0.135791	0.516586
AT5G26170	69.3616	0.562338	0.377211	1.49078	0.13602	0.517122
AT3G03300	317.919	-0.877915	0.589514	-1.48922	0.13643	0.517551
AT3G07525	100.028	-0.855802	0.575428	-1.48724	0.13695	0.518792
AT3G26932	180.127	0.596401	0.401397	1.48581	0.137329	0.519246
AT5G04540	487.523	-0.721031	0.485884	-1.48396	0.13782	0.51982
AT4G32260	18469.9	0.878423	0.594251	1.4782	0.139353	0.521229
AT5G43580	512.604	-1.741	1.18136	-1.47372	0.140556	0.522413
AT2G41370	113.925	0.663722	0.450585	1.47302	0.140745	0.522717
AT1G53230	70.5434	1.13321	0.770736	1.4703	0.141481	0.523549
AT1G10170	1146.27	-0.923688	0.629068	-1.46834	0.142011	0.524332
AT1G10340	244.464	-1.17905	0.807032	-1.46097	0.144023	0.526421
AT4G13810	114.58	0.973989	0.668051	1.45795	0.144853	0.527179
AT5G17760	258.681	0.72189	0.495084	1.45812	0.144808	0.527179
AT1G11310	2203.77	-0.697145	0.47865	-1.45648	0.145259	0.527737
AT2G39650	136.485	1.13668	0.780806	1.45577	0.145455	0.527858
AT2G43010	1002.1	-0.948941	0.653045	-1.4531	0.146195	0.528391
AT4G23190	539.513	-1.08471	0.748307	-1.44955	0.147183	0.5292
AT5G66570	93162.9	0.866366	0.597603	1.44974	0.147132	0.5292
AT5G05300	22.5629	-1.63225	1.13045	-1.4439	0.148768	0.531095
AT5G49520	176.428	-0.944462	0.654428	-1.44319	0.148968	0.531095
AT4G36150	152.568	-0.98708	0.685324	-1.44031	0.149779	0.532083
AT5G51640	106.472	-1.28593	0.893867	-1.43861	0.150261	0.532844
AT1G07640	374.679	0.396445	0.275759	1.43765	0.150534	0.533262
AT1G18590	323.983	1.13673	0.793618	1.43234	0.152047	0.534792
AT1G76070	143.15	-0.641175	0.447811	-1.4318	0.152201	0.534792
AT4G32770	451.904	0.912363	0.638332	1.42929	0.152921	0.535899
AT1G06680	63897.7	0.801537	0.560949	1.42889	0.153035	0.535988
AT5G66630	39.5105	-1.36629	0.957442	-1.42702	0.153573	0.536421
AT4G02550	150.554	-0.664681	0.466195	-1.42576	0.153938	0.536938
AT5G02840	1422.44	-0.715368	0.502788	-1.4228	0.154793	0.538088
AT2G37130	1000.15	-1.33792	0.942269	-1.41989	0.15564	0.539688
AT1G26630	8351.02	0.462373	0.326595	1.41574	0.156853	0.540954
AT2G39730	125508	1.07774	0.761382	1.4155	0.156922	0.540954
AT4G36180	421.531	0.548071	0.387425	1.41465	0.157171	0.541056
AT4G03280	22243	0.778624	0.550568	1.41422	0.157298	0.541337
AT2G35690	289.236	-0.672484	0.476006	-1.41276	0.157725	0.541497
AT3G10920	2950.58	0.556391	0.393621	1.41352	0.157503	0.541497
AT5G17680	16.863	-0.973092	0.688582	-1.41318	0.157602	0.541497
AT2G02860	411.476	-0.741161	0.525661	-1.40996	0.158552	0.542867
AT2G29350	126.273	1.46248	1.03918	1.40734	0.159325	0.543689
AT3G11080	55.4808	-1.27053	0.904588	-1.40454	0.160158	0.544983
AT4G11260	1897.05	-0.363371	0.258827	-1.40391	0.160345	0.545056
AT5G22330	347.103	-0.314552	0.224469	-1.40132	0.16112	0.545701
AT4G37640	877.34	-0.866453	0.619915	-1.39769	0.162205	0.547553
AT1G27170	37.4059	-0.945564	0.681534	-1.3874	0.165318	0.551869
AT1G56510	1173.43	-1.3396	0.966151	-1.38653	0.165585	0.552522
AT2G03070	291.004	0.450786	0.325231	1.38605	0.165732	0.552695
AT2G44950	388.047	-0.591219	0.426822	-1.38517	0.166001	0.55302
AT4G09360	4.02233	3.74992	2.7086	1.38445	0.166221	0.553453
AT1G74960	2367.42	-0.402276	0.290835	-1.38318	0.166611	0.553834
AT2G37220	15629.2	0.613162	0.446466	1.37337	0.169638	0.558491
AT2G41940	531.952	-0.617902	0.451096	-1.36978	0.170756	0.559574
AT3G09010	100.91	-1.04068	0.761805	-1.36607	0.171916	0.561471
AT5G59780	321.421	-0.999874	0.732645	-1.36474	0.172333	0.561612
AT1G76040	249.195	-0.875966	0.642028	-1.36437	0.17245	0.561646
AT4G37000	742.31	0.600233	0.440127	1.36377	0.172639	0.562128
AT3G50820	23396.7	0.976893	0.716446	1.36353	0.172717	0.56226
AT3G52430	422.837	0.710706	0.521916	1.36173	0.173285	0.563203
AT1G32060	19348.4	0.60946	0.448797	1.35799	0.174468	0.564521
AT4G39090	9660.53	-0.716306	0.52743	-1.35811	0.17443	0.564521
AT4G03960	104.269	0.962266	0.708788	1.35762	0.174584	0.564526
AT3G57460	39.5454	-1.60547	1.18438	-1.35554	0.175246	0.564604
AT5G35620	1029.61	0.400315	0.296415	1.35052	0.176849	0.565663
AT5G63020	440.118	-0.549057	0.407436	-1.34759	0.177791	0.566417
AT1G54320	917.59	-0.420755	0.312792	-1.34516	0.178574	0.566845
AT4G35600	440.504	-0.475033	0.355002	-1.33811	0.18086	0.568965
AT3G45860	191.616	-1.45671	1.08973	-1.33677	0.181299	0.569695
AT1G17600	96.5679	-1.26308	0.945542	-1.33582	0.181607	0.56999
AT4G21390	158.301	-1.40742	1.05481	-1.33428	0.182112	0.57037
AT4G09650	12441.5	0.893793	0.671071	1.33189	0.182897	0.570951
AT5G13220	114.184	-1.36592	1.02515	-1.33242	0.182722	0.570951
AT5G45490	1246.03	-0.402904	0.302607	-1.33144	0.183043	0.570951
AT4G21980	635.547	-0.851417	0.64121	-1.32783	0.184235	0.572259
AT3G05710	327.681	-0.375857	0.283217	-1.3271	0.184476	0.572604
AT5G15920	197.724	0.463868	0.350108	1.32493	0.185194	0.573495
AT5G43740	137.802	0.503481	0.380206	1.32423	0.185426	0.573701
AT4G08180	487.304	-0.453924	0.342827	-1.32406	0.185482	0.573796
AT4G20970	7.25655	1.66168	1.25526	1.32378	0.185576	0.573821
AT5G46350	35.2078	-1.37573	1.0391	-1.32396	0.185517	0.573821
AT5G45260	339.55	-0.627481	0.474911	-1.32126	0.186415	0.574243
AT3G16350	112.382	0.498561	0.377415	1.32099	0.186505	0.574313
AT3G10640	621.843	-0.504769	0.382816	-1.31857	0.187313	0.57557
AT2G11520	448.967	-0.321555	0.244085	-1.31739	0.187709	0.576129
AT1G16540	150.142	-0.961638	0.730742	-1.31597	0.188182	0.576463
AT1G02920	2173.35	-1.34957	1.02651	-1.31472	0.188604	0.577388
AT3G54560	583.631	0.961174	0.732806	1.31163	0.189644	0.578443
AT4G23280	19.2477	1.2826	0.978432	1.31087	0.189902	0.578767
AT3G59060	1986.89	-0.799304	0.61307	-1.30377	0.192311	0.581654
AT5G45200	6.59737	-1.72802	1.32567	-1.3035	0.192403	0.58178
AT1G53240	4662.43	0.66651	0.511818	1.30224	0.192835	0.582006
AT1G58390	3.42656	1.40725	1.08055	1.30235	0.192798	0.582006
AT5G40060	140.917	0.518003	0.398212	1.30082	0.19332	0.582735
AT5G42050	2717.33	-0.727461	0.560629	-1.29758	0.194432	0.584409
AT1G58410	18.4525	-1.01776	0.791199	-1.28635	0.19832	0.587893
AT4G04500	13.9242	1.41044	1.09653	1.28628	0.198347	0.587893
AT4G28350	74.6433	0.917796	0.712894	1.28742	0.197947	0.587893
AT3G43190	101.397	-1.90351	1.48212	-1.28432	0.199032	0.588346
AT1G20980	1477.34	-0.602809	0.469475	-1.28401	0.199139	0.588382
AT1G72890	90.4205	0.510315	0.398053	1.28203	0.199833	0.589303
AT2G32660	113.207	-1.78807	1.39689	-1.28004	0.20053	0.590174
AT2G38130	272.706	-0.331351	0.258922	-1.27973	0.200639	0.590359
AT5G56940	415.669	0.501794	0.392243	1.27929	0.200793	0.590589
AT1G62630	178.801	0.7106	0.555502	1.2792	0.200826	0.590611
AT3G52960	5113.61	0.747221	0.586045	1.27502	0.202301	0.592702
AT3G56400	919.803	1.34835	1.05796	1.27448	0.202493	0.592899
AT3G51130	593.826	-0.488057	0.384581	-1.26906	0.204419	0.594695
AT1G03680	4500.74	0.69733	0.551024	1.26552	0.205686	0.596136
AT1G57630	56.0488	-1.5308	1.21081	-1.26428	0.20613	0.596405
AT1G17420	293.922	1.15383	0.913293	1.26337	0.206456	0.59716
AT4G25030	1863.88	-0.537663	0.426143	-1.2617	0.207058	0.597511
AT4G37460	1072.55	-0.490454	0.388805	-1.26144	0.20715	0.597511
AT5G63930	240.092	-0.632325	0.501754	-1.26023	0.207586	0.598138
AT1G18350	5.70351	1.79592	1.43296	1.25329	0.210099	0.600876
AT3G11480	2.54196	3.53918	2.82582	1.25244	0.210408	0.601074
AT1G70520	671.866	-0.681644	0.544733	-1.25134	0.210812	0.601341
AT2G25110	708.056	0.367227	0.293716	1.25028	0.211197	0.601831
AT2G19990	31.5243	1.43334	1.14838	1.24813	0.211982	0.602645
AT1G15890	90.4964	-0.588338	0.471895	-1.24676	0.212486	0.602944
AT3G49850	206.071	0.378253	0.303928	1.24455	0.213297	0.60445
AT4G11140	41.5433	1.12226	0.902146	1.24398	0.213506	0.60445
AT4G16920	111.358	-0.995884	0.800306	-1.24438	0.21336	0.60445
AT5G61010	669.582	-0.567752	0.456532	-1.24362	0.213639	0.604581
AT1G09770	2540.27	-0.753542	0.607371	-1.24066	0.214731	0.605401
AT2G46500	1215.05	-0.499722	0.402886	-1.24036	0.214844	0.605401
AT5G08330	1267.57	0.867015	0.70179	1.23543	0.216669	0.607248
AT5G20320	358.324	-0.661282	0.536993	-1.23145	0.218154	0.608863
AT3G26090	246.129	-0.810883	0.658823	-1.23081	0.218396	0.608902
AT5G64440	646.542	-0.559853	0.455133	-1.23009	0.218664	0.60909
AT2G24570	228.146	0.727399	0.594052	1.22447	0.220775	0.611582
AT4G08230	293.247	0.672996	0.550968	1.22148	0.221905	0.61256
AT5G09230	187.402	0.386574	0.316579	1.2211	0.222049	0.61263
AT1G21590	576.818	0.445341	0.365469	1.21855	0.223016	0.613776
AT1G02930	2895.74	-1.25422	1.03307	-1.21406	0.224723	0.615668
AT1G06080	328.277	1.37949	1.13832	1.21187	0.225562	0.61608
AT4G33050	1271.14	-0.953087	0.786546	-1.21174	0.225613	0.61608
AT5G13190	676.372	-0.674349	0.556657	-1.21143	0.225732	0.616226
AT2G19560	194.96	-0.512151	0.423499	-1.20933	0.226534	0.616893
AT3G14460	36.648	-1.33476	1.10729	-1.20543	0.228038	0.618713
AT1G72940	343.431	0.767874	0.637785	1.20397	0.228601	0.619517
AT5G18360	67.2313	-1.24187	1.03148	-1.20397	0.228602	0.619517
AT1G73805	241.118	-1.08156	0.899327	-1.20263	0.229118	0.620039
AT4G17490	747.971	1.17959	0.98079	1.2027	0.229094	0.620039
AT3G03770	640.86	0.861416	0.716939	1.20152	0.22955	0.620721
AT4G39830	84.3443	-0.94569	0.788039	-1.20006	0.230118	0.621481
AT5G63780	655.711	0.864666	0.722402	1.19693	0.231333	0.622349
AT2G17050	13.1975	1.5148	1.26583	1.19669	0.231427	0.62238
AT5G48780	23.206	-0.9417	0.788488	-1.19431	0.232356	0.622937
AT1G58200	846.149	-0.416466	0.349059	-1.19311	0.232826	0.623178
AT2G37940	1195.05	-0.675282	0.566411	-1.19221	0.233178	0.623203
AT5G11250	240.479	-0.746552	0.627416	-1.18988	0.234092	0.623872
AT1G18570	507.722	-0.987066	0.830506	-1.18851	0.234632	0.624323
AT4G34460	1246.75	-0.4623	0.39029	-1.1845	0.236213	0.625409
AT5G15090	1988.27	0.433576	0.365876	1.18504	0.236003	0.625409
AT2G35370	7529.29	0.908773	0.771445	1.17801	0.238791	0.627118
AT5G42980	7679.05	0.471563	0.40037	1.17782	0.238869	0.627118
AT4G24670	142.158	0.530811	0.451231	1.17636	0.23945	0.627527
AT4G37760	872.008	0.461791	0.392685	1.17599	0.239601	0.627673
AT1G42990	895.5	0.594456	0.505631	1.17567	0.239726	0.627764
AT3G63010	248.305	-0.650567	0.5542	-1.17389	0.240441	0.628397
AT1G28380	1081.56	-0.60735	0.518583	-1.17117	0.241529	0.628957
AT2G01570	1589.09	0.673211	0.577205	1.16633	0.243481	0.630032
AT5G52760	105.122	-1.30047	1.11532	-1.16601	0.24361	0.630223
AT4G08850	2629.95	-0.636038	0.545671	-1.16561	0.243773	0.630317
AT4G27410	393.575	0.717154	0.615224	1.16568	0.243744	0.630317
AT1G61310	74.1352	-0.751449	0.645044	-1.16496	0.244037	0.630343
AT5G09660	13362.8	0.727939	0.626005	1.16283	0.244897	0.630781
AT5G57220	734.474	-1.08807	0.936288	-1.16211	0.24519	0.630908
AT1G74360	187.977	-0.747626	0.643466	-1.16187	0.245287	0.630978
AT3G13790	1435.74	-0.710883	0.612317	-1.16097	0.245653	0.631402
AT5G55390	498.407	-0.427755	0.368864	-1.15965	0.246189	0.631884
AT1G24150	315.89	-0.709019	0.612183	-1.15818	0.24679	0.63257
AT3G19580	140.821	0.844572	0.729681	1.15745	0.247087	0.632808
AT5G11630	114.625	0.498748	0.431089	1.15695	0.247294	0.633181
AT4G21440	9.68899	-1.53455	1.32667	-1.15669	0.247398	0.633232
AT5G51630	145.072	-0.734909	0.635481	-1.15646	0.247493	0.633278
AT3G02850	26.4228	1.0879	0.942664	1.15407	0.248472	0.63381
AT3G50930	284.019	-1.09595	0.950452	-1.15309	0.248875	0.634006
AT5G58260	985.479	1.10318	0.956685	1.15313	0.248857	0.634006
AT2G11000	273.065	-0.401378	0.348239	-1.15259	0.249078	0.63424
AT5G54860	250.243	-0.735512	0.639057	-1.15093	0.249759	0.634731
AT2G36740	246.197	0.532006	0.462785	1.14957	0.25032	0.635038
AT4G36690	2046.13	-0.578876	0.50532	-1.14556	0.251976	0.636146
AT5G20990	977.983	-0.423528	0.369191	-1.14718	0.251308	0.636146
AT5G46260	41.4754	-0.885948	0.773356	-1.14559	0.251966	0.636146
AT5G46470	716.014	-0.657718	0.573186	-1.14748	0.251184	0.636146
AT1G75380	4427.28	-0.448931	0.393011	-1.14229	0.253335	0.636692
AT3G24590	603.931	0.482611	0.422443	1.14243	0.253276	0.636692
AT2G38810	160.391	0.7594	0.667646	1.13743	0.255359	0.638745
AT3G49670	1014.07	0.799926	0.703154	1.13763	0.255277	0.638745
AT3G11010	247.364	-0.933616	0.822688	-1.13484	0.256444	0.639311
AT1G28480	41.9199	1.13366	0.999906	1.13376	0.256894	0.639606
AT3G48640	16.3676	-1.24363	1.09784	-1.13279	0.257303	0.639996
AT4G19230	77.9888	0.684691	0.604331	1.13297	0.257226	0.639996
AT3G08720	396.245	-0.477816	0.4224	-1.13119	0.257973	0.64081
AT5G66910	182.125	-0.824614	0.729085	-1.13103	0.258044	0.64085
AT5G14620	207.419	-0.759957	0.672576	-1.12992	0.25851	0.641358
AT5G45900	207.808	-0.522188	0.462548	-1.12894	0.258924	0.641566
AT5G25980	9663.36	-0.879349	0.779292	-1.12839	0.259154	0.641625
AT4G39950	811.681	0.829051	0.735662	1.12694	0.259766	0.642043
AT4G24210	268.814	0.418672	0.371782	1.12612	0.260114	0.642224
AT5G66900	427.634	-0.441666	0.394679	-1.11905	0.263118	0.645286
AT3G25760	761.48	0.708934	0.634981	1.11646	0.264223	0.646683
AT5G02500	39087.7	0.42043	0.37669	1.11612	0.264372	0.646783
AT1G79680	49.9854	-1.35891	1.2216	-1.1124	0.265966	0.64766
AT3G22400	93.9473	0.513463	0.461648	1.11224	0.266035	0.64766
AT3G23700	2202.82	-0.379966	0.342888	-1.10813	0.267805	0.649892
AT3G59700	103.008	-1.14896	1.03871	-1.10614	0.268664	0.651105
AT4G22300	216.05	-0.451792	0.408902	-1.10489	0.269207	0.651548
AT1G14000	826.853	-0.460034	0.416798	-1.10373	0.26971	0.652046
AT1G65930	12741.8	-0.342853	0.310737	-1.10336	0.269873	0.652245
AT1G71390	3.06305	2.52138	2.28588	1.10302	0.270017	0.652308
AT1G71830	149.43	0.475551	0.431804	1.10131	0.27076	0.652713
AT3G25070	657.761	-0.285099	0.258783	-1.10169	0.270595	0.652713
AT5G17880	366.561	-0.496508	0.45191	-1.09869	0.271904	0.654269
AT4G39270	405.618	-0.298356	0.272053	-1.09668	0.272779	0.655155
AT1G45616	12.0428	-1.44026	1.31461	-1.09558	0.273262	0.655325
AT1G71220	1153.84	-0.618233	0.564508	-1.09517	0.273442	0.655325
AT1G68520	5570.65	0.621734	0.568453	1.09373	0.274073	0.6557
AT2G28830	78.8624	-0.422258	0.386945	-1.09126	0.275159	0.656866
AT1G13750	136.839	0.782527	0.717906	1.09001	0.275707	0.657424
AT2G22230	765.864	0.515051	0.472471	1.09012	0.275659	0.657424
AT4G26540	390.891	0.642116	0.589591	1.08909	0.276115	0.657718
AT1G61560	82.8359	-1.50061	1.37854	-1.08855	0.276352	0.658023
AT1G04510	834.845	-0.369806	0.340059	-1.08748	0.276826	0.658208
AT4G33070	149.266	-1.37352	1.26784	-1.08335	0.278652	0.660179
AT4G12010	200.643	-0.564236	0.522978	-1.07889	0.280636	0.662733
AT1G64610	178.508	-0.615008	0.571646	-1.07585	0.281992	0.664123
AT3G26520	17688.2	-0.769924	0.716782	-1.07414	0.28276	0.66487
AT3G03000	148.034	0.753632	0.702699	1.07248	0.283504	0.665404
AT1G18890	540.729	-0.464261	0.433904	-1.06996	0.284637	0.666896
AT1G50180	58.6017	0.769576	0.719242	1.06998	0.284628	0.666896
AT5G45060	550.289	-0.61288	0.573199	-1.06923	0.284967	0.667282
AT4G19500	782.192	-0.494555	0.463259	-1.06756	0.285721	0.667652
AT2G03760	427.2	-0.436766	0.409865	-1.06563	0.28659	0.668228
AT5G60300	230.02	-0.488586	0.458625	-1.06533	0.286728	0.668228
AT5G54770	61109.6	0.651704	0.612	1.06488	0.286932	0.668576
AT4G23670	10273.9	0.853461	0.802899	1.06297	0.287794	0.669604
AT5G07180	184.009	0.521038	0.490619	1.062	0.288235	0.669604
AT3G24550	2110.71	-0.47745	0.45018	-1.06058	0.288882	0.669837
AT5G47010	1878.19	0.564065	0.531628	1.06101	0.288683	0.669837
AT2G17040	199.303	1.01003	0.955473	1.0571	0.290465	0.670825
AT4G19060	203.122	-0.381607	0.361093	-1.05681	0.290597	0.670947
AT5G24590	545.259	0.46278	0.438977	1.05423	0.29178	0.671373
AT1G14790	179.088	-0.407045	0.38747	-1.05052	0.29348	0.672398
AT1G22640	296.71	0.917405	0.874241	1.04937	0.294007	0.672724
AT4G18880	308.232	0.408958	0.390275	1.04787	0.294698	0.673157
AT4G19810	229.674	0.713755	0.682266	1.04615	0.295491	0.673593
AT4G15560	7875.94	0.315117	0.3019	1.04378	0.296588	0.674857
AT3G09830	396.191	-0.652864	0.629593	-1.03696	0.299754	0.677601
AT5G43730	80.5538	-0.546719	0.526831	-1.03775	0.299387	0.677601
AT5G45050	431.396	-0.451966	0.436592	-1.03522	0.300568	0.678257
AT5G05600	500.562	-1.11183	1.07615	-1.03315	0.301531	0.679276
AT5G58120	504.51	-0.655488	0.634537	-1.03302	0.301596	0.679336
AT3G59080	511.304	-0.780743	0.755942	-1.03281	0.301694	0.679401
AT1G42970	32352.1	0.909323	0.882125	1.03083	0.302619	0.679802
AT4G39640	928.75	-0.629308	0.611204	-1.02962	0.303188	0.680194
AT4G19050	41.4425	-0.861639	0.837107	-1.02931	0.303336	0.680239
AT5G20830	487.287	-0.712445	0.692223	-1.02921	0.30338	0.680245
AT4G35450	5509.48	0.367889	0.35915	1.02433	0.305678	0.682482
AT1G57650	4.04273	-2.14711	2.10349	-1.02074	0.30738	0.68363
AT5G24400	771.729	-0.197039	0.193482	-1.01838	0.308498	0.684309
AT5G14740	26949.4	0.523319	0.514919	1.01631	0.30948	0.684993
AT3G12780	26945.3	0.662275	0.652259	1.01536	0.309936	0.685209
AT3G15850	2945.69	0.424743	0.418354	1.01527	0.309977	0.685235
AT1G01470	784.666	0.57829	0.570371	1.01388	0.310638	0.685275
AT3G05200	897.484	0.654639	0.64577	1.01373	0.31071	0.685275
AT5G10760	233.704	0.70235	0.693786	1.01234	0.311374	0.685655
AT2G31260	378.002	-0.401915	0.399401	-1.00629	0.314274	0.688206
AT2G22240	345.396	0.634268	0.631338	1.00464	0.315069	0.688357
AT5G55310	576.713	-0.399834	0.3978	-1.00511	0.314842	0.688357
AT2G48070	1216.52	0.377007	0.375698	1.00349	0.315627	0.688496
AT2G26530	505.68	0.765217	0.764618	1.00078	0.316931	0.689692
AT5G56040	729.758	-0.523522	0.523133	-1.00074	0.316951	0.689692
AT1G59218	15.9157	-0.747298	0.747098	-1.00027	0.317181	0.690041
AT2G37660	6131.5	0.525567	0.525677	0.999791	0.317411	0.690284
AT3G24900	10.6926	0.989807	0.989993	0.999812	0.317401	0.690284
AT1G08810	122.761	0.511294	0.514043	0.994654	0.319905	0.691736
AT2G46220	3496.27	-0.501614	0.504112	-0.995045	0.319714	0.691736
AT4G38130	1857.39	-0.435471	0.439488	-0.99086	0.321754	0.693435
AT5G57670	17.8998	0.731618	0.739364	0.989524	0.322407	0.694277
AT3G21220	369.62	0.411872	0.416865	0.988022	0.323142	0.694481
AT3G20600	132.537	0.852906	0.865426	0.985534	0.324362	0.695902
AT5G10520	70.0514	-0.545559	0.554721	-0.983484	0.325369	0.696787
AT2G42010	452.829	-0.396594	0.403899	-0.981913	0.326143	0.697299
AT4G34710	7520.88	0.426662	0.434464	0.982042	0.326079	0.697299
AT4G39400	2336.69	-0.498347	0.509272	-0.978549	0.327803	0.698624
AT4G09570	500.514	-0.681743	0.69879	-0.975605	0.32926	0.700176
AT5G40170	765.746	-0.400669	0.410776	-0.975397	0.329363	0.7002
AT1G59780	9.57989	1.10838	1.13707	0.97477	0.329675	0.700616
AT4G39980	1327.27	0.446997	0.459036	0.973772	0.33017	0.701164
AT5G59890	936.27	-0.19455	0.199747	-0.973985	0.330064	0.701164
AT3G61190	68.7803	0.767363	0.790296	0.970982	0.331557	0.70196
AT1G11350	628.881	-0.386949	0.400271	-0.96672	0.333684	0.704125
AT3G49530	647.325	0.501598	0.519166	0.966162	0.333963	0.704151
AT2G05520	27831.8	0.594162	0.615295	0.965654	0.334218	0.704319
AT2G27050	1485.22	-0.399719	0.415397	-0.962257	0.33592	0.704998
AT5G62470	319.497	0.42169	0.441514	0.955101	0.339527	0.707865
AT2G36470	146.253	0.357739	0.374765	0.954569	0.339796	0.708162
AT5G37055	129.552	-0.437894	0.459926	-0.952095	0.341049	0.709194
AT5G44870	496.63	-0.550389	0.578519	-0.951376	0.341414	0.709194
AT3G62800	151.473	-0.435749	0.459326	-0.948671	0.342788	0.709681
AT1G07360	621.562	0.284121	0.300328	0.946034	0.344131	0.711154
AT2G30770	76.537	-1.66942	1.76514	-0.94577	0.344266	0.711167
AT3G05650	74.4913	-0.852499	0.90235	-0.944754	0.344785	0.711435
AT1G70530	636.498	-0.278679	0.29733	-0.937273	0.348618	0.714894
AT1G67720	300.222	-0.377461	0.403137	-0.936309	0.349114	0.715293
AT5G44030	280.233	-0.383886	0.410087	-0.936107	0.349218	0.715375
AT5G44070	1725.67	-0.669617	0.717165	-0.9337	0.350459	0.716165
AT4G34150	2648.17	-0.687102	0.736474	-0.932962	0.35084	0.71664
AT1G47128	7890.91	-0.468952	0.503285	-0.931781	0.35145	0.717219
AT4G28650	17.3404	-0.980993	1.05339	-0.931276	0.351711	0.717388
AT5G59420	1309.19	-0.366654	0.393778	-0.931117	0.351793	0.717394
AT5G43470	1303.9	-0.467539	0.502856	-0.929768	0.352491	0.717452
AT5G46520	47.7243	-0.533895	0.575298	-0.928032	0.353391	0.717758
AT1G64790	1472.2	-0.458178	0.494949	-0.925708	0.354598	0.718341
AT2G23810	2322.83	-0.603492	0.652703	-0.924605	0.355171	0.718341
AT2G40000	4697.56	0.678414	0.732708	0.925899	0.354498	0.718341
AT5G59220	60.9498	0.878104	0.948753	0.925535	0.354688	0.718341
AT3G55980	2649.33	0.854501	0.925816	0.92297	0.356023	0.719255
AT3G11820	1138.19	-0.56176	0.609679	-0.921402	0.35684	0.719874
AT1G78410	71.9059	1.11035	1.2064	0.920383	0.357372	0.720098
AT2G26330	1204.63	-0.427349	0.464261	-0.920493	0.357315	0.720098
AT1G09340	14464.3	0.824417	0.895929	0.920181	0.357478	0.720109
AT4G23100	6033.59	-0.446089	0.48525	-0.919298	0.35794	0.72034
AT5G66190	15723.9	0.584916	0.636422	0.919069	0.35806	0.72034
AT1G49430	522.287	0.411973	0.448959	0.917618	0.358819	0.720862
AT3G54050	9735.91	0.691895	0.754717	0.916761	0.359268	0.721363
AT5G51545	819.312	0.371981	0.405904	0.916427	0.359443	0.721363
AT3G14130	125.852	-0.371527	0.405515	-0.916186	0.359569	0.721475
AT3G58090	73.5036	-0.372211	0.406601	-0.91542	0.359971	0.721676
AT5G40090	20.6649	-0.651292	0.711382	-0.915529	0.359914	0.721676
AT1G49950	550.879	0.299797	0.327646	0.915002	0.360191	0.721936
AT1G35680	5949.09	0.515481	0.564023	0.913937	0.36075	0.722111
AT5G51770	256.745	0.639205	0.700076	0.913051	0.361216	0.722312
AT5G67340	147.839	-0.688763	0.754616	-0.912733	0.361383	0.722527
AT3G60820	1658.13	-0.225536	0.247546	-0.911089	0.362249	0.723233
AT5G13930	2757.85	1.60256	1.75985	0.910621	0.362495	0.723394
AT1G63360	389.859	0.349382	0.384184	0.909413	0.363132	0.723426
AT3G59420	203.954	0.580401	0.638211	0.909418	0.363129	0.723426
AT5G06950	182.043	-0.246063	0.270383	-0.910053	0.362795	0.723426
AT4G30950	6429.68	0.414219	0.458679	0.90307	0.366489	0.72606
AT1G06100	104.901	1.15047	1.27452	0.90267	0.366701	0.726123
AT1G54040	350.634	0.7517	0.833622	0.901727	0.367202	0.726578
AT2G17850	9.54487	-1.8463	2.04993	-0.900664	0.367767	0.726996
AT5G17890	687.035	-0.457663	0.508147	-0.900651	0.367774	0.726996
AT3G13950	51.6406	0.853851	0.949314	0.89944	0.368418	0.727211
AT4G02640	500.296	-0.30198	0.335948	-0.898891	0.368711	0.727359
AT1G32920	1266.43	0.671523	0.747473	0.898392	0.368977	0.727527
AT2G44920	1191.96	0.330834	0.368378	0.898082	0.369142	0.727677
AT3G14470	107.827	-0.710616	0.794746	-0.894142	0.371246	0.72895
AT1G53350	177.277	-0.365159	0.40869	-0.893487	0.371596	0.729415
AT3G07720	678.588	0.514381	0.578409	0.889302	0.373841	0.730495
AT1G79210	692.875	-0.204227	0.230338	-0.886641	0.375272	0.731634
AT1G34750	205.71	-0.497679	0.562339	-0.885015	0.376148	0.732573
AT5G41740	523.817	-0.714764	0.808777	-0.883758	0.376827	0.733184
AT4G38840	474.257	0.404908	0.460301	0.879659	0.379044	0.73537
AT4G23150	28.2634	0.858742	0.977442	0.878561	0.379639	0.735456
AT5G48590	485.518	0.283127	0.322205	0.878717	0.379555	0.735456
AT1G12200	362.228	0.426583	0.490223	0.870182	0.384201	0.738904
AT1G71100	347.697	0.595745	0.685095	0.869579	0.38453	0.738904
AT2G04400	695.614	0.311038	0.357703	0.869544	0.38455	0.738904
AT3G23400	2783.02	0.509437	0.585709	0.869779	0.384421	0.738904
AT2G30110	2519.47	0.240164	0.277016	0.86697	0.385959	0.739706
AT2G39210	694.628	0.430075	0.496682	0.865897	0.386547	0.739938
AT2G31070	581.317	-0.224551	0.259588	-0.86503	0.387022	0.740301
AT3G12250	102.049	-0.43679	0.505223	-0.86455	0.387286	0.740431
AT5G45240	7.79525	0.717834	0.831575	0.863222	0.388015	0.741197
AT3G04210	1148.04	-0.940824	1.09266	-0.861043	0.389214	0.742389
AT4G09430	4.27689	-2.17661	2.53191	-0.859669	0.389971	0.742809
AT1G12460	234.929	0.317352	0.369692	0.858423	0.390659	0.743382
AT2G31360	1778.54	0.372543	0.434964	0.856491	0.391726	0.744037
AT2G42540	654.855	-0.633626	0.741906	-0.854051	0.393077	0.744968
AT3G14210	11381.7	0.590604	0.692393	0.85299	0.393665	0.745261
AT2G42800	48.0508	0.547911	0.642972	0.852154	0.394129	0.745555
AT1G70690	118.396	-0.659053	0.777523	-0.847631	0.396644	0.748107
AT2G39460	4302.21	0.327093	0.386366	0.84659	0.397223	0.748499
AT5G62210	111.8	1.18498	1.39987	0.846491	0.397279	0.748545
AT3G50700	349.657	-0.49636	0.587047	-0.845521	0.39782	0.748922
AT3G28910	516.504	0.279277	0.330782	0.844293	0.398506	0.749316
AT4G28400	531.778	-0.432116	0.511806	-0.844296	0.398504	0.749316
AT4G37150	46.5075	0.69857	0.828305	0.843373	0.39902	0.749719
AT4G34990	48.2821	-0.551904	0.65534	-0.842165	0.399696	0.750276
AT5G11270	539.508	0.187819	0.223227	0.841381	0.400134	0.750276
AT5G52640	287.168	0.59243	0.703841	0.841709	0.399951	0.750276
AT1G44350	293.899	-0.572923	0.687195	-0.833713	0.404443	0.754059
AT5G41070	129.84	0.364851	0.439529	0.830094	0.406486	0.755224
AT2G29650	1182.14	0.592544	0.718246	0.824988	0.409378	0.756407
AT5G05400	39.6391	-0.913455	1.11075	-0.822375	0.410863	0.757759
AT5G48940	38.4542	-0.639825	0.778604	-0.82176	0.411214	0.75819
AT5G23570	227.869	-0.185089	0.226571	-0.816911	0.41398	0.759944
AT5G11920	58.3008	-1.10986	1.35933	-0.816482	0.414225	0.760038
AT5G38340	47.5635	-0.705797	0.8646	-0.816328	0.414312	0.760098
AT3G14110	1709.61	0.259248	0.319588	0.811194	0.417254	0.762117
AT2G39010	6656.98	0.560149	0.692184	0.809248	0.418372	0.762685
AT5G22530	16.6752	-1.22049	1.5258	-0.799903	0.423767	0.766106
AT3G20200	57.6499	0.490691	0.61373	0.799522	0.423988	0.766347
AT4G03550	1170.95	-0.417339	0.523304	-0.797507	0.425156	0.766874
AT5G35450	169.248	-0.421756	0.528775	-0.79761	0.425097	0.766874
AT1G02120	1254.92	-0.347067	0.436592	-0.794946	0.426645	0.767657
AT1G63730	33.1089	-0.663102	0.834157	-0.794936	0.426651	0.767657
AT3G15020	489.308	0.47063	0.593118	0.793485	0.427496	0.768219
AT4G01370	872.763	0.136788	0.172371	0.793567	0.427448	0.768219
AT2G41010	330.644	0.55795	0.704337	0.792162	0.428266	0.768656
AT3G43250	5.42178	-2.79373	3.5318	-0.791021	0.428932	0.76924
AT1G06180	123.781	-0.454033	0.576305	-0.787835	0.430793	0.770329
AT1G22070	396.768	0.399049	0.508133	0.785323	0.432264	0.770914
AT2G26400	41.0989	-0.899974	1.14599	-0.785324	0.432263	0.770914
AT3G27850	4422.25	0.229963	0.293136	0.784492	0.432751	0.771339
AT5G61890	8.09267	1.0272	1.31204	0.782902	0.433685	0.771784
AT1G33980	657.02	-0.265213	0.342526	-0.774286	0.438762	0.774754
AT5G54610	104.155	1.21343	1.56538	0.775166	0.438241	0.774754
AT3G50760	86.8906	0.608135	0.786518	0.773199	0.439405	0.774891
AT5G64120	2358.41	-0.618544	0.801101	-0.772117	0.440045	0.775163
AT5G63970	128.579	-0.578107	0.750264	-0.770539	0.44098	0.77536
AT5G54170	1018.67	-0.39775	0.517834	-0.768103	0.442426	0.776352
AT5G08120	295.531	-0.213501	0.278252	-0.767292	0.442908	0.776745
AT4G04490	58.4972	0.671474	0.882449	0.760921	0.446704	0.779254
AT2G05940	495.05	0.340751	0.448204	0.760258	0.4471	0.779667
AT5G61600	890.014	0.651672	0.859558	0.758147	0.448363	0.780678
AT1G07630	390.732	-0.353754	0.468188	-0.75558	0.449901	0.78157
AT2G16060	274.23	-0.628657	0.835974	-0.752006	0.452048	0.783096
AT4G36500	873.029	0.569569	0.758291	0.751122	0.452579	0.783445
AT2G47000	556.455	-0.633319	0.843978	-0.750397	0.453015	0.783543
AT3G47600	167.277	-0.296884	0.395969	-0.749767	0.453395	0.783807
AT4G21610	89.7495	-0.324144	0.432557	-0.749366	0.453637	0.783981
AT3G50950	1974.1	-0.373888	0.499992	-0.747789	0.454588	0.784581
AT3G13650	110.928	0.68115	0.913312	0.745803	0.455787	0.784984
AT3G04290	846.801	0.487465	0.654392	0.744913	0.456324	0.785252
AT3G01480	4062.64	0.363747	0.488645	0.744398	0.456636	0.785298
AT1G63750	405.527	-0.509732	0.686991	-0.741978	0.458101	0.786327
AT2G27170	632.541	0.284694	0.386547	0.736506	0.461423	0.788538
AT5G13170	53.6012	1.14068	1.54992	0.735957	0.461757	0.788718
AT1G80840	566.386	0.658032	0.89787	0.73288	0.463631	0.790267
AT5G67330	633.349	-0.504721	0.688993	-0.732548	0.463834	0.790267
AT3G61710	369.877	-0.245867	0.336111	-0.731506	0.46447	0.790359
AT3G09020	140.284	-0.693939	0.94996	-0.730493	0.465089	0.790613
AT4G37610	988.981	0.381767	0.522646	0.73045	0.465115	0.790613
AT2G21100	68.8341	1.03286	1.41616	0.729338	0.465795	0.790769
AT3G54640	1306.81	0.359597	0.493002	0.729403	0.465755	0.790769
AT5G06870	736.952	-0.468311	0.64313	-0.728175	0.466506	0.791399
AT5G48600	290.49	0.426648	0.586786	0.727093	0.467169	0.79191
AT4G36290	206.536	-0.182392	0.250979	-0.726725	0.467395	0.79199
AT3G44630	648.527	-0.45375	0.625541	-0.725372	0.468224	0.792579
AT3G50260	116.368	-0.517821	0.715937	-0.723277	0.469509	0.79368
AT3G22890	8728.25	-0.357793	0.495357	-0.722292	0.470115	0.79399
AT5G40010	29.6526	-1.29926	1.79912	-0.722161	0.470195	0.79403
AT1G80460	1725.21	0.293586	0.408389	0.718889	0.472209	0.795443
AT2G22540	1020.48	0.471662	0.656051	0.718941	0.472177	0.795443
AT2G39200	250.863	0.649424	0.904597	0.717915	0.472809	0.795884
AT1G80820	79.7351	-0.774572	1.07912	-0.717779	0.472894	0.795915
AT4G27220	3.94655	1.19788	1.6715	0.716651	0.473589	0.796454
AT1G61120	79.4854	1.32745	1.85442	0.715828	0.474098	0.796703
AT3G48080	87.8487	-0.7811	1.09353	-0.714289	0.475048	0.797318
AT4G16890	1739.86	-0.359644	0.503453	-0.714354	0.475008	0.797318
AT1G71030	624.081	0.392139	0.549074	0.714181	0.475115	0.797331
AT3G17700	258.395	-0.257813	0.362405	-0.711395	0.476839	0.798693
AT1G72850	4.35439	-1.37305	1.93134	-0.710932	0.477127	0.798917
AT2G14080	483.043	-0.278385	0.39239	-0.709459	0.478039	0.799179
AT3G25770	2866.22	0.760995	1.07603	0.707226	0.479426	0.800435
AT3G16640	27324.3	0.507847	0.720165	0.705181	0.480697	0.801505
AT1G66090	290.044	-0.754431	1.07088	-0.704497	0.481123	0.801941
AT5G20630	7593.74	0.511664	0.727838	0.702991	0.482061	0.80225
AT1G52310	370.948	0.135698	0.19324	0.702226	0.482538	0.802487
AT2G40270	715.605	-0.318595	0.456018	-0.698645	0.484774	0.803708
AT3G28510	86.4965	-1.10853	1.58579	-0.69904	0.484527	0.803708
AT5G64660	214.503	0.535046	0.76611	0.698393	0.484931	0.803708
AT3G48890	999.46	-0.240184	0.345454	-0.695272	0.486885	0.804378
AT1G69260	132.863	-0.439204	0.634186	-0.692548	0.488593	0.805878
AT5G25110	39.4945	-0.736275	1.06312	-0.692558	0.488587	0.805878
AT5G62410	322.642	0.345023	0.498363	0.692314	0.48874	0.805878
AT1G63880	978.473	-0.318373	0.461588	-0.689735	0.490361	0.806604
AT3G04790	2672.38	0.493451	0.715848	0.689323	0.49062	0.806629
AT1G56520	200.594	-0.396421	0.57543	-0.688913	0.490878	0.806888
AT2G40750	90.8317	0.764321	1.1101	0.688516	0.491128	0.807042
AT1G17745	563.67	0.528885	0.768299	0.688384	0.491211	0.807052
AT5G18350	2.66616	-1.58051	2.29744	-0.687944	0.491488	0.807232
AT3G11630	11504	0.378884	0.551478	0.687034	0.492061	0.807509
AT3G25780	169.001	-0.736651	1.07226	-0.687008	0.492078	0.807509
AT3G44670	619.405	-0.421922	0.61499	-0.686063	0.492674	0.807751
AT1G01720	815.623	0.563701	0.823993	0.68411	0.493906	0.807866
AT5G63940	358.205	0.212294	0.31029	0.684179	0.493862	0.807866
AT1G64060	288.67	-0.449462	0.658439	-0.682616	0.494849	0.808441
AT5G67580	298.692	0.140663	0.2061	0.682499	0.494924	0.808441
AT1G73730	276.833	-0.21388	0.313917	-0.681327	0.495665	0.808675
AT1G55020	735.97	-0.764013	1.12685	-0.678005	0.497768	0.810107
AT3G52400	1027.99	-0.483933	0.716106	-0.675784	0.499178	0.811416
AT2G34810	232.382	0.442117	0.656571	0.673372	0.50071	0.812592
AT1G74440	142.183	-0.314419	0.467041	-0.673216	0.50081	0.812592
AT5G09290	35.718	-0.915215	1.36356	-0.671196	0.502096	0.813536
AT4G01700	158.241	0.553302	0.824921	0.670734	0.50239	0.813897
AT5G38350	21.1848	-1.17374	1.7506	-0.670482	0.502551	0.81405
AT4G22890	6304.79	0.497928	0.743053	0.670111	0.502787	0.814133
AT2G35650	347.033	-0.348756	0.526074	-0.662941	0.507368	0.817246
AT5G10300	50.847	0.396798	0.599315	0.662086	0.507916	0.817638
AT3G45410	67.9786	-0.79449	1.20112	-0.661455	0.50832	0.817759
AT1G16880	5946.77	0.277919	0.420766	0.660508	0.508928	0.817854
AT1G15520	258.28	-0.827792	1.25469	-0.65976	0.509408	0.818075
AT1G64400	375.952	0.488327	0.744149	0.656222	0.511681	0.819044
AT1G56200	2650.27	-0.389592	0.59507	-0.6547	0.512661	0.819864
AT5G39020	146.479	-0.51094	0.783715	-0.651946	0.514436	0.820771
AT5G24530	861.314	-0.571137	0.879378	-0.649478	0.516029	0.821619
AT3G05120	480.817	-0.345592	0.53352	-0.647758	0.517141	0.821825
AT3G12500	212.064	-0.762779	1.18027	-0.646276	0.518101	0.822434
AT5G38900	111.452	-0.735355	1.13885	-0.6457	0.518474	0.82262
AT1G75040	263.085	0.323138	0.502767	0.642719	0.520406	0.824048
AT5G44510	276.273	-0.285463	0.444521	-0.64218	0.520756	0.824215
AT1G33590	3273.24	-0.350077	0.546088	-0.641064	0.521481	0.82479
AT4G12480	2064.03	0.565474	0.883618	0.639953	0.522203	0.825
AT4G04920	467.577	-0.278968	0.438488	-0.636204	0.524643	0.826381
AT3G09840	7721.69	-0.264459	0.416571	-0.634847	0.525528	0.82668
AT5G46270	297.278	-0.297692	0.468966	-0.634784	0.525569	0.82668
AT3G57450	879.845	-0.478883	0.756717	-0.632842	0.526837	0.827304
AT3G46730	8.08949	-0.911341	1.44066	-0.632587	0.527003	0.827418
AT1G55870	165.991	-0.203466	0.322315	-0.631266	0.527867	0.828269
AT2G39660	528.18	0.287904	0.45654	0.630622	0.528288	0.828416
AT4G11650	1189.29	-1.10816	1.76236	-0.628792	0.529485	0.829132
AT3G01420	2242.41	-1.13297	1.80651	-0.627159	0.530555	0.829416
AT3G04570	93.4695	-0.811327	1.29617	-0.625944	0.531352	0.830069
AT5G27320	276.955	-0.390174	0.623904	-0.625375	0.531725	0.830078
AT3G45620	404.999	-0.242851	0.389231	-0.623926	0.532676	0.830365
AT4G39030	189.8	-0.535765	0.858645	-0.623966	0.53265	0.830365
AT4G29810	678.541	-0.291862	0.468779	-0.622601	0.533547	0.831186
AT1G72520	544.911	0.666005	1.07064	0.622063	0.533901	0.831684
AT1G52740	2131.42	-0.376215	0.605936	-0.620883	0.534677	0.832156
AT1G31580	8409.25	0.619988	1.0005	0.61968	0.535468	0.832957
AT4G16950	856.804	-0.416853	0.673407	-0.61902	0.535903	0.83319
AT1G72950	13.1495	0.589553	0.953482	0.618316	0.536367	0.833397
AT1G45145	598.802	-0.637504	1.03631	-0.615169	0.538443	0.83437
AT1G61340	120.542	-0.643417	1.0452	-0.615592	0.538164	0.83437
AT1G47890	17.3787	0.748207	1.2207	0.612932	0.539921	0.835349
AT4G18780	149.318	-0.386737	0.630872	-0.61302	0.539863	0.835349
AT4G04780	176.374	-0.205143	0.335075	-0.612229	0.540386	0.835532
AT3G02550	180.8	0.433598	0.709354	0.611257	0.541029	0.836246
AT3G55800	15200.5	0.447246	0.732774	0.610346	0.541632	0.836656
AT3G11340	429.922	-0.907353	1.49147	-0.608361	0.542948	0.837508
AT1G64550	1172.58	-0.213847	0.352281	-0.607036	0.543827	0.837803
AT2G27310	244.358	0.333393	0.551673	0.604332	0.545623	0.838642
AT4G08170	195.743	0.241626	0.400347	0.60354	0.546149	0.839029
AT1G69270	60.6894	0.433326	0.722021	0.600157	0.548402	0.840498
AT5G52750	243.913	-0.545121	0.909369	-0.59945	0.548873	0.840686
AT4G12470	1822.65	0.499405	0.836392	0.597095	0.550444	0.84171
AT5G60900	68.5344	0.540535	0.905314	0.597069	0.550461	0.84171
AT1G58170	30.7721	0.725914	1.21718	0.59639	0.550914	0.841879
AT5G05730	883.764	-0.389344	0.653383	-0.59589	0.551249	0.842081
AT5G65210	578.709	-0.625838	1.05193	-0.594945	0.55188	0.842671
AT3G16470	2186.82	0.30317	0.512489	0.591564	0.554143	0.844524
AT3G25520	9073.7	0.191449	0.32465	0.589709	0.555386	0.84544
AT1G69370	140.209	0.241179	0.410089	0.588114	0.556456	0.845611
AT1G35710	986.979	-0.559511	0.952018	-0.58771	0.556727	0.845703
AT1G15310	85.8502	0.362676	0.618079	0.586778	0.557353	0.846103
AT4G24380	80.1291	0.525966	0.900069	0.584362	0.558977	0.846553
AT5G06960	200.835	-0.184618	0.316396	-0.583503	0.559555	0.846699
AT1G74640	550.476	0.247766	0.426452	0.580993	0.561245	0.847771
AT3G45140	9402.55	0.468676	0.809472	0.57899	0.562596	0.84863
AT1G24450	175.357	0.221565	0.384038	0.576936	0.563983	0.849455
AT1G07745	104.645	-0.28703	0.499972	-0.574091	0.565906	0.850823
AT5G35735	1597.47	-0.494265	0.862218	-0.573249	0.566476	0.850966
AT5G17490	67.7354	0.508113	0.888921	0.571607	0.567589	0.851485
AT3G54920	2147.5	-0.345575	0.608979	-0.567466	0.570397	0.853031
AT5G47390	663.762	0.27721	0.488952	0.566947	0.57075	0.853031
AT1G74710	277.601	0.307741	0.544876	0.564791	0.572216	0.854114
AT3G51920	1428.34	0.27926	0.49503	0.564127	0.572668	0.854471
AT2G31180	6.08395	0.711625	1.26583	0.562182	0.573992	0.855487
AT1G08590	6.60424	-1.04987	1.87263	-0.560639	0.575044	0.855953
AT4G02530	3258.34	0.403691	0.719829	0.560815	0.574924	0.855953
AT1G17380	82.5091	0.598966	1.06935	0.560123	0.575396	0.856161
AT5G54490	106.455	0.524186	0.937746	0.558986	0.576171	0.856734
AT5G36970	2.92238	-1.78418	3.20597	-0.556518	0.577857	0.857732
AT5G51700	217.717	-0.184827	0.33346	-0.55427	0.579394	0.858301
AT3G56710	161.013	0.574654	1.03768	0.553785	0.579726	0.858582
AT1G74950	484.153	0.245763	0.443982	0.553542	0.579892	0.85867
AT1G54470	2.82379	-1.06773	1.9326	-0.552483	0.580617	0.8588
AT4G11130	122.319	-0.306344	0.556334	-0.550648	0.581875	0.859198
AT2G46520	668.02	-0.172759	0.31606	-0.546602	0.584652	0.860552
AT5G43910	121.809	-0.352904	0.647565	-0.544971	0.585773	0.860972
AT2G32030	83.4696	-0.469638	0.862375	-0.544587	0.586037	0.861156
AT2G20310	115.433	0.152924	0.281717	0.542831	0.587246	0.861476
AT1G06620	119.387	-0.447027	0.826204	-0.541061	0.588465	0.86185
AT4G19920	6.80467	1.1919	2.20493	0.540564	0.588808	0.861934
AT3G24500	122.819	0.279547	0.518764	0.538872	0.589975	0.862668
AT1G31280	344.617	-0.172413	0.320083	-0.538652	0.590127	0.862818
AT3G01500	49747.6	0.690742	1.28679	0.536794	0.59141	0.863883
AT3G62030	12443.1	0.458776	0.855738	0.536118	0.591877	0.863974
AT2G17720	667.833	-0.348765	0.652742	-0.534307	0.593129	0.86485
AT1G53130	5.17411	1.7013	3.19522	0.532452	0.594413	0.865443
AT3G25020	94.6345	0.233825	0.43917	0.532425	0.594432	0.865443
AT4G11210	31.2429	0.823716	1.55901	0.528359	0.59725	0.866772
AT3G20420	42.899	-0.331274	0.630095	-0.525753	0.59906	0.868094
AT5G15120	72.6325	-0.290062	0.553236	-0.524301	0.600069	0.868882
AT3G63190	2470.04	-0.25019	0.477804	-0.523625	0.60054	0.869146
AT5G06290	3404.15	0.33278	0.638315	0.521341	0.602129	0.870143
AT2G47190	13.9881	0.855184	1.64813	0.518882	0.603843	0.870914
AT5G58670	202.504	-0.325457	0.628117	-0.518146	0.604356	0.87106
AT1G33600	1608.99	-0.266981	0.51708	-0.516324	0.605628	0.871785
AT1G51360	147.327	-0.216903	0.422288	-0.513636	0.607507	0.873003
AT1G05850	8007.25	0.190914	0.373703	0.51087	0.609442	0.874464
AT1G21250	1196.94	-0.514807	1.01032	-0.509546	0.610369	0.87498
AT2G38470	1812.75	0.418164	0.822303	0.508528	0.611083	0.875232
AT1G25275	2950.79	0.279058	0.550668	0.506762	0.612321	0.875958
AT1G63870	2.91174	0.9866	1.94929	0.506134	0.612763	0.876325
AT4G30650	693.918	0.550967	1.09892	0.501373	0.616109	0.878399
AT2G32680	161.982	-0.48289	0.96598	-0.499896	0.617148	0.878643
AT5G52100	211.025	-0.201188	0.402272	-0.500129	0.616984	0.878643
AT1G48000	8.66719	-0.695661	1.39561	-0.498465	0.618156	0.878826
AT2G45760	15.5969	-0.646712	1.29936	-0.497714	0.618686	0.878843
AT3G43920	133.494	-0.288713	0.583553	-0.494749	0.620777	0.879805
AT5G46050	230.802	-0.443418	0.897164	-0.494244	0.621134	0.880013
AT2G17220	527.864	-0.172752	0.351087	-0.492049	0.622684	0.881072
AT5G47250	56.3242	0.355588	0.725214	0.490321	0.623907	0.881974
AT4G01900	666.041	0.255404	0.525065	0.486423	0.626667	0.883445
AT5G65700	1349.32	0.100583	0.207815	0.484005	0.628383	0.884341
AT3G16530	1746.31	-0.549983	1.14195	-0.48162	0.630076	0.884852
AT5G37500	87.4124	-0.203325	0.421274	-0.482645	0.629348	0.884852
AT1G51890	171.733	-0.615251	1.28171	-0.480023	0.631211	0.885555
AT1G76650	202.344	-0.550649	1.14834	-0.479516	0.631571	0.885641
AT1G67865	610.087	-0.271711	0.566938	-0.479261	0.631753	0.885642
AT4G34000	712.073	-0.294699	0.61509	-0.479114	0.631857	0.885642
AT2G33800	7401	0.173511	0.363912	0.476794	0.633509	0.885823
AT3G46530	587.521	-0.279647	0.586869	-0.476508	0.633713	0.885823
AT3G49120	2972.05	-0.497419	1.04353	-0.476668	0.633598	0.885823
AT5G10380	350.849	-0.218877	0.457454	-0.478467	0.632318	0.885823
AT5G42655	7.08314	0.837391	1.76046	0.475666	0.634312	0.886068
AT5G45440	25.4835	-0.373265	0.789509	-0.472781	0.636369	0.886541
AT4G10500	59.0367	-0.729857	1.54625	-0.472018	0.636914	0.886773
AT5G55120	608.706	0.152253	0.322792	0.471677	0.637158	0.886773
AT3G28040	1432.4	0.17985	0.38362	0.468825	0.639195	0.887485
AT4G16860	647.356	-0.409076	0.876091	-0.466933	0.640548	0.88782
AT5G14930	369.298	-0.192559	0.412563	-0.466738	0.640688	0.887831
AT3G02840	40.4812	0.597789	1.28644	0.464686	0.642157	0.888666
AT3G45640	1975.89	-0.341516	0.73525	-0.464489	0.642297	0.888666
AT1G73650	608.942	0.259549	0.559275	0.464081	0.64259	0.88885
AT2G35620	480.979	0.124747	0.26915	0.463486	0.643016	0.889042
AT4G31780	1454.31	-0.122958	0.266271	-0.461779	0.64424	0.889716
AT5G23400	172.577	0.25124	0.544364	0.461529	0.644419	0.889716
AT3G46710	5.73436	0.853699	1.86229	0.458413	0.646656	0.891074
AT5G12870	21.7972	0.333662	0.731216	0.45631	0.648167	0.892033
AT5G56760	956.499	-0.110517	0.242698	-0.455368	0.648844	0.892355
AT5G50850	2897.35	-0.116478	0.256112	-0.454796	0.649256	0.892566
AT5G52660	125.514	0.149087	0.328725	0.45353	0.650167	0.892852
AT5G50250	1118.38	0.174416	0.391224	0.445821	0.655727	0.895951
AT1G29690	655.692	-0.26626	0.598718	-0.444717	0.656524	0.896209
AT2G19190	56.869	0.426629	0.958859	0.444934	0.656368	0.896209
AT4G14110	365.706	-0.121976	0.274922	-0.443673	0.657279	0.896623
AT2G38860	779.41	0.206583	0.466646	0.442697	0.657985	0.897107
AT1G27180	93.225	-0.261481	0.592001	-0.441689	0.658714	0.897442
AT5G38280	32.7767	-0.438646	1.00019	-0.438564	0.660978	0.898926
AT2G20890	5992.29	0.210285	0.482066	0.436217	0.66268	0.899751
AT5G08790	1194.85	0.196631	0.451438	0.435567	0.663151	0.900033
AT2G30870	5951.34	0.262016	0.609596	0.429819	0.667327	0.901747
AT4G23320	8.84655	-0.588709	1.37103	-0.42939	0.667639	0.901866
AT5G04140	21734.4	0.226589	0.529029	0.428311	0.668425	0.90217
AT5G06320	1193.58	0.32757	0.767679	0.426701	0.669597	0.902752
AT5G39890	48.9313	0.409707	0.962434	0.425699	0.670327	0.9029
AT1G17610	3.14171	-0.797833	1.87617	-0.425245	0.670658	0.903164
AT5G42740	1256.02	-0.136478	0.321715	-0.42422	0.671405	0.903415
AT4G16260	826.786	-0.717456	1.69787	-0.422562	0.672615	0.903934
AT1G19570	2928.86	0.26342	0.623654	0.422382	0.672746	0.903959
AT3G57260	397.392	0.399917	0.951597	0.420259	0.674297	0.904582
AT4G23600	960.24	0.406091	0.970935	0.418247	0.675766	0.905207
AT3G28940	3037.36	0.192855	0.467086	0.412889	0.679688	0.906868
AT5G27060	13.8736	-0.595576	1.44398	-0.412455	0.680006	0.906868
AT5G53120	390.833	0.18354	0.44455	0.412868	0.679703	0.906868
AT1G19250	51.7684	-0.674449	1.63876	-0.411561	0.680661	0.907223
AT3G55730	77.8149	-0.208442	0.506851	-0.411248	0.68089	0.907328
AT3G23250	56.8642	-0.446856	1.09592	-0.407744	0.683461	0.909098
AT4G22130	357.868	0.161517	0.396954	0.406892	0.684088	0.909529
AT1G25390	434.127	0.175051	0.432894	0.404375	0.685937	0.910535
AT3G20590	4.22431	-0.81474	2.02309	-0.402722	0.687153	0.911031
AT3G15700	5.64232	0.846409	2.11946	0.399351	0.689635	0.91196
AT5G24210	1280.86	-0.380786	0.954712	-0.398849	0.690004	0.91196
AT2G30550	432.867	-0.170901	0.431979	-0.395623	0.692384	0.912587
AT1G52890	55.4354	0.465057	1.18107	0.393761	0.693758	0.91326
AT5G15310	344.53	0.13679	0.348006	0.393068	0.694269	0.91326
AT5G36930	300.743	-0.250044	0.641662	-0.389682	0.696772	0.914465
AT4G36550	187.053	0.137031	0.353079	0.388104	0.697939	0.914954
AT2G13810	45.9718	-0.666229	1.72155	-0.386993	0.698761	0.915229
AT1G43160	45.2727	-0.681746	1.76273	-0.386756	0.698937	0.915327
AT3G47460	159.525	-0.172522	0.446152	-0.386689	0.698987	0.915327
AT2G01820	1618.77	-0.135685	0.352011	-0.385458	0.699898	0.915873
AT2G01830	256.716	-0.206205	0.536239	-0.38454	0.700578	0.915915
AT4G23300	370.606	0.136155	0.354074	0.384539	0.700579	0.915915
AT4G38560	44.3286	0.322414	0.837709	0.384876	0.700329	0.915915
AT3G63420	333.84	0.192945	0.505752	0.381502	0.702831	0.917219
AT1G58400	28.9152	-0.261515	0.688599	-0.379778	0.70411	0.917654
AT3G51450	163.887	0.324219	0.855133	0.379145	0.70458	0.917821
AT2G01950	369.411	-0.116412	0.309207	-0.376487	0.706555	0.91853
AT5G10030	349.477	0.09358	0.251843	0.371581	0.710205	0.920529
AT1G53940	9.50596	0.686355	1.855	0.370002	0.711381	0.921091
AT4G25160	13.6768	0.286581	0.775912	0.369347	0.711869	0.921213
AT5G53750	145.086	0.226471	0.617923	0.366503	0.71399	0.922019
AT5G45510	2962.85	0.132927	0.364172	0.365011	0.715103	0.922627
AT5G46490	304.372	-0.21508	0.590269	-0.364375	0.715578	0.922708
AT1G13780	93.5738	-0.172047	0.473726	-0.363178	0.716472	0.923101
AT2G14610	587.125	0.409538	1.12939	0.36262	0.716889	0.923293
AT4G33680	2025.61	0.186915	0.517804	0.360977	0.718117	0.923658
AT1G20510	798.079	0.292056	0.811799	0.359764	0.719023	0.924218
AT4G08900	253.771	0.109442	0.306618	0.356933	0.721142	0.924953
AT5G09650	3656.9	0.268711	0.753566	0.356585	0.721402	0.925059
AT1G62950	66.2893	-0.178446	0.502109	-0.355394	0.722294	0.925156
AT4G31500	2384.74	0.22563	0.634351	0.355686	0.722076	0.925156
AT1G12210	8.27212	0.355979	1.01079	0.352178	0.724705	0.925167
AT1G34420	90.6547	-0.221889	0.629263	-0.352617	0.724376	0.925167
AT3G05420	878.059	-0.0858863	0.242993	-0.353452	0.72375	0.925167
AT3G18165	502.172	0.07506	0.212361	0.353455	0.723747	0.925167
AT1G63840	150.334	-0.175947	0.502578	-0.350088	0.726272	0.925378
AT3G06490	14.9961	0.47795	1.36558	0.349996	0.726341	0.925378
AT1G72900	700.108	-0.254349	0.728852	-0.348973	0.72711	0.925681
AT5G17990	1227.9	0.176942	0.509762	0.347107	0.728511	0.926114
AT5G64810	40.4935	-0.530819	1.53609	-0.345565	0.729669	0.926623
AT3G05020	494.989	0.178465	0.518734	0.34404	0.730817	0.926713
AT3G49350	334.944	-0.120913	0.350875	-0.344604	0.730392	0.926713
AT2G25000	116.552	0.258797	0.754037	0.343215	0.731437	0.926896
AT3G08980	52.1666	0.196416	0.575193	0.341479	0.732743	0.927225
AT1G72870	18.3096	-0.415165	1.22167	-0.339833	0.733982	0.927743
AT4G37930	31530	0.313183	0.92087	0.340095	0.733785	0.927743
AT1G30900	149.202	-0.320943	0.946311	-0.339152	0.734495	0.928112
AT5G47910	1492.11	-0.257249	0.761662	-0.337747	0.735554	0.928752
AT1G07390	77.2954	-0.176973	0.524819	-0.337207	0.735961	0.928941
AT5G58940	99.138	-0.223224	0.664253	-0.336053	0.736831	0.929072
AT5G43940	4238.4	0.0692953	0.208315	0.332647	0.739401	0.930039
AT2G20230	1658.86	-0.172563	0.523204	-0.329819	0.741536	0.930669
AT2G23620	23.0758	-0.303703	0.920762	-0.329839	0.741522	0.930669
AT5G16590	609.884	-0.151892	0.462119	-0.328685	0.742394	0.931107
AT1G35515	10.9481	-0.515999	1.57416	-0.327794	0.743068	0.931274
AT5G67300	1867.06	0.140197	0.427666	0.32782	0.743048	0.931274
AT4G23510	34.1782	-0.444759	1.35748	-0.327636	0.743187	0.931327
AT1G15010	133.501	-0.335285	1.02977	-0.325591	0.744734	0.931983
AT4G14430	912.112	-0.222701	0.687442	-0.323956	0.745972	0.93264
AT1G22920	522.677	0.0756291	0.234926	0.321927	0.747508	0.933288
AT4G33925	23.3154	0.207668	0.647524	0.320711	0.748429	0.933407
AT1G14920	1149.25	0.222377	0.693782	0.320528	0.748568	0.933491
AT2G25735	324.829	-0.273647	0.855296	-0.319944	0.74901	0.933718
AT1G69690	280.568	0.1854	0.583011	0.318004	0.750482	0.934314
AT3G25510	49.0167	-0.236166	0.747701	-0.315856	0.752112	0.935276
AT4G11190	93.71	0.405921	1.28597	0.315653	0.752266	0.935373
AT3G55370	85.5947	0.140653	0.449265	0.313075	0.754224	0.936575
AT1G70700	1254.28	-0.213798	0.688449	-0.310551	0.756142	0.937328
AT3G29320	2561.79	-0.163417	0.52636	-0.310467	0.756206	0.937328
AT1G72450	1091.57	-0.223698	0.721081	-0.310225	0.75639	0.937328
AT2G34600	41.9081	0.408001	1.32318	0.30835	0.757816	0.937738
AT1G69550	370.725	-0.166141	0.541574	-0.306774	0.759015	0.937857
AT1G31420	2073.48	0.0810906	0.269318	0.301097	0.763341	0.940086
AT2G28670	3.47862	-0.428827	1.43175	-0.299513	0.764548	0.940409
AT4G01050	8365.92	0.0668338	0.226321	0.295306	0.76776	0.941498
AT1G03430	206.783	-0.0962249	0.327935	-0.293426	0.769196	0.942036
AT4G19660	393.504	-0.125086	0.426519	-0.293272	0.769314	0.942112
AT5G60970	141.803	0.111489	0.390395	0.285579	0.7752	0.945224
AT4G18360	113.259	-0.376932	1.33891	-0.281521	0.778311	0.947028
AT5G22570	22.1362	0.318313	1.13379	0.28075	0.778902	0.947557
AT3G25010	80.3156	0.192677	0.688791	0.279732	0.779683	0.947838
AT1G71400	125.109	0.234996	0.851843	0.275868	0.782649	0.948625
AT2G04450	87.5329	0.154004	0.559122	0.275439	0.782979	0.948847
AT3G01830	28.907	-0.357211	1.29661	-0.275497	0.782935	0.948847
AT5G10040	3.98647	-0.766212	2.79179	-0.274451	0.783738	0.949182
AT1G78600	379.714	-0.14631	0.533247	-0.274376	0.783795	0.949204
AT3G57240	74.5226	0.279267	1.02215	0.273216	0.784688	0.949523
AT1G52400	5133.1	0.245678	0.900492	0.272826	0.784987	0.949672
[truncated: 263 more rows]

## Sheet: ddc (2)
AGI	baseMean	log2FoldChange	lfcSE	stat	pvalue	padj
[truncated: 1,366 more rows]

[truncated: 15 more sheets: suv456 (2), cmt3 (2), mom1 (3), ddm1 (3), met1_a (4), met1_b (4), suv456 (5), cmt3 (6), ddm1 (6), met1 (7), ddm1 (8), met1 (8), suvh456 (8), mom1 (9), mom1 (10)]
