# Supplementary material for: Convergent Epigenetic Mechanisms Avoid Constitutive Expression of Immune Receptor Gene Subsets
Source: Front Plant Sci. 2021 Sep 7;12:703667. doi: 10.3389/fpls.2021.703667 (PMC8452986; doi:10.3389/fpls.2021.703667)
Supplement: Supplementary Table 2 — Mutant-specific PRR/NLR genes induced in the mutants here analyzed. [file Table_2.XLSX]

## Sheet: Hoja2
ddm1	mom1	cmt3/ddc	met1	suvh4/5/6
AT4G09360	AT4G16860	AT5G46330	AT4G23210	AT5G47280
AT3G04210	AT4G16880	AT3G05660	AT4G23150	AT5G47260
AT5G47280	AT1G70530	AT2G19190	AT2G19190	AT3G04210
AT5G47260	AT5G49660	AT3G45860	AT1G74360	AT1G65870
AT5G46330	AT4G04490	AT1G72900	AT4G04490	AT2G21100
AT3G05660	AT1G77280	AT4G14370	AT4G11890	AT5G46330
AT1G12290	AT3G05660	AT3G25510	AT1G34420
AT3G05650	AT1G79680	AT1G33560	AT3G05360
AT1G65870	AT5G10520	AT3G13380	AT2G32660
	AT1G51800	AT2G21100	AT4G23280
	AT2G19190		AT5G25910
	AT1G12290		AT3G25010
	AT5G48940
