# Supplementary material for: Convergent Epigenetic Mechanisms Avoid Constitutive Expression of Immune Receptor Gene Subsets
Source: Front Plant Sci. 2021 Sep 7;12:703667. doi: 10.3389/fpls.2021.703667 (PMC8452986; doi:10.3389/fpls.2021.703667)
Supplement: Supplementary Table 3 — Transcriptomes analyzed in this study. [file Table_3.XLSX]

## Sheet: Hoja1
Table S3. Transcriptomes analyzed in this study
Mutant allele	Transcriptome label used in Figures	Sample	Group according to defense activation level	References
met1-3	*1	10 day plants grown on soil, under continuous light	Low	(Stroud et al., 2012)
met1-6	**4	28 day-old plant leaves grown on liquid medium, under continuous light	Moderate	(Choi et al., 2020)
met1-3	*7	Floral bud tissue from plants grown under long-day photoperiod (16:8)	Moderate	(Shook and Richards, 2014)
met1-6	*4	14 day-old plant leaves grown on liquid medium, under continuous light	Moderate	(Choi et al., 2020)
met1-3	*8	11 day plants grown on MS medium, under long-day photoperiod (16:8)	High	(Le et al., 2020)
ddm1-2	*1	10 day plants grown on soil, under continuous light	Low	(Stroud et al., 2012)
ddm1-1	*8	11 day plants grown on MS medium, under long-day photoperiod (16:8)	Moderate	(Le et al., 2020)
ddm1-2	*3	21 day plants grown on MS medium, under long-day photoperiod (16:8)	Moderate	(Bourguet et al., 2018)
ddm1-2	*6	14 day-old plants leaves grown MS medium, under long-day photoperiod (16:8)	High	(Ning et al., 2020)
cmt3-11	*1	10 day plants grown on soil, under continuous light	Low	(Stroud et al., 2012)
cmt3-11	*2	21 day plants grown on soil, under continuous light	Low	(Stroud et al., 2014)
drm1/drm2/cmt3-11	*2	21 day plants grown on soil, under continuous light	Moderate	(Stroud et al., 2014)
cmt3-12	*6	14 day-old plant leaves grown MS medium, under long-day photoperiod (16:8)	High	(Ning et al., 2020)
suvh4/suvh5-2/suvh6-1	*1	10 day plants grown on soil, under continuous light	Low	(Stroud et al., 2012)
suvh4/suvh5-2/suvh6-1	*8	11 day plants grown on MS medium, under long-day photoperiod (16:8)	Moderate	(Le et al., 2020)
suvh4/suvh5-2/suvh6-1	*2	21 day plants grown on soil, under continuous light	Moderate	(Stroud et al., 2014)
suvh4/suvh5-2/suvh6-1	*5	10 day seedlings grown under long-day photoperiod (16:8)	High	(Zhang et al., 2018a)
mom1-2	*9	20 day-old plant leaves grown under continuous light	Low	(Moissiard et al., 2014)
mom1-2	*1	10 day plants grown on soil, under continuous light	Low	(Stroud et al., 2012)
mom1-3	*10	14 day plants grown on MS medium, under long-day photoperiod (16:8)	Low	(Han et al., 2016)
mom1-2	*3	21 day plants grown on MS medium, under long-day photoperiod (16:8)	Moderate	(Bourguet et al., 2018)
