# Supplementary material for: Convergent Epigenetic Mechanisms Avoid Constitutive Expression of Immune Receptor Gene Subsets
Source: Front Plant Sci. 2021 Sep 7;12:703667. doi: 10.3389/fpls.2021.703667 (PMC8452986; doi:10.3389/fpls.2021.703667)
Supplement: Supplementary Table 4 — Defense genes and PRR/NLR genes analyzed in this study. [file Table_4.XLSX]

## Sheet: Hoja1
Table S4. Defense genes and PRR/NLR genes analyzed in this study.
All defense genes (including PRR/NLR genes)	PRR/NLR genes
AT1G01040	AT1G07390
AT1G01060	AT1G07730
AT1G01470	AT1G08590
AT1G01560	AT1G09970
AT1G01720	AT1G10920
AT1G01820	AT1G11350
AT1G02120	AT1G12210
AT1G02205	AT1G12220
AT1G02360	AT1G12280
AT1G02450	AT1G12290
AT1G02860	AT1G12460
AT1G02920	AT1G13780
AT1G02930	AT1G15890
AT1G03150	AT1G16130
AT1G03430	AT1G16670
AT1G03680	AT1G16760
AT1G03850	AT1G17230
AT1G04510	AT1G17540
AT1G05010	AT1G17600
AT1G05690	AT1G17610
AT1G05800	AT1G17615
AT1G05840	AT1G17750
AT1G05850	AT1G21250
AT1G06080	AT1G21590
AT1G06100	AT1G22900
AT1G06160	AT1G25390
AT1G06180	AT1G27170
AT1G06620	AT1G27180
AT1G06680	AT1G28440
AT1G07000	AT1G31420
AT1G07360	AT1G31540
AT1G07630	AT1G33560
AT1G07640	AT1G33590
AT1G07745	AT1G34420
AT1G08050	AT1G35710
AT1G08450	AT1G45616
AT1G08550	AT1G47890
AT1G08720	AT1G50180
AT1G08810	AT1G51480
AT1G08830	AT1G51490
AT1G08930	AT1G51800
AT1G09090	AT1G51890
AT1G09340	AT1G52310
AT1G09700	AT1G52660
AT1G09770	AT1G52900
AT1G10170	AT1G53350
AT1G10210	AT1G54470
AT1G10340	AT1G55210
AT1G11260	AT1G56510
AT1G11310	AT1G56520
AT1G12200	AT1G56540
AT1G13440	AT1G57630
AT1G13470	AT1G57650
AT1G13750	AT1G58170
AT1G14000	AT1G58390
AT1G14790	AT1G58400
AT1G14920	AT1G58410
AT1G15010	AT1G58602
AT1G15310	AT1G58807
AT1G15430	AT1G58848
AT1G15520	AT1G59124
AT1G15780	AT1G59218
AT1G16540	AT1G59620
AT1G16880	AT1G59780
AT1G17380	AT1G61100
AT1G17420	AT1G61105
AT1G17520	AT1G61180
AT1G17745	AT1G61190
AT1G18350	AT1G61300
AT1G18570	AT1G61310
AT1G18590	AT1G62630
AT1G18710	AT1G62950
AT1G18890	AT1G63350
AT1G19020	AT1G63360
AT1G19180	AT1G63730
AT1G19250	AT1G63740
AT1G19570	AT1G63750
AT1G19640	AT1G63860
AT1G19670	AT1G63870
AT1G20020	AT1G63880
AT1G20440	AT1G64070
AT1G20510	AT1G64160
AT1G20620	AT1G65850
AT1G20980	AT1G65870
AT1G21910	AT1G66090
AT1G22070	AT1G66880
AT1G22640	AT1G67720
AT1G22920	AT1G69270
AT1G23710	AT1G69550
AT1G23740	AT1G70520
AT1G24100	AT1G70530
AT1G24150	AT1G71390
AT1G24240	AT1G71400
AT1G24450	AT1G71830
AT1G25275	AT1G72180
AT1G25400	AT1G72840
AT1G25540	AT1G72850
AT1G26630	AT1G72860
AT1G27320	AT1G72870
AT1G27730	AT1G72890
AT1G28370	AT1G72900
AT1G28380	AT1G72910
AT1G28480	AT1G72920
AT1G29340	AT1G72940
AT1G29690	AT1G72950
AT1G30040	AT1G74360
AT1G30135	AT1G76360
AT1G30210	AT1G77280
AT1G30900	AT1G79670
AT1G31130	AT1G79680
AT1G31280	AT1G80080
AT1G31580	AT2G01820
AT1G32060	AT2G01950
AT1G32130	AT2G05940
AT1G32230	AT2G07020
AT1G32540	AT2G11520
AT1G32640	AT2G13790
AT1G32920	AT2G14080
AT1G33520	AT2G15080
AT1G33600	AT2G16250
AT1G33960	AT2G16870
AT1G33980	AT2G17050
AT1G34750	AT2G17055
AT1G35515	AT2G17060
AT1G35680	AT2G17220
AT1G42970	AT2G19190
AT1G42990	AT2G21100
AT1G43160	AT2G21110
AT1G43800	AT2G23770
AT1G44350	AT2G24370
AT1G45145	AT2G26330
AT1G47128	AT2G26380
AT1G48000	AT2G28670
AT1G49010	AT2G32660
AT1G49430	AT2G32680
AT1G49860	AT2G34315
AT1G49950	AT2G34930
AT1G50740	AT2G35620
AT1G51090	AT2G37710
AT1G51360	AT2G39430
AT1G51660	AT2G39460
AT1G52400	AT2G39660
AT1G52410	AT2G40270
AT1G52740	AT2G42800
AT1G52890	AT3G02130
AT1G53130	AT3G03770
AT1G53230	AT3G04210
AT1G53240	AT3G04220
AT1G53940	AT3G05360
AT1G54040	AT3G05370
AT1G54320	AT3G05650
AT1G55020	AT3G05660
AT1G55870	AT3G07040
AT1G56200	AT3G09010
AT1G56570	AT3G09830
AT1G56650	AT3G11010
AT1G57560	AT3G11080
AT1G58200	AT3G13380
AT1G59870	AT3G13650
AT1G60950	AT3G13660
AT1G61120	AT3G13662
AT1G61340	AT3G14460
AT1G61560	AT3G14470
AT1G61850	AT3G15700
AT1G61890	AT3G17410
AT1G63720	AT3G20200
AT1G63840	AT3G20590
AT1G64060	AT3G20610
AT1G64280	AT3G21630
AT1G64400	AT3G23010
AT1G64550	AT3G23110
AT1G64610	AT3G24020
AT1G64790	AT3G24240
AT1G65060	AT3G24550
AT1G65930	AT3G24900
AT1G66340	AT3G25010
AT1G66350	AT3G25020
AT1G66760	AT3G25510
AT1G67865	AT3G25520
AT1G68520	AT3G28040
AT1G68530	AT3G44400
AT1G69260	AT3G44480
AT1G69370	AT3G44630
AT1G69690	AT3G44670
AT1G70000	AT3G45410
AT1G70560	AT3G45860
AT1G70690	AT3G46530
AT1G70700	AT3G46710
AT1G71030	AT3G46730
AT1G71100	AT3G49670
AT1G71220	AT3G50950
AT1G71697	AT3G51550
AT1G72450	AT3G51560
AT1G72520	AT3G51570
AT1G73260	AT3G55230
AT1G73650	AT3G57700
AT1G73730	AT3G58090
AT1G73805	AT3G59420
AT1G74100	AT3G59700
AT1G74440	AT4G02410
AT1G74520	AT4G04220
AT1G74640	AT4G04490
AT1G74710	AT4G04500
AT1G74840	AT4G08450
AT1G74930	AT4G08850
AT1G74950	AT4G09360
AT1G74960	AT4G09420
AT1G75020	AT4G09430
AT1G75040	AT4G10390
AT1G75380	AT4G10780
AT1G75460	AT4G11170
AT1G76040	AT4G11180
AT1G76070	AT4G11190
AT1G76110	AT4G11210
AT1G76650	AT4G11890
AT1G76970	AT4G12010
AT1G77120	AT4G12020
AT1G77920	AT4G13580
AT1G78410	AT4G13810
AT1G78600	AT4G13820
AT1G79210	AT4G13920
AT1G79380	AT4G14370
AT1G80460	AT4G16095
AT1G80600	AT4G16860
AT1G80820	AT4G16880
AT1G80840	AT4G16890
AT2G01570	AT4G16900
AT2G01830	AT4G16920
AT2G02130	AT4G16930
AT2G02500	AT4G16940
AT2G02860	AT4G16950
AT2G02930	AT4G16960
AT2G03070	AT4G16990
AT2G03760	AT4G19050
AT2G04400	AT4G19060
AT2G04430	AT4G19470
AT2G04450	AT4G19500
AT2G05520	AT4G19510
AT2G06050	AT4G19520
AT2G11000	AT4G19530
AT2G13810	AT4G19920
AT2G14560	AT4G19925
AT2G14610	AT4G20270
AT2G15890	AT4G20790
AT2G16060	AT4G21390
AT2G16390	AT4G22130
AT2G16720	AT4G23130
AT2G17040	AT4G23150
AT2G17290	AT4G23190
AT2G17310	AT4G23210
AT2G17720	AT4G23220
AT2G17740	AT4G23270
AT2G17850	AT4G23280
AT2G18690	AT4G23300
AT2G18790	AT4G23320
AT2G18950	AT4G23440
AT2G19560	AT4G23510
AT2G19990	AT4G23690
AT2G20010	AT4G25160
AT2G20230	AT4G26090
AT2G20310	AT4G26540
AT2G20570	AT4G27190
AT2G20610	AT4G27220
AT2G20890	AT4G28350
AT2G21120	AT4G28490
AT2G21330	AT4G28650
AT2G22230	AT4G30520
AT2G22240	AT4G33300
AT2G22300	AT4G33430
AT2G22330	AT4G35600
AT2G22540	AT4G36140
AT2G23150	AT4G36150
AT2G23560	AT4G36180
AT2G23620	AT4G38700
AT2G23680	AT4G39270
AT2G23810	AT4G39400
AT2G24210	AT5G01540
AT2G24570	AT5G01890
AT2G24850	AT5G02290
AT2G25000	AT5G04720
AT2G25110	AT5G05400
AT2G25620	AT5G07180
AT2G25735	AT5G07280
AT2G26300	AT5G10520
AT2G26400	AT5G11250
AT2G26530	AT5G12000
AT2G26560	AT5G13160
AT2G27040	AT5G16000
AT2G27050	AT5G16590
AT2G27170	AT5G17680
AT2G27310	AT5G17880
AT2G27690	AT5G17890
AT2G28380	AT5G17970
AT2G28830	AT5G18350
AT2G28900	AT5G18360
AT2G29350	AT5G18370
AT2G29650	AT5G20480
AT2G30020	AT5G22690
AT2G30110	AT5G23400
AT2G30250	AT5G25440
AT2G30360	AT5G25910
AT2G30550	AT5G27060
AT2G30770	AT5G35380
AT2G30860	AT5G35450
AT2G30870	AT5G36930
AT2G31070	AT5G38210
AT2G31180	AT5G38280
AT2G31260	AT5G38340
AT2G31360	AT5G38350
AT2G31865	AT5G38850
AT2G31870	AT5G39020
AT2G32030	AT5G40060
AT2G33340	AT5G40090
AT2G33380	AT5G40100
AT2G33800	AT5G40170
AT2G34600	AT5G40910
AT2G34690	AT5G41260
AT2G34720	AT5G41540
AT2G34810	AT5G41550
AT2G34940	AT5G41740
AT2G35000	AT5G41750
AT2G35370	AT5G42500
AT2G35650	AT5G42510
AT2G35690	AT5G42655
AT2G35930	AT5G43470
AT2G35940	AT5G43730
AT2G35980	AT5G43740
AT2G36450	AT5G44510
AT2G36470	AT5G44870
AT2G36740	AT5G45050
AT2G36890	AT5G45060
AT2G37040	AT5G45200
AT2G37130	AT5G45210
AT2G37220	AT5G45230
AT2G37630	AT5G45240
AT2G37660	AT5G45250
AT2G37940	AT5G45260
AT2G38130	AT5G45440
AT2G38290	AT5G45490
AT2G38470	AT5G45510
AT2G38810	AT5G45800
AT2G38860	AT5G46260
AT2G38870	AT5G46270
AT2G39010	AT5G46330
AT2G39200	AT5G46450
AT2G39210	AT5G46470
AT2G39650	AT5G46490
AT2G39730	AT5G46500
AT2G39770	AT5G46510
AT2G39940	AT5G46520
AT2G40000	AT5G47070
AT2G40140	AT5G47250
AT2G40750	AT5G47260
AT2G41010	AT5G47280
AT2G41180	AT5G48380
AT2G41370	AT5G48620
AT2G41560	AT5G48770
AT2G41940	AT5G48780
AT2G42010	AT5G48940
AT2G42530	AT5G49040
AT2G42540	AT5G49140
AT2G43010	AT5G49660
AT2G43510	AT5G51630
AT2G43710	AT5G51770
AT2G43790	AT5G54590
AT2G44180	AT5G56040
AT2G44490	AT5G56220
AT2G44620	AT5G57670
AT2G44840	AT5G58120
AT2G44920	AT5G58940
AT2G44950	AT5G60300
AT2G45760	AT5G60900
AT2G45770	AT5G61560
AT2G46220	AT5G62230
AT2G46240	AT5G63020
AT2G46270	AT5G63930
AT2G46370	AT5G63940
AT2G46400	AT5G65700
AT2G46500	AT5G66630
AT2G46510	AT5G66890
AT2G46520	AT5G66900
AT2G46650	AT5G66910
AT2G46830
AT2G47000
AT2G47130
AT2G47190
AT2G47730
AT2G48070
AT3G01290
AT3G01420
AT3G01480
AT3G01500
AT3G01830
AT3G02000
AT3G02550
AT3G02840
AT3G02850
AT3G02885
AT3G03000
AT3G03300
AT3G03450
AT3G03760
AT3G04290
AT3G04570
AT3G04720
AT3G04790
AT3G05020
AT3G05120
AT3G05200
AT3G05420
AT3G05710
AT3G05800
AT3G05970
AT3G06490
AT3G06550
AT3G07370
AT3G07525
AT3G07720
AT3G08720
AT3G08980
AT3G09020
AT3G09260
AT3G09600
AT3G09840
AT3G09940
AT3G10040
AT3G10640
AT3G10800
AT3G10920
AT3G11170
AT3G11340
AT3G11480
AT3G11630
AT3G11650
AT3G11660
AT3G11820
AT3G11840
AT3G12250
AT3G12500
AT3G12780
AT3G12810
AT3G13100
AT3G13790
AT3G13950
AT3G14050
AT3G14110
AT3G14130
AT3G14150
AT3G14210
AT3G14415
AT3G14420
AT3G15020
AT3G15210
AT3G15356
AT3G15500
AT3G15850
AT3G15870
AT3G16350
AT3G16470
AT3G16530
AT3G16640
AT3G16720
AT3G16770
AT3G16785
AT3G17210
AT3G17700
AT3G18165
AT3G19580
AT3G19970
AT3G20410
AT3G20420
AT3G20600
AT3G20770
AT3G21220
AT3G22160
AT3G22400
AT3G22890
AT3G23050
AT3G23250
AT3G23400
AT3G23700
AT3G23780
AT3G24140
AT3G24500
AT3G24590
AT3G25070
AT3G25760
AT3G25770
AT3G25780
AT3G26090
AT3G26210
AT3G26450
AT3G26520
AT3G26650
AT3G26830
AT3G26932
AT3G27850
AT3G27890
AT3G28210
AT3G28460
AT3G28510
AT3G28740
AT3G28910
AT3G28930
AT3G28940
AT3G29320
AT3G30775
AT3G33520
AT3G43190
AT3G43250
AT3G43300
AT3G43920
AT3G44260
AT3G44880
AT3G45140
AT3G45260
AT3G45620
AT3G45640
AT3G46510
AT3G46620
AT3G47380
AT3G47460
AT3G47480
AT3G47600
AT3G48080
AT3G48090
AT3G48360
AT3G48520
AT3G48640
AT3G48890
AT3G48990
AT3G49110
AT3G49120
AT3G49350
AT3G49500
AT3G49530
AT3G49850
AT3G49860
AT3G49870
AT3G50260
AT3G50700
AT3G50760
AT3G50820
AT3G50930
AT3G50970
AT3G51130
AT3G51450
AT3G51920
AT3G52400
AT3G52430
AT3G52450
AT3G52960
AT3G53180
AT3G53260
AT3G54050
AT3G54560
AT3G54640
AT3G54920
AT3G55370
AT3G55730
AT3G55800
AT3G55980
AT3G56400
AT3G56710
AT3G57130
AT3G57240
AT3G57260
AT3G57330
AT3G57450
AT3G57460
AT3G57530
AT3G57550
AT3G59060
AT3G59080
AT3G59660
AT3G60190
AT3G60420
AT3G60690
AT3G60820
AT3G61190
AT3G61220
AT3G61710
AT3G62030
AT3G62770
AT3G62800
AT3G63010
AT3G63190
AT3G63380
AT3G63420
AT4G00020
AT4G00550
AT4G01010
AT4G01050
AT4G01060
AT4G01280
AT4G01370
AT4G01700
AT4G01900
AT4G02195
AT4G02380
AT4G02520
AT4G02530
AT4G02550
AT4G02640
AT4G03280
AT4G03450
AT4G03550
AT4G03560
AT4G03960
AT4G04700
AT4G04780
AT4G04920
AT4G05100
AT4G08170
AT4G08180
AT4G08230
AT4G08500
AT4G08770
AT4G08870
AT4G08900
AT4G09570
AT4G09650
AT4G10500
AT4G11030
AT4G11130
AT4G11140
AT4G11150
AT4G11260
AT4G11280
AT4G11330
AT4G11650
AT4G11850
AT4G12470
AT4G12480
AT4G12490
AT4G12720
AT4G13510
AT4G14110
AT4G14220
AT4G14365
AT4G14400
AT4G14430
AT4G14465
AT4G15430
AT4G15560
AT4G15760
AT4G15900
AT4G16260
AT4G16740
AT4G16760
AT4G17040
AT4G17490
AT4G17500
AT4G17560
AT4G17615
AT4G18010
AT4G18360
AT4G18780
AT4G18880
AT4G18950
AT4G19230
AT4G19660
AT4G19700
AT4G19810
AT4G20260
AT4G20380
AT4G20970
AT4G21440
AT4G21610
AT4G21980
AT4G22300
AT4G22890
AT4G22980
AT4G23100
AT4G23470
AT4G23570
AT4G23600
AT4G23670
AT4G23810
AT4G23850
AT4G24210
AT4G24230
AT4G24380
AT4G24460
AT4G24670
AT4G25030
AT4G25560
AT4G26070
AT4G26080
AT4G26740
AT4G26850
AT4G27410
AT4G27450
AT4G28400
AT4G29380
AT4G29810
AT4G30650
AT4G30950
AT4G31500
AT4G31550
AT4G31750
AT4G31780
AT4G31800
AT4G32260
AT4G32770
AT4G32980
AT4G33050
AT4G33070
AT4G33560
AT4G33680
AT4G33925
AT4G33940
AT4G33950
AT4G34000
AT4G34150
AT4G34390
AT4G34410
AT4G34460
AT4G34620
AT4G34710
AT4G34990
AT4G35450
AT4G35770
AT4G36290
AT4G36500
AT4G36550
AT4G36690
AT4G37000
AT4G37150
AT4G37460
AT4G37510
AT4G37560
AT4G37610
AT4G37640
AT4G37760
AT4G37870
AT4G37930
AT4G38130
AT4G38540
AT4G38550
AT4G38560
AT4G38620
AT4G38840
AT4G39030
AT4G39090
AT4G39640
AT4G39670
AT4G39830
AT4G39890
AT4G39940
AT4G39950
AT4G39980
AT5G01900
AT5G02490
AT5G02500
AT5G02840
AT5G03210
AT5G03280
AT5G03780
AT5G03940
AT5G04140
AT5G04250
AT5G04540
AT5G05140
AT5G05170
AT5G05190
AT5G05300
AT5G05600
AT5G05730
AT5G06290
AT5G06320
AT5G06720
AT5G06860
AT5G06870
AT5G06950
AT5G06960
AT5G07690
AT5G07700
AT5G08120
AT5G08280
AT5G08330
AT5G08790
AT5G09230
AT5G09290
AT5G09440
AT5G09650
AT5G09660
AT5G09860
AT5G10030
AT5G10040
AT5G10190
AT5G10300
AT5G10380
AT5G10450
AT5G10760
AT5G11270
AT5G11630
AT5G11920
AT5G12170
AT5G12870
AT5G13170
AT5G13190
AT5G13220
AT5G13330
AT5G13930
AT5G14180
AT5G14620
AT5G14740
AT5G14930
AT5G15090
AT5G15120
AT5G15310
AT5G15380
AT5G15920
AT5G17290
AT5G17300
AT5G17490
AT5G17760
AT5G17990
AT5G19280
AT5G19380
AT5G19510
AT5G20230
AT5G20320
AT5G20630
AT5G20830
AT5G20990
AT5G22000
AT5G22250
AT5G22330
AT5G22530
AT5G22570
AT5G23570
AT5G24210
AT5G24400
AT5G24530
AT5G24590
AT5G24770
AT5G24930
AT5G25110
AT5G25980
AT5G26000
AT5G26170
AT5G26920
AT5G27320
AT5G27420
AT5G27520
AT5G33340
AT5G35620
AT5G35735
AT5G36970
AT5G37055
AT5G37260
AT5G37480
AT5G37500
AT5G37680
AT5G38710
AT5G38900
AT5G38980
AT5G39580
AT5G39610
AT5G39890
AT5G40010
AT5G40440
AT5G40990
AT5G41070
AT5G41410
AT5G42050
AT5G42380
AT5G42650
AT5G42740
AT5G42810
AT5G42980
AT5G43580
AT5G43910
AT5G43940
AT5G44030
AT5G44070
AT5G44420
AT5G44580
AT5G45110
AT5G45710
AT5G45890
AT5G45900
AT5G46050
AT5G46180
AT5G46350
AT5G46420
AT5G47010
AT5G47120
AT5G47190
AT5G47220
AT5G47230
AT5G47390
AT5G47630
AT5G47910
AT5G48485
AT5G48590
AT5G48600
AT5G48810
AT5G49500
AT5G49520
AT5G50200
AT5G50250
AT5G50850
AT5G51190
AT5G51545
AT5G51640
AT5G51700
AT5G51820
AT5G52020
AT5G52100
AT5G52640
AT5G52660
AT5G52750
AT5G52760
AT5G52830
AT5G53120
AT5G53750
AT5G54170
AT5G54230
AT5G54490
AT5G54610
AT5G54770
AT5G54860
AT5G55120
AT5G55300
AT5G55310
AT5G55390
AT5G55450
AT5G55990
AT5G56030
AT5G56360
AT5G56760
AT5G56940
AT5G57060
AT5G57220
AT5G58220
AT5G58260
AT5G58670
AT5G59220
AT5G59420
AT5G59430
AT5G59550
AT5G59780
AT5G59820
AT5G59890
AT5G60410
AT5G60600
AT5G60890
AT5G60950
AT5G60970
AT5G61010
AT5G61210
AT5G61410
AT5G61420
AT5G61600
AT5G61890
AT5G61900
AT5G62210
AT5G62410
AT5G62470
AT5G62790
AT5G63780
AT5G63840
AT5G63970
AT5G63980
AT5G64120
AT5G64440
AT5G64660
AT5G64750
AT5G64810
AT5G64890
AT5G64905
AT5G64930
AT5G65210
AT5G66190
AT5G66570
AT5G66970
AT5G67300
AT5G67330
AT5G67340
AT5G67480
AT5G67580
AT1G07390
AT1G07730
AT1G08590
AT1G09970
AT1G10920
AT1G11350
AT1G12210
AT1G12220
AT1G12280
AT1G12290
AT1G12460
AT1G13780
AT1G15890
AT1G16130
AT1G16670
AT1G16760
AT1G17230
AT1G17540
AT1G17600
AT1G17610
AT1G17615
AT1G17750
AT1G21250
AT1G21590
AT1G22900
AT1G25390
AT1G27170
AT1G27180
AT1G28440
AT1G31420
AT1G31540
AT1G33560
AT1G33590
AT1G34420
AT1G35710
AT1G45616
AT1G47890
AT1G50180
AT1G51480
AT1G51490
AT1G51800
AT1G51890
AT1G52310
AT1G52660
AT1G52900
AT1G53350
AT1G54470
AT1G55210
AT1G56510
AT1G56520
AT1G56540
AT1G57630
AT1G57650
AT1G58170
AT1G58390
AT1G58400
AT1G58410
AT1G58602
AT1G58807
AT1G58848
AT1G59124
AT1G59218
AT1G59620
AT1G59780
AT1G61100
AT1G61105
AT1G61180
AT1G61190
AT1G61300
AT1G61310
AT1G62630
AT1G62950
AT1G63350
AT1G63360
AT1G63730
AT1G63740
AT1G63750
AT1G63860
AT1G63870
AT1G63880
AT1G64070
AT1G64160
AT1G65850
AT1G65870
AT1G66090
AT1G66880
AT1G67720
AT1G69270
AT1G69550
AT1G70520
AT1G70530
AT1G71390
AT1G71400
AT1G71830
AT1G72180
AT1G72840
AT1G72850
AT1G72860
AT1G72870
AT1G72890
AT1G72900
AT1G72910
AT1G72920
AT1G72940
AT1G72950
AT1G74360
AT1G76360
AT1G77280
AT1G79670
AT1G79680
AT1G80080
AT2G01820
AT2G01950
AT2G05940
AT2G07020
AT2G11520
AT2G13790
AT2G14080
AT2G15080
AT2G16250
AT2G16870
AT2G17050
AT2G17055
AT2G17060
AT2G17220
AT2G19190
AT2G21100
AT2G21110
AT2G23770
AT2G24370
AT2G26330
AT2G26380
AT2G28670
AT2G32660
AT2G32680
AT2G34315
AT2G34930
AT2G35620
AT2G37710
AT2G39430
AT2G39460
AT2G39660
AT2G40270
AT2G42800
AT3G02130
AT3G03770
AT3G04210
AT3G04220
AT3G05360
AT3G05370
AT3G05650
AT3G05660
AT3G07040
AT3G09010
AT3G09830
AT3G11010
AT3G11080
AT3G13380
AT3G13650
AT3G13660
AT3G13662
AT3G14460
AT3G14470
AT3G15700
AT3G17410
AT3G20200
AT3G20590
AT3G20610
AT3G21630
AT3G23010
AT3G23110
AT3G24020
AT3G24240
AT3G24550
AT3G24900
AT3G25010
AT3G25020
AT3G25510
AT3G25520
AT3G28040
AT3G44400
AT3G44480
AT3G44630
AT3G44670
AT3G45410
AT3G45860
AT3G46530
AT3G46710
AT3G46730
AT3G49670
AT3G50950
AT3G51550
AT3G51560
AT3G51570
AT3G55230
AT3G57700
AT3G58090
AT3G59420
AT3G59700
AT4G02410
AT4G04220
AT4G04490
AT4G04500
AT4G08450
AT4G08850
AT4G09360
AT4G09420
AT4G09430
AT4G10390
AT4G10780
AT4G11170
AT4G11180
AT4G11190
AT4G11210
AT4G11890
AT4G12010
AT4G12020
AT4G13580
AT4G13810
AT4G13820
AT4G13920
AT4G14370
AT4G16095
AT4G16860
AT4G16880
AT4G16890
AT4G16900
AT4G16920
AT4G16930
AT4G16940
AT4G16950
AT4G16960
AT4G16990
AT4G19050
AT4G19060
AT4G19470
AT4G19500
AT4G19510
AT4G19520
AT4G19530
AT4G19920
AT4G19925
AT4G20270
AT4G20790
AT4G21390
AT4G22130
AT4G23130
AT4G23150
AT4G23190
AT4G23210
AT4G23220
AT4G23270
AT4G23280
AT4G23300
AT4G23320
AT4G23440
AT4G23510
AT4G23690
AT4G25160
AT4G26090
AT4G26540
AT4G27190
AT4G27220
AT4G28350
AT4G28490
AT4G28650
AT4G30520
AT4G33300
AT4G33430
AT4G35600
AT4G36140
AT4G36150
AT4G36180
AT4G38700
AT4G39270
AT4G39400
AT5G01540
AT5G01890
AT5G02290
AT5G04720
AT5G05400
AT5G07180
AT5G07280
AT5G10520
AT5G11250
AT5G12000
AT5G13160
AT5G16000
AT5G16590
AT5G17680
AT5G17880
AT5G17890
AT5G17970
AT5G18350
AT5G18360
AT5G18370
AT5G20480
AT5G22690
AT5G23400
AT5G25440
AT5G25910
AT5G27060
AT5G35380
AT5G35450
AT5G36930
AT5G38210
AT5G38280
AT5G38340
AT5G38350
AT5G38850
AT5G39020
AT5G40060
AT5G40090
AT5G40100
AT5G40170
AT5G40910
AT5G41260
AT5G41540
AT5G41550
AT5G41740
AT5G41750
AT5G42500
AT5G42510
AT5G42655
AT5G43470
AT5G43730
AT5G43740
AT5G44510
AT5G44870
AT5G45050
AT5G45060
AT5G45200
AT5G45210
AT5G45230
AT5G45240
AT5G45250
AT5G45260
AT5G45440
AT5G45490
AT5G45510
AT5G45800
AT5G46260
AT5G46270
AT5G46330
AT5G46450
AT5G46470
AT5G46490
AT5G46500
AT5G46510
AT5G46520
AT5G47070
AT5G47250
AT5G47260
AT5G47280
AT5G48380
AT5G48620
AT5G48770
AT5G48780
AT5G48940
AT5G49040
AT5G49140
AT5G49660
AT5G51630
AT5G51770
AT5G54590
AT5G56040
AT5G56220
AT5G57670
AT5G58120
AT5G58940
AT5G60300
AT5G60900
AT5G61560
AT5G62230
AT5G63020
AT5G63930
AT5G63940
AT5G65700
AT5G66630
AT5G66890
AT5G66900
AT5G66910
