# Supplementary material for: Convergent Epigenetic Mechanisms Avoid Constitutive Expression of Immune Receptor Gene Subsets
Source: Front Plant Sci. 2021 Sep 7;12:703667. doi: 10.3389/fpls.2021.703667 (PMC8452986; doi:10.3389/fpls.2021.703667)
Supplement: Supplementary Table 5 — Defense genes and PRR/NLR genes up-regulated in met1, ddm1, cmt3, suvh4/5/6, and mom1 mutants. [file Table_5.XLSX]

## Sheet: UpReg_DefGenes
Table S5. Defense genes and PRR/NLR genes up-regulated in met1, ddm1, cmt3, suvh4/5/6 and mom1 mutants
	Low defense activation
	Moderate defense activation
	High defense activation
met1*1	met1*4	met1*7	met1**4	met1*8		ddm1*1	ddm1*8	ddm1*3	ddm1*6		cm3*1	cm3*2	ddc*2	cm3*6		suvh4/5/6*1	suvh4/5/6*8	suvh4/5/6*2	suvh4/5/6*5		mom1*9	mom1*10	mom1*1	mom1*3
AT2G14610	AT4G09360	AT5G52750	AT4G09360	AT2G14610		AT1G60950	AT3G49110	AT2G29650	AT3G04720		-	AT2G42530	AT2G39200	AT5G67480		AT5G47280	AT2G14610	AT2G42530	AT2G14610		-	-	AT3G09600	AT2G29650
AT1G33960	AT1G01060	AT3G57450	AT3G03450	AT3G57240		AT4G34410	AT4G09360	AT1G78600	AT5G67480			AT1G02205	AT4G16260	AT2G28900		AT1G74930	AT5G47280	AT1G06160	AT2G24850				AT1G61120	AT1G78600
AT2G04450	AT2G30770	AT4G12720	AT5G39580	AT2G43510		AT4G09360	AT1G06160	AT2G31360	AT2G05520			AT2G42540	AT5G46050	AT4G30650		AT5G47260	AT3G49110	AT4G35770	AT1G15520				AT2G29350	AT1G71030
AT3G47480	AT1G15520	AT4G14365	AT4G23810	AT3G49110		AT2G30020	AT2G43510	AT2G46830	AT1G02920			AT1G20440	AT2G43510	AT5G35735		AT4G26850	AT4G33070	AT5G39610	AT4G31800					AT4G19810
AT2G29350	AT5G18360	AT5G64120	AT2G30770	AT2G29350		AT2G20570	AT3G14210	AT2G43010	AT1G25275			AT5G39610	AT1G03850	AT5G06320		AT2G30020	AT5G47260	AT2G15890	AT1G75040					AT2G46830
AT5G17760	AT3G26830	AT4G23220	AT5G01900	AT4G02380		AT1G65870	AT4G33070	AT1G71030	AT2G28900			AT2G28900	AT5G02490	AT5G37260		AT1G65870	AT5G44420	AT4G39090	AT2G29350					AT4G38540
AT5G10760	AT4G39030	AT2G38470	AT1G15310	AT3G04720		AT1G08830	AT3G12500	AT1G51090	AT4G31800			AT2G15890	AT4G12490	AT2G42530		AT4G11280	AT4G02380	AT5G47280	AT2G30770					AT3G45260
AT2G43510	AT2G03760	AT1G75040	AT1G02920	AT2G46400			AT1G76650	AT4G19810	AT5G67300			AT5G46330	AT3G28510	AT3G57530		AT4G34410	AT3G43190	AT5G47260	AT1G33960					AT2G43010
AT1G75040	AT1G02920	AT5G52760	AT5G46050	AT2G17740			AT1G25275	AT3G50970	AT3G56400			AT4G30650	AT2G29350	AT3G56400			AT2G29350	AT5G63780	AT1G73805					AT2G47000
AT3G13950	AT3G57240	AT1G80820	AT3G25510	AT1G74440			AT3G04210	AT5G25110	AT1G02930			AT3G05660	AT1G33960	AT3G49530			AT1G25275	AT1G11260	AT5G20230					AT5G37500
AT5G10380	AT4G15560	AT4G19520	AT1G19250	AT5G44420			AT1G61120	AT4G38540	AT5G35735			AT4G12470	AT2G19190	AT1G25275			AT3G04210	AT5G09440	AT1G29690					AT3G50970
AT4G23210	AT1G19250	AT4G31800	AT3G57240	AT3G26830			AT3G43190	AT4G12480	AT2G42530			AT2G36470	AT5G61890	AT2G23810			AT2G14560	AT2G21100	AT3G48640					AT1G01720
AT4G12480	AT4G11170	AT4G17490	AT2G24850	AT1G25275			AT5G47280	AT4G08770	AT2G29350			AT1G06080	AT2G13810	AT3G55980			AT1G61120	AT3G16770	AT3G26830					AT1G20620
AT5G26170	AT1G74710	AT4G23210	AT3G63380	AT1G73805			AT1G77120	AT5G59780	AT4G30650			AT2G19190	AT4G23210	AT5G61600			AT2G17740	AT1G20440	AT2G42540					AT4G20260
AT3G57260	AT1G08050	AT4G36500	AT1G51800	AT2G24850			AT5G44420	AT1G22070	AT3G16530			AT3G45860	AT1G51890	AT5G42050			AT2G16060	AT2G42540	AT1G61120					AT5G38710
AT4G23150	AT2G45760	AT1G28370	AT4G39030	AT4G31800			AT3G26830	AT1G20620	AT1G08930			AT2G40750	AT5G39610	AT4G31800			AT3G16530	AT2G28900	AT2G13810					AT2G31360
AT1G08050	AT5G43910	AT4G33050	AT1G02930	AT2G23680			AT2G14610	AT4G12470	AT2G30870				AT3G13950	AT2G05520			AT1G77120	AT4G27450	AT5G67480					AT3G50700
AT2G19190	AT3G07370	AT2G46400	AT5G22530	AT2G14560			AT1G56650	AT1G15310	AT2G14560				AT2G14610	AT1G50740			AT2G43510	AT4G12470	AT1G21910					AT5G59780
AT4G12490	AT2G24850	AT1G76360	AT4G37150	AT1G02930			AT2G29350	AT4G26540	AT4G39090				AT4G12480	AT2G30870			AT3G02885	AT1G02205	AT5G10760					AT5G09440
AT1G74360	AT3G63380	AT4G09360	AT1G03850	AT3G14210			AT3G04720	AT3G50700	AT3G57240				AT5G38900	AT1G63860			AT3G04720	AT4G20260	AT1G78410					AT4G37870
AT5G38710	AT3G62030	AT1G19020	AT4G02380	AT5G22570			AT4G36500	AT3G05660	AT2G15890				AT1G52890	AT5G13930			AT5G22570	AT4G02520	AT1G74710					AT4G16860
AT2G30770	AT5G02490	AT2G43510	AT4G38560	AT5G20230			AT5G20230	AT4G16740	AT5G61600				AT5G13330	AT5G67300			AT1G49860	AT2G37130	AT3G57260					AT1G51090
AT3G57240	AT1G17615	AT5G54490	AT5G40990	AT3G15356			AT2G17740	AT1G77920	AT3G01290				AT3G47480	AT3G57450			AT2G26400	AT2G02930	AT1G72520					AT3G28740
AT1G52890	AT2G46830	AT3G04210	AT4G11170	AT3G61190			AT5G47260	AT1G70560	AT5G06320				AT4G26080	AT3G44260			AT5G01900	AT5G46330	AT3G50260					AT4G16880
AT2G24850	AT1G02930	AT3G14210	AT5G22570	AT3G56400			AT3G11480	AT1G77280	AT4G20260				AT1G73260	AT1G08930			AT3G14210	AT2G38870	AT5G42380					AT4G12480
AT2G25000	AT5G17300	AT5G08330	AT3G11340	AT1G02920			AT3G09020	AT4G16880	AT3G04210				AT1G02920	AT2G39650			AT1G73805		AT3G59080					AT4G08770
AT4G04490	AT3G03450	AT3G57260	AT2G29350	AT3G13950			AT3G25760	AT4G20260	AT1G63860				AT1G10340	AT3G16720			AT1G06160		AT5G22570					AT2G03760
AT1G28480	AT5G05730	AT3G47480	AT5G38900	AT3G16530			AT3G02550	AT4G16260	AT4G02520				AT5G59220	AT1G63750			AT3G11480		AT3G57460					AT2G26560
AT3G26830	AT4G38840	AT2G18690	AT1G74710	AT3G11340			AT1G09090	AT5G47280	AT2G43510				AT2G21100	AT2G26530			AT3G02550		AT5G52760					AT4G12470
AT2G17740	AT3G07720	AT3G44260	AT5G43910	AT3G47480				AT4G30650	AT1G59870				AT5G09290	AT4G19520			AT2G24850		AT5G10380					AT1G55020
AT1G15520	AT2G34940	AT5G02290	AT5G10380	AT5G26170				AT4G18360	AT3G28940				AT2G38870	AT3G15210			AT1G76650		AT1G13470					AT1G70530
AT3G52430	AT3G13790	AT3G52400	AT1G06620	AT1G10340				AT1G52890	AT3G26830				AT4G10500	AT4G36500					AT1G30040					AT4G16740
AT3G13790	AT4G01370	AT3G25780	AT2G19190	AT4G14365				AT5G47260	AT4G02380				AT5G22570	AT3G59080					AT5G05190					AT5G49660
AT4G11890	AT5G41740	AT1G74440	AT1G08050	AT5G25440				AT3G59060	AT3G63380				AT5G64810	AT3G11820					AT2G23680					AT1G20440
AT1G34420	AT5G27060	AT2G41010	AT3G14210	AT1G78410				AT4G09360	AT1G45145				AT1G45145	AT1G27730					AT1G18570					AT1G10170
AT3G05360	AT5G22530	AT5G59780	AT1G15520	AT2G26400				AT4G18780	AT5G24210				AT2G17740	AT5G48380					AT4G23810					AT4G15760
AT2G38870	AT5G26170	AT1G43160	AT5G41740	AT2G30770				AT1G20440	AT4G17500				AT3G01420	AT4G17490					AT2G34600					AT5G06720
AT2G32660	AT3G25510	AT2G23810	AT5G09290	AT5G38900				AT2G46240	AT3G14210				AT3G48360	AT1G61890					AT3G52400					AT1G76070
AT4G23280	AT4G23570	AT5G13190	AT1G33960	AT3G28930				AT2G42530	AT4G14365				AT4G05100	AT1G66090					AT1G72450					AT3G63380
AT4G12470	AT5G40990	AT2G21100	AT4G11890	AT5G52760				AT1G67865	AT4G17490				AT5G44420	AT1G72910					AT4G27410					AT4G04490
AT5G46050	AT3G52430	AT1G56540	AT2G39210	AT5G52750				AT5G03210	AT3G57260				AT5G46350	AT4G34150					AT4G03450					AT3G24140
AT1G10340	AT2G20010	AT2G23680	AT3G47380	AT1G33960				AT1G13470	AT5G27420				AT4G23150	AT5G24590					AT1G02930					AT1G02860
AT5G39580	AT4G11890	AT1G21910	AT5G25910	AT1G21910				AT1G51800	AT1G22070				AT3G25510	AT3G08720					AT5G64810					AT1G75380
AT1G74710	AT3G13100	AT3G57460	AT1G55210	AT4G01700				AT3G49110	AT1G18570				AT1G06160	AT2G38470					AT5G52750					AT1G77120
AT5G67340	AT2G29350	AT5G10760	AT4G13820	AT3G04210				AT5G49500	AT2G38290				AT3G59700	AT5G27420					AT2G46400					AT2G46240
AT2G39210	AT4G23300	AT1G73805	AT5G05600	AT2G40750				AT4G12490	AT3G57450				AT4G11890	AT5G08790					AT2G18690					AT5G52830
AT5G43910	AT3G57460	AT5G13330	AT4G01700	AT3G28510				AT2G37130	AT1G20620				AT5G54610	AT3G25770					AT2G32030					AT1G22640
AT3G22160	AT4G01700	AT3G55980	AT3G13790	AT4G11650				AT3G05650	AT3G08720				AT5G58940	AT5G20630					AT1G07000					AT1G15310
AT4G37150	AT3G05650	AT2G20570	AT3G13950	AT1G08930				AT1G02930	AT4G36500				AT1G19250	AT3G48360					AT2G35980					AT3G63010
AT5G24530	AT1G30900	AT4G01700	AT3G48520	AT2G17040				AT3G63380	AT5G08790				AT1G22900	AT3G45140					AT1G28370					AT3G59060
AT5G46350	AT5G66890	AT3G45640	AT4G39830	AT5G67300				AT2G20570	AT5G10760				AT4G27410	AT1G76650					AT5G59220					AT1G77280
AT5G25910	AT3G09600	AT4G39830	AT3G63010	AT3G54640				AT3G25020	AT5G47220				AT1G47890	AT4G12720					AT1G02920					AT3G05660
AT3G25010	AT3G48090	AT4G23810	AT1G51890	AT1G21250				AT5G10520	AT3G05200				AT3G44630	AT3G05200					AT3G11840					AT3G02885
AT4G05100	AT1G78410	AT4G34000	AT1G75040	AT2G30870				AT1G08810	AT5G57220				AT5G09440	AT4G39090					AT3G11340					AT1G79680
AT2G38860	AT4G02520	AT3G51920	AT5G20230	AT1G06160				AT5G46330	AT3G44260				AT5G49520	AT3G09830					AT5G24530					AT1G08810
AT5G22570	AT5G64810	AT2G14560	AT3G01420	AT5G64810				AT3G55230	AT2G40750				AT3G11340	AT3G04210					AT5G40010					AT5G10520
	AT3G14470	AT1G48000	AT3G23250	AT5G64120				AT2G19190	AT4G08230				AT1G64610	AT1G20510					AT5G57220					AT3G49110
	AT3G15850	AT4G34150	AT3G26830	AT3G48640				AT5G57670	AT2G31360				AT2G18690	AT3G28940					AT3G50930					AT4G16260
	AT3G11340	AT5G44580	AT5G45440	AT2G25000				AT5G23400	AT1G21910				AT3G09010	AT3G45640					AT1G01560					AT1G52890
	AT2G47130	AT1G31540	AT3G49110	AT4G39670				AT2G26560	AT4G33050				AT4G04500	AT1G20440					AT5G38900					AT1G51800
	AT2G04450	AT2G17040	AT2G18690	AT1G51890				AT3G26830	AT1G63750				AT1G02930	AT2G15890					AT2G43510					AT2G44490
	AT5G38900	AT3G04220	AT4G23210	AT3G09020				AT1G12290	AT5G45490				AT3G13380	AT1G25400					AT3G47480					AT2G42530
	AT3G01290	AT5G35735	AT1G28480	AT1G49860				AT2G16720	AT3G15356				AT1G72900	AT1G09970					AT5G06320					AT5G25110
	AT4G22300	AT1G76650	AT5G02490	AT4G16260				AT1G06180	AT1G25400				AT5G14180	AT1G28370					AT2G23810					AT4G25030
	AT1G47890	AT3G59080	AT5G26170	AT1G01560				AT5G38710	AT3G59080				AT1G74360	AT5G59550					AT1G17380					AT4G18360
	AT4G13820	AT5G41740	AT2G43510	AT2G25735				AT3G28510	AT3G55980				AT5G50200	AT1G02930					AT1G18710					AT4G12490
	AT1G17600	AT1G18710	AT1G47890	AT5G24210				AT2G42540	AT3G52400				AT3G48990	AT1G59870					AT3G28510					AT1G06180
	AT4G23210	AT5G39580	AT5G64810	AT4G11890				AT5G06720	AT3G16720				AT2G47190	AT1G51090					AT3G01830					AT2G19190
	AT3G48080	AT4G16880	AT1G76040	AT3G28940				AT2G36890	AT3G09830				AT3G04720	AT4G14400					AT1G19020					AT1G76650
	AT4G26070	AT1G35710	AT1G06180	AT5G54610				AT3G12500	AT2G23680				AT4G21440	AT5G47220					AT2G38470					AT1G12290
	AT4G15430	AT3G59060	AT3G47480	AT3G26210				AT2G39430	AT3G56710				AT1G80820	AT1G72940					AT5G67300					AT4G33070
	AT3G09010	AT1G13470	AT1G66880	AT5G06320					AT1G21250				AT3G63380	AT1G29690					AT3G57240					AT4G30650
	AT1G52900	AT3G28210	AT4G12720	AT5G01900					AT3G11820				AT4G04490	AT5G59820					AT3G57530					AT2G15890
	AT5G61010	AT3G23110	AT4G12490	AT4G04490					AT5G08330				AT3G14050	AT1G19180					AT1G15010					AT5G61890
	AT1G79680	AT3G05660	AT5G36970	AT4G23210					AT1G20440				AT3G02885	AT3G52400					AT1G80840					AT5G39610
	AT1G71390	AT5G67300	AT5G24530	AT4G33050					AT1G73805				AT5G01900	AT5G22250					AT5G11920					AT5G48940
	AT1G57560	AT4G38560	AT3G59080	AT1G51660					AT2G26530				AT5G64120	AT4G02380					AT4G25560					AT2G47190
	AT4G29810	AT4G17500	AT3G13100	AT3G11820					AT3G15500				AT1G08050	AT4G23810					AT1G10340					AT1G35515
	AT1G75040	AT2G32680	AT5G64890	AT1G13470					AT1G13470				AT3G56400	AT5G04720					AT5G39580					AT5G07700
	AT3G25070	AT4G14400	AT5G11920	AT1G72900					AT1G27730				AT5G08790	AT4G18880					AT2G41010
	AT4G18780	AT5G24530	AT1G10340	AT1G73260					AT1G72910				AT1G57630	AT2G17040					AT5G27420
	AT5G50200	AT4G23150	AT2G45760	AT1G57630					AT4G23270				AT2G30770	AT4G14365					AT4G33050
	AT2G04430	AT4G20970	AT1G73260	AT5G11920					AT5G48380				AT4G38560	AT1G19020					AT3G19580
	AT2G32680	AT4G11890	AT3G57260	AT1G33560					AT2G25735				AT2G17060	AT5G41740					AT2G40750
	AT1G13470	AT3G23250	AT3G50930	AT4G24380					AT5G42050				AT2G40750	AT5G47070					AT2G17040
	AT2G39210	AT5G06320	AT3G48090	AT4G23810					AT4G19520				AT1G63720	AT5G47910					AT3G15500
	AT3G45620	AT1G02920	AT2G14610	AT1G47890					AT2G23810				AT1G33560	AT4G31550					AT4G39830
	AT3G11080	AT3G50930	AT1G30900	AT3G57260					AT1G76650				AT4G12470	AT1G72920					AT5G47910
	AT3G47480	AT3G48520	AT5G64905	AT5G43910					AT1G50740				AT5G26920	AT4G11280					AT3G11480
	AT5G24530	AT4G10500	AT3G25780	AT3G63380					AT3G54920				AT1G61120	AT3G56710					AT2G39210
	AT5G22570	AT1G22900	AT3G11080	AT5G08790					AT1G19020				AT5G52640	AT3G50950					AT4G39670
	AT5G62230	AT5G47220	AT1G27730	AT1G28370					AT2G38470				AT2G37630	AT3G01290					AT4G14365
	AT3G21630	AT1G72940	AT1G52400	AT5G02490					AT4G33300				AT1G15520	AT1G32920					AT2G47130
	AT4G04490	AT1G71390	AT2G04430	AT2G23810					AT3G57530				AT2G46400	AT1G73805					AT5G59820
	AT3G23110	AT1G63860	AT5G43580	AT2G39660					AT1G07000				AT4G14370	AT2G40140					AT1G52890
	AT1G51890	AT1G32920	AT2G46400	AT3G28210					AT5G20230				AT1G28480	AT1G17745					AT4G15760
	AT1G34420	AT3G56400	AT2G32680	AT4G11170					AT2G30860				AT4G18880	AT1G30040					AT3G61190
	AT3G04220	AT5G24210	AT2G27690	AT3G50930					AT3G49120				AT2G47000	AT2G06050					AT1G28480
	AT1G33960	AT3G52430	AT3G25010	AT3G11010					AT5G52750				AT3G05360	AT2G25735					AT3G01420
	AT4G23280	AT1G01560	AT5G41550	AT5G46180					AT5G26920				AT5G10760	AT4G33050					AT5G05300
	AT1G13750	AT1G56510	AT5G17760	AT1G05010					AT2G44490				AT5G53120	AT5G42650					AT4G34150
	AT1G64400	AT4G14370	AT5G27060	AT1G03850					AT3G57330				AT2G37130	AT1G23710					AT3G20600
	AT3G13380	AT5G41750	AT5G49520	AT5G49520					AT1G66090				AT3G57260	AT2G30020					AT5G01900
	AT4G20970	AT4G13820	AT1G72920	AT3G49120					AT1G17745				AT5G11920	AT4G18010
	AT2G16870	AT4G23300	AT2G04450	AT1G19250					AT3G28510				AT3G15500	AT2G44840
	AT3G11010	AT4G04500	AT3G02840	AT5G17760					AT5G02290				AT2G35980	AT3G19580
	AT4G38560	AT1G69260	AT3G24900	AT5G46050					AT3G45640				AT2G26400	AT1G74440
	AT4G26540	AT1G50740	AT1G08450	AT2G18690					AT3G52430				AT3G47380	AT5G38980
	AT1G02450	AT2G22540	AT1G24150	AT3G09010					AT5G14930				AT5G27060	AT4G23190
	AT4G04500	AT1G51800	AT3G22160	AT2G27690					AT4G25030				AT1G63840	AT1G18570
	AT5G25980	AT3G01830	AT5G53120	AT3G27890					AT4G23810				AT3G25020	AT5G57220
	AT1G76970	AT3G45860	AT1G45145	AT5G47220					AT1G74440				AT2G45760	AT1G56510
	AT4G23150	AT3G26830	AT5G47220	AT3G22160					AT3G49530					AT1G72520
	AT1G58390	AT1G16130	AT1G08830	AT1G51800					AT4G12720					AT5G26920
	AT4G21980	AT2G31865	AT3G09940	AT4G12480					AT2G26560					AT5G52750
	AT3G24900	AT1G50180	AT1G17610	AT4G39030					AT2G17040					AT2G38290
		AT1G78410	AT1G78410	AT2G30250					AT2G24850					AT5G13190
		AT1G25400	AT2G26400	AT2G39210					AT3G45860					AT1G17380
		AT1G70000	AT5G52760	AT5G41740					AT4G12470					AT4G33300
		AT5G64810	AT2G35980	AT4G08770					AT1G32920					AT5G58120
		AT3G48640	AT4G23150	AT5G27060					AT1G09970					AT1G68520
			AT4G39670	AT3G59080					AT1G11310					AT3G57330
			AT5G58940	AT1G75040					AT5G05600					AT4G17500
			AT1G43160	AT3G52400					AT5G52760					AT4G19530
			AT3G61190	AT4G18010					AT1G67865					AT3G16530
			AT2G38810	AT2G31865					AT1G68520					AT5G02290
			AT4G31800	AT5G47120					AT2G30250					AT1G33600
			AT3G48360	AT3G01290					AT2G27310					AT5G44070
			AT1G57560	AT4G23570					AT1G51090					AT1G56540
			AT4G23190	AT4G02520					AT5G41740					AT5G20230
			AT3G55230	AT3G23250					AT2G37940					AT2G37940
			AT1G71390	AT2G39650					AT1G06160					AT1G28380
			AT5G40010	AT4G03450					AT4G19810					AT5G24210
			AT3G28510	AT5G45490					AT1G20510					AT1G11310
			AT5G44420	AT1G07000					AT3G16770					AT2G40750
			AT2G17060	AT1G79680					AT1G01820					AT5G17760
			AT5G26920	AT1G30135					AT1G35710					AT1G16130
			AT5G64120	AT3G48080					AT4G23130					AT5G47230
			AT3G11010	AT2G45760					AT2G18690					AT1G07000
			AT3G04720	AT2G13790					AT3G09020					AT2G47730
			AT4G23280	AT5G09290					AT4G11890					AT5G05190
			AT3G48640	AT4G23130					AT5G22250					AT5G54490
			AT4G04490	AT1G72910					AT2G30770					AT4G28400
			AT5G54860	AT2G38870					AT3G28930					AT5G62470
			AT1G80840	AT1G32920					AT3G05970					AT2G39660
			AT2G41010	AT1G72920					AT4G11850					AT2G46510
				AT2G38290					AT1G78410					AT2G32030
				AT5G22250					AT4G03960					AT4G26070
				AT5G24530					AT1G56540					AT1G33590
				AT1G71400					AT3G11840					AT4G23600
				AT3G09830					AT3G48360					AT4G23270
				AT1G02450					AT2G30550					AT3G30775
				AT4G14110					AT1G11260					AT1G54040
				AT2G13810					AT4G16260					AT4G27410
				AT2G38810					AT5G25440					AT2G23680
				AT1G43160					AT5G59820					AT4G09570
				AT4G18360					AT1G79680					AT3G04720
				AT1G08050					AT5G38900					AT2G13790
				AT1G66090					AT4G24230					AT1G17420
				AT5G41750					AT3G30775					AT2G41010
				AT4G12720					AT2G37710					AT5G64660
				AT3G05360					AT3G50260					AT4G15760
				AT5G54860					AT2G38860					AT1G42990
				AT2G17720					AT1G61100					AT5G14930
				AT3G25780					AT4G14400					AT5G22690
				AT2G18950					AT2G39210					AT1G33560
				AT1G76650					AT3G15210					AT4G33940
				AT5G53750					AT1G03850					AT1G75020
				AT5G26920					AT5G45110					AT1G56520
				AT5G54170					AT4G18880					AT2G42540
				AT1G48000					AT2G23770					AT3G61190
				AT3G01830					AT5G47910					AT5G52760
				AT4G23150					AT5G54490					AT1G72900
				AT3G25510					AT1G08450					AT4G08500
				AT4G38560					AT5G04720					AT1G78410
				AT4G12470					AT5G59550					AT4G17615
				AT3G57450					AT1G19180					AT1G76360
				AT5G25910					AT1G28370					AT2G02860
				AT3G46710					AT1G15520					AT3G55230
				AT5G60950					AT5G46330					AT1G11350
				AT2G04450					AT4G31550					AT5G39580
				AT2G04430					AT5G44070					AT1G80840
				AT3G11840					AT3G50950					AT3G25780
				AT5G05300					AT5G13190					AT5G45110
				AT5G13330					AT2G32030					AT5G03210
				AT2G47190					AT1G13750					AT2G46400
				AT3G43250					AT1G28480					AT1G15010
				AT5G10380					AT1G29690					AT1G19570
				AT3G44260					AT4G34150					AT4G23220
				AT3G11080					AT2G31865					AT1G59620
				AT5G40990					AT5G39020					AT1G31540
				AT1G30900					AT1G72940					AT5G59220
				AT1G13750					AT1G72920					AT5G25440
				AT4G23220					AT3G14050					AT3G48520
				AT4G09420					AT5G22570					AT1G74930
				AT5G46350					AT1G11350					AT4G02410
				AT1G80840					AT4G26070					AT1G51660
				AT5G56030					AT1G51890					AT4G24380
				AT4G23280					AT1G01560					AT5G42380
				AT4G14400					AT1G76360					AT4G34390
				AT3G57460					AT3G61190					AT1G66350
				AT4G19810					AT1G10340					AT4G35600
				AT4G23320					AT4G23150					AT1G12200
				AT4G12490					AT1G33590					AT2G44490
				AT4G37150					AT1G72520					AT1G21250
				AT4G39890					AT5G22690					AT3G05120
				AT4G26070					AT1G31540					AT5G54770
				AT1G28480					AT5G01900					AT5G11250
				AT3G09940					AT1G78600					AT1G01560
				AT5G64905					AT1G42990					AT2G23770
				AT4G04700					AT4G33940					AT1G52400
				AT3G08980					AT2G35980					AT1G02360
				AT2G34600					AT4G03450					AT2G27310
				AT4G04500					AT5G60900					AT3G15356
				AT3G30775					AT4G23220					AT2G14560
				AT5G14930					AT1G16130					AT3G20600
				AT1G25400					AT5G20630					AT5G51820
				AT1G53940					AT1G33600					AT1G31580
				AT3G15500					AT5G10380					AT3G23250
				AT5G67480					AT2G13790					AT1G24150
				AT2G05520					AT1G70520					AT4G37610
				AT5G06720					AT5G58670					AT2G21100
				AT3G57130					AT4G23190					AT3G46620
									AT5G11250					AT2G35930
									AT1G28380					AT3G50260
									AT5G24590					AT3G45860
									AT2G06050					AT1G35710
									AT4G18010					AT3G50930
									AT5G46520					AT1G28480
									AT1G52890					AT4G14370
									AT1G57630					AT5G49520
									AT5G24530					AT5G54860
									AT4G31500					AT2G05940
									AT2G44840					AT3G26830
									AT5G61560					AT4G02550
									AT1G56510					AT1G25390
									AT4G04490					AT3G10640
									AT3G25770					AT3G11840
									AT2G32680					AT3G15500
									AT5G55990					AT1G13470
									AT4G38560					AT2G35650
									AT5G46050					AT1G15430
									AT2G39660					AT1G18710
									AT1G15890					AT3G03000
									AT5G05190					AT4G02520
									AT5G41750					AT5G41750
									AT3G19580					AT3G13650
									AT4G34390					AT1G19670
									AT2G39650					AT3G11650
									AT3G13950					AT3G28930
									AT5G11920					AT4G21390
									AT3G45620					AT2G36470
									AT2G37130					AT2G39430
									AT5G17760					AT1G21910
									AT5G64120					AT3G02840
									AT3G05650					AT3G01830
									AT1G72900					AT5G06720
									AT4G14370					AT3G10040
									AT4G39030					AT3G13380
									AT2G14610					AT5G42500
									AT2G46400					AT4G39890
									AT2G47130					AT3G09020
									AT5G64810					AT1G76040
									AT5G47070					AT4G24230
									AT1G24150					AT2G34600
									AT2G46220					AT2G30550
									AT2G40140					AT4G13580
									AT4G39830					AT5G52020
									AT3G05660					AT1G15890
									AT5G42380					AT4G19810
									AT3G11010					AT1G09090
									AT5G03210					AT3G05800
									AT1G14920					AT4G39670
									AT5G10190					AT5G24770
									AT1G74950					AT5G20830
									AT5G45250					AT4G34410
									AT1G73260					AT3G52450
									AT2G02930					AT1G02450
									AT4G08850					AT3G51450
									AT3G29320					AT2G19990
									AT1G12220					AT5G46520
									AT5G09440					AT4G39030
									AT5G05730					AT4G11210
									AT5G20480					AT3G50760
									AT4G01010					AT5G39020
									AT3G47480					AT5G05300
									AT1G59620					AT3G12500
									AT4G02550					AT3G25510
									AT3G51450					AT2G31865
									AT3G03000					AT4G33560
									AT5G40170					AT1G06100
									AT1G56520					AT5G11920
									AT3G23250					AT3G11340
									AT3G20600					AT5G42510
									AT2G26400					AT4G38560
									AT1G15010					AT4G28350
									AT5G47260					AT1G69270
									AT4G11210					AT1G77120
									AT1G71100					AT3G47380
									AT1G64610					AT5G15120
									AT3G45140					AT1G43800
									AT3G50930					AT5G42655
									AT4G15760					AT3G09940
									AT1G66880					AT2G35000
									AT3G63420					AT4G33070
									AT4G21390					AT1G53230
									AT1G61120					AT3G02550
									AT5G54860					AT1G06160
									AT1G63350					AT1G56650
									AT1G02450					AT5G10040
									AT1G23710					AT1G61340
									AT5G25110					AT3G43190
									AT3G26210					AT2G16060
									AT2G36470					AT3G28210
									AT1G74360					AT3G15700
									AT5G44420					AT2G40000
									AT4G28350					AT3G04220
									AT5G47280					AT5G09290
									AT1G05010					AT4G39830
									AT3G12500					AT5G47260
									AT3G17700					AT4G19920
									AT5G38710					AT1G53940
									AT3G48080					AT5G64890
									AT1G80840					AT1G65060
									AT3G09010					AT5G47280
									AT4G23570					AT4G08770
									AT1G34420					AT2G17850
									AT4G17615					AT1G57560
									AT3G25510					AT1G30135
									AT5G40990					AT4G16740
									AT3G10640					AT1G64160
									AT5G64660					AT5G39890
									AT4G39670					AT5G22570
									AT4G11280					AT4G21440
									AT4G39640					AT3G02885
									AT1G19250					AT2G26560
									AT1G25390
									AT4G39890
									AT3G07040
									AT3G09940
									AT1G08050
									AT1G17380
									AT1G17420
									AT5G58120
									AT3G01830
									AT1G33960
									AT5G58940
									AT1G12290
									AT4G09360
									AT5G02490
									AT3G57460
									AT1G06620
									AT5G05300
									AT5G47230
									AT2G47190
									AT2G23620
									AT3G02840
									AT2G42540
									AT3G28210
									AT4G24380
									AT4G11650
									AT3G44400
									AT1G75040
									AT3G05360
									AT4G37610
									AT3G45260
									AT5G42500
									AT5G24770
									AT3G22160
									AT3G25780
									AT1G09090
									AT4G11170
									AT5G49520
									AT5G54610
									AT4G23320
									AT2G27690
									AT3G11080
									AT1G70690
									AT3G48520
									AT3G05800
									AT5G09290
									AT5G27060
									AT3G59700
									AT4G10500
									AT1G47890
									AT4G19230
									AT4G16960
									AT5G25910
									AT5G22530
									AT2G32660
									AT2G31870
									AT2G35930
									AT3G25760
									AT5G46500
									AT4G13820
									AT1G76070
									AT3G10040
									AT1G53230
									AT4G23210
									AT2G16870
									AT3G02550
									AT5G39580
									AT5G60950
									AT5G53750
									AT5G46260
									AT2G40000
									AT5G42510
									AT1G74930
									AT4G16740
									AT1G56650
									AT1G30040
									AT2G34600
									AT5G14180
									AT4G23600
									AT5G06720
									AT4G34410
									AT3G48640
									AT5G36970
									AT4G23280
									AT5G10040
									AT3G13650
									AT3G23010
									AT3G52450
									AT2G17740
									AT5G18350
									AT5G46350
									AT1G69270
									AT1G30135
									AT3G04220
									AT5G64905
									AT5G41550
									AT4G12490
									AT1G48000
									AT5G64890
									AT5G66890
									AT3G15700
									AT4G26740
									AT4G04500
									AT1G77120
									AT4G38540
									AT1G71390
									AT1G43800
									AT2G13810
									AT5G61890

## Sheet: UpReg_PRRNLR
Table S5. Defense genes and PRR/NLR genes up-regulated in met1, ddm1, cmt3, suvh4/5/6 and mom1 mutants
	Low defense activation
	Moderate defense activation
	High defense activation
met1*1	met1*4	met1**4	met1*7	met1*8		ddm1*1	ddm1*8	ddm1*3	ddm1*6		cm3*1	cm3*2	ddc*2	cm3*6		suvh4/5/6*1	suvh4/5/6*8	suvh4/5/6*2	suvh4/5/6*5		mom1*9	mom1*10	mom1*1	mom1*3
AT4G23210	AT4G09360	AT4G09360	AT4G23220	AT5G25440		AT4G09360	AT4G09360	AT4G16860	AT3G04210		-	AT5G46330	AT2G19190	AT1G63860		AT5G47280	AT5G47280	AT5G47280	AT3G25010		-	-	-	AT4G16860
AT4G23150	AT5G18360	AT3G25510	AT4G19520	AT3G04210		AT1G65870	AT3G04210	AT4G16880	AT1G63860			AT3G05660	AT4G23210	AT1G63750		AT5G47260	AT5G47260	AT5G47260	AT4G23150					AT4G16880
AT2G19190	AT4G11170	AT1G51800	AT4G23210	AT1G21250			AT5G47280	AT1G70530	AT1G63750			AT2G19190	AT1G51890	AT4G19520		AT1G65870	AT3G04210	AT2G21100	AT5G47260					AT1G70530
AT1G74360	AT1G17615	AT4G11170	AT1G76360	AT1G51890			AT5G47260	AT5G49660	AT5G45490			AT3G45860	AT2G21100	AT5G48380				AT5G46330	AT4G11190					AT5G49660
AT4G04490	AT5G41740	AT2G19190	AT4G09360	AT4G11890				AT4G04490	AT3G09830				AT4G23150	AT1G66090					AT1G63860					AT4G04490
AT4G11890	AT5G27060	AT5G41740	AT3G04210	AT4G04490				AT1G77280	AT1G21250				AT3G25510	AT1G72910					AT5G47280					AT1G77280
AT1G34420	AT3G25510	AT4G11890	AT5G02290	AT4G23210				AT3G05660	AT1G72910				AT3G59700	AT3G09830					AT1G63750					AT3G05660
AT3G05360	AT4G11890	AT5G25910	AT2G21100	AT1G72900				AT1G79680	AT4G23270				AT4G11890	AT3G04210					AT4G04500					AT1G79680
AT2G32660	AT4G23300	AT1G55210	AT1G56540	AT1G57630				AT5G10520	AT5G48380				AT5G58940	AT1G09970					AT1G56510					AT5G10520
AT4G23280	AT3G05650	AT4G13820	AT1G31540	AT1G33560				AT1G51800	AT4G19520				AT1G22900	AT1G72940					AT5G27060					AT1G51800
AT5G25910	AT5G66890	AT1G51890	AT3G04220	AT1G47890				AT2G19190	AT4G33300				AT1G47890	AT5G04720					AT4G19520					AT2G19190
AT3G25010	AT3G14470	AT5G45440	AT5G41740	AT2G39660				AT1G12290	AT1G66090				AT3G44630	AT5G41740					AT4G11890					AT1G12290
	AT1G47890	AT4G23210	AT4G16880	AT4G11170				AT5G48940	AT5G02290				AT3G09010	AT5G47070					AT2G13790					AT5G48940
	AT4G13820	AT1G47890	AT1G35710	AT3G11010					AT3G45860				AT4G04500	AT1G72920					AT1G16130
	AT1G17600	AT1G66880	AT3G23110	AT3G09010					AT1G09970				AT3G13380	AT3G50950					AT4G19530
	AT4G23210	AT3G11080	AT3G05660	AT1G51800					AT5G41740				AT1G72900	AT4G23190					AT4G23220
	AT3G09010	AT2G32680	AT2G32680	AT5G41740					AT1G35710				AT1G74360	AT1G56510					AT5G25440
	AT1G52900	AT3G25010	AT4G23150	AT5G27060					AT4G23130				AT4G04490	AT4G33300					AT3G11080
	AT1G79680	AT5G41550	AT4G11890	AT5G45490					AT4G11890				AT1G57630	AT5G58120					AT1G57630
	AT1G71390	AT5G27060	AT1G22900	AT1G79680					AT1G56540				AT2G17060	AT4G19530					AT5G46500
	AT2G32680	AT1G72920	AT1G72940	AT2G13790					AT5G25440				AT1G33560	AT5G02290					AT3G04210
	AT3G11080	AT3G24900	AT1G71390	AT4G23130					AT1G79680				AT4G14370	AT1G56540					AT1G47890
	AT5G62230	AT1G17610	AT1G63860	AT1G72910					AT2G37710				AT3G05360	AT1G16130					AT1G34420
	AT3G21630	AT4G23150	AT1G56510	AT1G72920					AT1G61100				AT5G27060	AT2G39660					AT4G04490
	AT4G04490	AT5G58940	AT4G14370	AT1G71400					AT2G23770				AT3G25020	AT1G33590					AT3G11010
	AT3G23110	AT4G23190	AT5G41750	AT3G09830					AT5G04720					AT4G23270					AT1G31540
	AT1G51890	AT3G55230	AT4G13820	AT1G66090					AT5G46330					AT2G13790					AT1G33560
	AT1G34420	AT1G71390	AT4G23300	AT5G41750					AT3G50950					AT5G22690					AT3G24900
	AT3G04220	AT2G17060	AT4G04500	AT3G05360					AT5G39020					AT1G33560					AT3G50950
	AT4G23280	AT3G11010	AT1G51800	AT4G23150					AT1G72940					AT1G56520					AT4G14370
	AT3G13380	AT4G23280	AT3G45860	AT3G25510					AT1G72920					AT1G72900					AT1G71390
	AT2G16870	AT4G04490	AT1G16130	AT5G25910					AT1G11350					AT1G76360					AT3G45860
	AT3G11010		AT1G50180	AT3G46710					AT1G51890					AT3G55230					AT1G79680
	AT4G26540			AT3G11080					AT1G76360					AT1G11350					AT2G32680
	AT4G04500			AT4G23220					AT4G23150					AT4G23220					AT1G17615
	AT4G23150			AT4G09420					AT1G33590					AT1G59620					AT1G56540
	AT1G58390			AT4G23280					AT5G22690					AT1G31540					AT4G23280
	AT3G24900			AT4G23320					AT1G31540					AT5G25440					AT5G41750
				AT4G04500					AT5G60900					AT4G02410					AT4G23190
									AT4G23220					AT4G35600					AT3G44630
									AT1G16130					AT1G21250					AT1G51890
									AT2G13790					AT5G11250					AT1G17600
									AT1G70520					AT2G23770					AT3G09010
									AT4G23190					AT2G21100					AT4G11170
									AT5G11250					AT3G45860					AT1G35710
									AT5G46520					AT1G35710
									AT1G57630					AT4G14370
									AT5G61560					AT2G05940
									AT1G56510					AT1G25390
									AT4G04490					AT5G41750
									AT2G32680					AT3G13650
									AT2G39660					AT4G21390
									AT1G15890					AT2G39430
									AT5G41750					AT3G13380
									AT3G05650					AT5G42500
									AT1G72900					AT4G13580
									AT4G14370					AT1G15890
									AT5G47070					AT5G46520
									AT3G05660					AT4G11210
									AT3G11010					AT5G39020
									AT5G45250					AT3G25510
									AT4G08850					AT5G42510
									AT1G12220					AT4G28350
									AT5G20480					AT1G69270
									AT1G59620					AT5G42655
									AT5G40170					AT3G15700
									AT1G56520					AT3G04220
									AT5G47260					AT5G47260
									AT4G11210					AT4G19920
									AT1G66880					AT5G47280
									AT4G21390					AT1G64160
									AT1G63350
									AT1G74360
									AT4G28350
									AT5G47280
									AT3G09010
									AT1G34420
									AT3G25510
									AT1G25390
									AT3G07040
									AT5G58120
									AT5G58940
									AT1G12290
									AT4G09360
									AT3G44400
									AT3G05360
									AT5G42500
									AT4G11170
									AT4G23320
									AT3G11080
									AT5G27060
									AT3G59700
									AT1G47890
									AT4G16960
									AT5G25910
									AT2G32660
									AT5G46500
									AT4G13820
									AT4G23210
									AT2G16870
									AT5G46260
									AT5G42510
									AT4G23280
									AT3G13650
									AT3G23010
									AT5G18350
									AT1G69270
									AT3G04220
									AT5G41550
									AT5G66890
									AT3G15700
									AT4G04500
									AT1G71390
